# Supplementary material for: Abundant Taxa and Favorable Pathways in the Microbiome of Soda-Saline Lakes in Inner Mongolia
Source: Front Microbiol. 2020 Jul 24;11:1740. doi: 10.3389/fmicb.2020.01740 (PMC7393216; doi:10.3389/fmicb.2020.01740)
Supplement: Supplementary file 5 [file Table_1.XLSX]

## Sheet: Supplementary Table 1
	Supplementary Table 1 Environmental factors of sampled ponds of Hutong Qagan Lake and Habor Lake
	Samples			Physicochemical factors												Types by Valyashko index					Types by dominant ion
	Lake Name	Brine sample	Sediment sample	Salinity (%)	pH	conductivity	Cl- (M)	CO32- (mM)	HCO3- (mM)	SO42- (mM)	PO43- (mM)	Mg2+ (mM)	Ca2+ (mM)	NH4+ (uM)	Total organic nitrgen (μM）	K1	K2	K3	K4	Type	Cl- (e%)#	HCO3--CO32- (e%)#	SO42- (e%)#	Type
	Hutong Qagan Lake	HC5W	HC5S	5.5	10.08	62.6	0.39	78.33	80.33	34.8	0.02	20.29	0.75	40.17	1.28	7.54087	9.19487	257.947	211.547	Soda	55.987	34.0214	9.99153	Soda-Saline
		HC17W	HC17S	17	10.01	140.3	1.42	186.67	213.11	169.98	0	9.25	1.07	16.06	5.65	38.7384	55.2093	532.486	373.626	Soda	60.518	24.9935	14.4885	Soda-Saline
		HC22W	HC22S	22.4	9.87	149.8	1.81	380	203.28	38.95	0	2.04	1.26	0.72	7.02	176.752	188.555	493.833	462.921	Soda	63.4825	33.7853	2.7322	Soda-Saline
		HC26W	HC26S	26	9.95	150.1	2.24	350	352.46	118.23	0	9.33	1.31	0	22.26	66.0207	77.1325	626.481	536.229	Soda	63.4755	29.8239	6.70063	Soda-Saline
		HC27W	HC27S	27	9.78	153.2	1.29	356.67	106.56	21	0	2.63	1.05	1.61	5.54	125.878	131.584	461.171	441.171	Soda	59.947	38.1012	1.95176	Soda-Saline
	Habor Lake	DK15W	DK15S	15	10	119.3	0.99	180	177.05	146.68	0	38.46	1.66	20	4.35	8.89955	12.5556	303.452	215.09	Soda	54.3834	29.5016	16.1151	Soda-Saline
		DK20W	DK20S	20.7	9.93	146.9	1.57	373.33	186.89	47.28	0	40.25	1.57	6.11	4.57	13.396	14.5265	386.943	356.828	Soda	60.4285	35.9319	3.63957	Soda-Saline
		DK27W	DK27S	27.3	9.89	155.2	2.32	483.33	385.25	242.85	0	17.08	1.46	0	45.37	46.849	59.9477	761.253	594.918	Soda	55.8013	32.5165	11.6822	Soda-Saline
		DK32W	DK32S	32	10.8	154.2	4.06	820	226.23	294.61	0	1.32	1.04	21.83	8.59	443.318	568.153	1289.27	1005.99	Soda	62.3134	28.6431	9.04343	Soda-Saline
	# These columns represent the equivalent percentages (e%).

## Sheet: Supplementary Table 2
	Supplementary Table 2 General informations of metagenomes of eighteen samples
	Sample	Raw Reads	Clean Reads	Raw Base(G)	Clean Base(G)	Effective Rate(%)	Error Rate(%)	Q20(%)	Q30(%)	GC Cont(%)	Contig Reads	Contig percentage	MAGs Reads	MAGs percentage
	HC5W	104265152	104187436	15.6398	15.6281	99.9255	0.02	97.23	95.27	55.72	55215380	52.9962	28914262	27.7522
	HC5S	113908838	113834934	17.0863	17.0752	99.9351	0.02	97.19	95.19	56.98	59026505	51.8527	38288125	33.6348
	HC17W	94875280	85370916	14.2313	12.8056	89.9823	0.02	96.37	93.06	55.76	43139952	50.5324	14798241	17.3341
	HC17S	57791864	57740898	8.66878	8.66113	99.9118	0.02	97.5783	96.1111	51.0463	31142553	53.935	13472627	23.3329
	HC22W	95658668	85746756	14.3488	12.862	89.6383	0.02	96.43	93.21	55.09	46514413	54.2463	18983879	22.1395
	HC22S	106672796	106616378	16.0009	15.9925	99.9471	0.02	97.19	95.52	56.15	68308420	64.0693	30278389	28.3994
	HC26W	104875668	104768152	15.7314	15.7152	99.8975	0.02	97.09	95.4	57.22	64711649	61.7665	25616996	24.4511
	HC26S	112604130	112195028	16.8906	16.8293	99.6367	0.02	96.4	94.37	59.37	67502270	60.1651	35924229	32.0194
	HC27W	114169512	113601812	17.1254	17.0403	99.5028	0.02	97.52	96.06	55.29	55668059	49.0028	22371137	19.6926
	HC27S	106524262	106444822	15.9786	15.9667	99.9254	0.02	97.06	95.34	51.41	63910010	60.0405	27191720	25.5454
	DK15W	83841584	75295888	12.5762	11.2944	89.8073	0.02	96.51	93.28	50.92	34322663	45.5837	15893461	21.108
	DK15S	134323696	134176476	20.1486	20.1265	99.8904	0.02	97.44	96.1	61.51	77865451	58.0321	42460677	31.6454
	DK20W	107098678	106776654	16.0648	16.0165	99.6993	0.02	97.14	95.47	57.59	65776843	61.6023	20468820	19.1698
	DK20S	98463142	98402978	14.7695	14.7604	99.9389	0.02	95.88	92.57	54.86	65277136	66.3365	25223073	25.6324
	DK27W	113923242	113775402	17.0885	17.0663	99.8702	0.02	97.2	95.25	60.58	82763220	72.7426	41305334	36.3043
	DK27S	98822278	98757004	14.8233	14.8136	99.9339	0.02	97.64	96.21	56.73	55735367	56.4369	30878590	31.2672
	DK32W	135225556	121412122	20.2838	18.2118	89.7849	0.02	96.37	93.17	61.92	91572319	75.4227	34193666	28.1633
	DK32S	134706396	134583858	20.206	20.1876	99.909	0.02	97.52	96.09	64.84	114048438	84.7415	43594767	32.3923

## Sheet: Supplementary Table 3
Supplementary Table 3 The microbial composition and relative abundance at phylum level (>0.1%)
Phylum	HC5W	DK15W	HC27W	HC17W	DK20W	HC22W	HC26W	DK27W	DK32W	HC5S	DK15S	HC27S	HC17S	DK20S	HC22S	HC26S	DK27S	DK32S
Archaea;Euryarchaeota	0.00168612	0.0057256	0.0302074	0.0511375	0.169989	0.16858	0.249307	0.384688	0.4174	0.00767817	0.0074618	0.0998456	0.0305554	0.13671	0.114067	0.273948	0.0587458	0.458588
Archaea;Nanohaloarchaeota	3.28155e-05	0.000111875	0.00144464	0.000235669	0.00288953	0.0114853	0.00737147	0.0185232	0.00371235	9.46098e-05	3.22412e-05	0.00377633	0.0003283	0.00123954	0.00238294	0.00084137	0.000438718	0.000931662
Bacteria;Proteobacteria	0.192492	0.15377	0.136556	0.315591	0.167837	0.135188	0.0580427	0.0467394	0.00282588	0.30688	0.332863	0.149293	0.205724	0.166696	0.190161	0.0705656	0.249066	0.0182202
Bacteria;Actinobacteria	0.0901311	0.012836	0.0131833	0.026945	0.0211005	0.00194078	0.00149811	0.00106584	0.000878356	0.043393	0.0437392	0.0113359	0.027332	0.0289575	0.0603944	0.0529795	0.0394277	0.00223841
Bacteria;Bacteroidetes	0.0349531	0.0729357	0.0471396	0.0258326	0.0138924	0.0127537	0.0150712	0.00315728	0.00190663	0.0448468	0.0259296	0.028397	0.0240619	0.0235595	0.0286524	0.017318	0.0307029	0.00316485
Bacteria;Balneolaeota	0.00279287	0.0441221	0.00403209	0.0264947	0.0242452	0.0293029	0.00326689	0.000174281	0.000141007	0.0158884	0.0102217	0.0091343	0.0148157	0.0144731	0.0207463	0.013582	0.0503753	0.000199985
Bacteria;Chloroflexi	0.000782423	0.000668585	0.000774882	0.000372866	0.000361043	0.000214306	0.000276776	0.000150101	7.98592e-05	0.0104709	0.00766636	0.00118332	0.00129723	0.0010297	0.00166472	0.00316068	0.00377662	0.0001146
Bacteria;Cyanobacteria	0.0491607	0.00205557	0.00198784	0.00206194	0.00147389	0.00189006	0.0008234	0.000480066	0.000200054	0.00654118	0.0286804	0.00218285	0.00577646	0.00345587	0.00409187	0.00137673	0.0101578	0.000275736
Bacteria;Deinococcus-Thermus	0.000373035	0.000356535	0.000390665	0.000118009	0.000120636	5.91307e-05	0.00010509	3.54703e-05	5.55632e-05	0.0111034	0.0142931	0.000356043	0.000721224	0.000383692	0.000590069	0.000812987	0.00611078	0.000127999
Bacteria;Firmicutes	0.00778157	0.0267119	0.00868484	0.0028997	0.00415671	0.00447054	0.00274307	0.00213232	0.0018891	0.0247219	0.0149993	0.0935805	0.102366	0.0931002	0.0722841	0.0258241	0.026084	0.00348168
Bacteria;Gemmatimonadetes	0.000205618	0.000647532	0.000245987	7.68556e-05	0.000102569	7.02588e-05	9.50993e-05	2.72562e-05	6.39704e-05	0.00515408	0.0109696	0.000343948	0.00100538	0.000311056	0.00119555	0.00370669	0.00189099	0.000137259
Bacteria;Lentisphaerae	0.00137448	0.000281319	0.0001035	0.000179108	0.000148694	3.37889e-05	4.27887e-05	1.76878e-05	2.28891e-05	0.00174523	0.00318014	0.000469508	0.00110245	0.000468867	0.000723586	0.000205766	0.00119295	3.25557e-05
Bacteria;Planctomycetes	0.0250525	0.000760467	0.000551555	0.000279218	0.000253362	0.000229399	0.000206594	9.64309e-05	7.78185e-05	0.0065939	0.0169055	0.00126749	0.00144312	0.000898594	0.00125705	0.00140603	0.0064173	0.000133661
Bacteria;Spirochaetes	0.00302088	0.00122497	0.0013566	0.000376087	0.000430177	0.000357383	0.000298013	0.000206632	0.000106471	0.00539741	0.00528746	0.00515397	0.00298965	0.00231877	0.00474249	0.00376321	0.00658766	0.000129056
Bacteria;Tenericutes	0.00219415	0.000469489	0.000219517	4.08986e-05	8.96661e-05	0.000354803	7.75187e-05	6.16201e-05	2.52217e-05	0.00217268	0.000160816	0.00901067	0.0017391	0.00435088	0.00416495	0.000293368	0.00202978	4.97111e-05
Bacteria;Verrucomicrobia	0.0134646	0.00298985	0.00108095	0.00277253	0.00109029	0.001962	0.000819698	0.000384921	9.0763e-05	0.00478409	0.00825691	0.000878366	0.00159979	0.000523832	0.000960817	0.000684973	0.0104363	0.000138355
Archaea;others	0.000415739	0.00327263	0.016401	0.0244833	0.106897	0.0718818	0.134371	0.171704	0.186589	0.00269329	0.00187947	0.0436378	0.00771186	0.0530691	0.0413639	0.0857774	0.0223719	0.213957
Bacteria;others	0.110695	0.113594	0.0728001	0.0766542	0.0451934	0.0475112	0.0322775	0.0108539	0.00377459	0.162008	0.162784	0.120751	0.113373	0.114557	0.117119	0.106801	0.138341	0.00614505
Eukaryota	0.000828736	0.0670882	0.0569787	0.00275314	0.0188786	0.00196888	0.00240644	0.000787099	0.000101058	0.00143347	0.00149923	0.00888019	0.00529599	0.00629736	0.00360583	0.00286709	0.00163867	0.000559529
Viruses	0.0223411	0.00544543	0.0157901	0.0293958	0.0327184	0.109109	0.0849371	0.052045	0.0574666	0.0041152	0.00131972	0.00535007	0.00463924	0.0050691	0.00557479	0.00662569	0.00572114	0.0255363
Others	0.437762	0.478209	0.584986	0.408703	0.385635	0.398765	0.404471	0.305411	0.322181	0.323459	0.295921	0.396595	0.439917	0.334779	0.31795	0.323729	0.323433	0.265352

## Sheet: Supplementary Table 4
Supplementary Table 4 General description and taxonomy of 385 high-quality MAGs
Tree No.	MAG name	Genome size (bp)	GC content (%)	Contig number	N50	Completeness (%)	Contamination (%)	Protein number	5S	16S	23S	tRNA	putative_tax
1	WA-10	1178817	25.7045	105	18987	82.09	0	1160	1	1	1	36	Archaea;DPANN;Candidatus Woesearchaeota;
2	WA-9	837349	44.3411	134	6784	53.74	1.94	966	1	0	0	36	Archaea;DPANN;Candidatus Woesearchaeota;
3	WA-7	645320	45.2926	116	5932	52.18	1.58	749	1	0	0	14	Archaea;DPANN;Candidatus Woesearchaeota;
4	WA-5	551708	48.0604	59	12666	57.87	0	713	0	0	0	18	Archaea;DPANN;Candidatus Woesearchaeota;
5	WA-3	563067	40.7451	64	11285	58.41	0	700	1	0	0	21	Archaea;DPANN;Candidatus Woesearchaeota;
6	WA-2	1056663	33.8883	204	5234	67.91	0	1208	1	0	0	12	Archaea;DPANN;Candidatus Woesearchaeota;
7	WA-1	953628	35.4248	40	57748	79.91	0	1114	1	0	0	28	Archaea;DPANN;Candidatus Woesearchaeota;
8	WA-4	712781	39.9337	32	35056	76.56	0	793	1	0	0	31	Archaea;DPANN;Candidatus Woesearchaeota;
9	WA-11	917358	33.4791	72	17432	79.55	0	1021	1	1	1	18	Archaea;DPANN;Candidatus Woesearchaeota;
10	WA-8	1059864	32.6134	101	15861	80.84	1.87	1215	1	0	0	20	Archaea;DPANN;Candidatus Woesearchaeota;
11	WA-12	792053	34.8301	54	20472	79.91	0.93	974	1	1	1	32	Archaea;DPANN;Candidatus Woesearchaeota;
12	WA-6	806548	34.0711	52	27019	76.17	0	920	1	0	0	33	Archaea;DPANN;Candidatus Woesearchaeota;
13	NHA-10	619924	35.6684	22	39788	86.45	0	723	1	1	0	26	Archaea;DPANN;Candidatus Nanohaloarchaeota;
14	NHA-12	614987	32.8633	65	10681	83.64	1.87	761	1	0	0	24	Archaea;DPANN;Candidatus Nanohaloarchaeota;
15	NHA-11	602757	45.9794	67	10940	83.86	1.25	738	1	0	0	9	Archaea;DPANN;Candidatus Nanohaloarchaeota;
16	NHA-8	610288	41.4788	29	33426	83.64	0	758	0	0	0	15	Archaea;DPANN;Candidatus Nanohaloarchaeota;
17	NHA-9	618899	43.3704	24	36985	87.85	0	737	0	0	0	15	Archaea;DPANN;Candidatus Nanohaloarchaeota;
18	NHA-7	585720	43.796	30	31786	81.78	3.27	654	1	0	0	10	Archaea;DPANN;Candidatus Nanohaloarchaeota;
19	NHA-6	619251	44.6187	30	33421	82.24	0.47	710	1	0	0	8	Archaea;DPANN;Candidatus Nanohaloarchaeota;
20	NHA-4	769528	37.7778	70	14658	72.43	1.87	890	1	0	0	19	Archaea;Candidatus Nanohaloarchaeota;Nanohaloarchaea;
21	NHA-2	876291	38.5196	78	14011	81	0.93	993	1	1	0	22	Archaea;Candidatus Nanohaloarchaeota;Nanohaloarchaea;
22	NHA-3	835343	40.8625	76	15356	83.6	0	1052	1	1	0	31	Archaea;Candidatus Nanohaloarchaeota;Nanohaloarchaea;
23	NHA-5	794312	44.7123	47	22547	76.79	0	940	1	0	0	28	Archaea;Candidatus Nanohaloarchaeota;Nanohaloarchaea;Candidatus Nanosalina;
24	NHA-1	770612	39.832	62	21120	79.83	0.93	1017	1	0	0	28	Archaea;Candidatus Nanohaloarchaeota;Nanohaloarchaea;
25	EA-55	767017	63.3115	167	4774	52.36	1.61	926	2	0	0	20	Archaea;Euryarchaeota;Thermoplasmata;Methanomassiliicoccales;
26	EA-1	732593	37.2931	111	8188	57.6	0	828	0	0	0	12	Archaea;Euryarchaeota;
27	EA-7	1586676	40.2073	224	8386	81.6	4	1733	2	0	0	22	Archaea;Euryarchaeota;
28	EA-8	1721409	42.4489	127	21870	97.2	0.8	1799	1	1	0	35	Archaea;Euryarchaeota;
29	EA-9	2085299	37.9992	117	30639	97.6	0.16	2077	1	0	0	30	Archaea;Euryarchaeota;
30	EA-53	1637899	33.8483	230	9296	86.69	3.27	1806	3	0	0	28	Archaea;Euryarchaeota;Methanomicrobia;Methanosarcinales;Methanosarcinaceae;Methanosalsum;
31	EA-54	942570	42.7018	47	37644	78.92	1.47	1025	0	0	0	16	Archaea;Euryarchaeota;Methanonatronarchaeia; Methanonatronarchaeales; Methanonatronarchaeaceae;
32	EA-45	1810044	59.1067	90	46033	92.26	1.31	1939	1	0	0	37	Archaea;Euryarchaeota;Halobacteria;Haloferacales;Halorubraceae;Halorubrum;
33	EA-42	1914617	59.6714	105	34965	90.66	0	2076	0	0	0	36	Archaea;Euryarchaeota;Halobacteria;Haloferacales;Halorubraceae;Halorubrum;
34	EA-39	1897173	57.602	198	12961	85.76	1.63	2084	0	0	0	39	Archaea;Euryarchaeota;Halobacteria;Haloferacales;Halorubraceae;Halorubrum;
35	EA-22	1336586	54.6435	248	5467	64.84	1.79	1632	0	0	0	22	Archaea;Euryarchaeota;Halobacteria;Halobacteriales;Halobacteriaceae;Halalkalicoccus;
36	EA-44	3801623	65.011	261	31584	91.88	3.28	3897	1	0	0	43	Archaea;Euryarchaeota;Halobacteria;Haloferacales;Halorubraceae;Halorubrum;
37	EA-21	2335659	53.392	286	10464	85.19	1.73	2500	0	0	0	41	Archaea;Euryarchaeota;Halobacteria;Halobacteriales;Halobacteriaceae;Halalkalicoccus;
38	EA-23	1735115	54.2357	140	21107	83.38	1.06	1941	1	0	0	35	Archaea;Euryarchaeota;Halobacteria;Halobacteriales;Halobacteriaceae;Halalkalicoccus;
39	EA-6	1486100	47.0844	164	12378	77	0.6	1578	0	0	0	24	Archaea;Euryarchaeota;Halobacteria;Natrialbales;Natrialbaceae;Salinarchaeum;
40	EA-27	2434745	62.5784	195	16554	91.9	1.83	2674	0	0	0	34	Archaea;Euryarchaeota;Halobacteria;Halobacteriales;Halobacteriaceae;Natronoarchaeum;
41	EA-48	2065758	65.2309	259	10389	83.3	0.23	2323	1	0	0	33	Archaea;Euryarchaeota;Halobacteria;Natrialbales;Natrialbaceae;Haloterrigena;
42	EA-52	2206000	68.7777	409	5822	70.91	1.27	2419	0	0	0	38	Archaea;Euryarchaeota;Halobacteria;Natrialbales;Natrialbaceae;Natronorubrum;
43	EA-49	2801477	64.2321	283	12773	87.98	0.6	2878	1	0	0	37	Archaea;Euryarchaeota;Halobacteria;Natrialbales;Natrialbaceae;Natronorubrum;
44	EA-50	3165042	66.1499	388	10616	89.57	3.26	3410	1	0	0	41	Archaea;Euryarchaeota;Halobacteria;Natrialbales;Natrialbaceae;Natronorubrum;
45	EA-24	2620945	61.2983	205	16154	91.79	0.53	2755	1	0	0	35	Archaea;Euryarchaeota;Halobacteria;Halobacteriales;Halobacteriaceae;Halovenus;
46	EA-20	2373758	56.9359	271	10261	82.03	2.57	2464	0	0	0	29	Archaea;Euryarchaeota;Halobacteria;Halobacteriales;Halobacteriaceae;
47	EA-18	1454337	58.4761	322	4637	53.51	2	1694	0	0	0	8	Archaea;Euryarchaeota;Halobacteria;Halobacteriales;Halobacteriaceae;
48	EA-26	2699500	58.2502	399	7556	80.85	3.35	3047	0	0	0	29	Archaea;Euryarchaeota;Halobacteria;Halobacteriales;Halobacteriaceae;Halovenus;
49	EA-25	2306950	55.1441	279	10275	86.58	0.17	2491	0	0	0	31	Archaea;Euryarchaeota;Halobacteria;Halobacteriales;Halobacteriaceae;Halovenus;
50	EA-17	3135587	63.0772	223	21883	97.5	4.58	3319	1	0	0	43	Archaea;Euryarchaeota;Halobacteria;Halobacteriales;Haloarculaceae;Natronomonas;
51	EA-15	1626895	64.964	301	6024	68.4	1.7	1969	0	0	0	19	Archaea;Euryarchaeota;Halobacteria;Halobacteriales;Haloarculaceae;Natronomonas;
52	EA-10	2381311	59.5505	158	24478	89.89	1.64	2616	0	0	0	44	Archaea;Euryarchaeota;Halobacteria;Halobacteriales;Haloarculaceae;Natronomonas;
53	EA-11	2514200	64.907	145	26529	95.09	0.43	2666	0	0	0	40	Archaea;Euryarchaeota;Halobacteria;Halobacteriales;Haloarculaceae;Natronomonas;
54	EA-12	2641124	64.2175	277	12569	84.61	3.06	2905	0	0	0	31	Archaea;Euryarchaeota;Halobacteria;Halobacteriales;Haloarculaceae;Natronomonas;
55	EA-14	2595192	63.9836	296	12004	61.18	0.93	2829	1	0	0	33	Archaea;Euryarchaeota;Halobacteria;Halobacteriales;Haloarculaceae;Natronomonas;
56	EA-16	2627090	65.0263	133	31515	95.44	1.49	2832	1	0	0	16	Archaea;Euryarchaeota;Halobacteria;Halobacteriales;Haloarculaceae;Natronomonas;
57	EA-2	1980553	67.7084	197	14526	91.48	0.03	2229	0	0	0	34	Archaea;Euryarchaeota;Halobacteria;Halobacteriales;Haloarculaceae;Natronomonas;
58	EA-13	2319705	64.6577	222	14049	93.41	2.05	2544	0	0	0	38	Archaea;Euryarchaeota;Halobacteria;Halobacteriales;Haloarculaceae;Natronomonas;
59	EA-31	2651662	51.8781	157	26308	94.81	1.14	2867	2	0	0	38	Archaea;Euryarchaeota;Halobacteria;Haloferacales;Halorubraceae;Halorubrum;
60	EA-46	2722119	62.6069	219	18017	93	1.14	2808	0	0	0	38	Archaea;Euryarchaeota;Halobacteria;Haloferacales;Halorubraceae;Halorubrum;
61	EA-51	2545183	60.7783	181	21726	93.9	9.58	2772	2	0	0	48	Archaea;Euryarchaeota;Halobacteria;Natrialbales;Natrialbaceae;Natronorubrum;
62	EA-19	1796937	59.5578	289	7045	73.72	1.77	2128	1	0	0	37	Archaea;Euryarchaeota;Halobacteria;Halobacteriales;Halobacteriaceae;
63	EA-34	2338314	58.4218	134	27307	96.03	0.86	2480	0	0	0	43	Archaea;Euryarchaeota;Halobacteria;Haloferacales;Halorubraceae;Halorubrum;
64	EA-3	1605423	62.1773	234	8114	84.94	2.47	1834	0	0	0	39	Archaea;Euryarchaeota;Halobacteria;Halobacteriales;Halobacteriaceae;
65	EA-28	1711689	62.3052	153	13256	84.35	0.57	1857	0	0	0	39	Archaea;Euryarchaeota;Halobacteria;Haloferacales;Halorubraceae;Halohasta;
66	EA-43	2541509	64.8244	268	12524	89.75	2.25	2729	0	0	0	38	Archaea;Euryarchaeota;Halobacteria;Haloferacales;Halorubraceae;Halorubrum;
67	EA-38	2412593	67.5366	217	14715	91.95	0	2443	1	0	0	40	Archaea;Euryarchaeota;Halobacteria;Haloferacales;Halorubraceae;Halorubrum;
68	EA-35	2305846	66.1143	325	8454	83.03	2.47	2468	0	0	0	22	Archaea;Euryarchaeota;Halobacteria;Haloferacales;Halorubraceae;Halorubrum;
69	EA-41	2758985	67.7459	225	17137	93.22	0.7	2845	0	0	0	40	Archaea;Euryarchaeota;Halobacteria;Haloferacales;Halorubraceae;Halorubrum;
70	EA-4	2050872	66.5308	331	7109	82.75	0.15	2304	0	0	0	38	Archaea;Euryarchaeota;Halobacteria;Haloferacales;Halorubraceae;Halorubrum;
71	EA-40	1931142	68.224	359	6005	52.8	0	2207	0	0	0	22	Archaea;Euryarchaeota;Halobacteria;Haloferacales;Halorubraceae;Halorubrum;
72	EA-36	2230721	65.6943	232	12769	86.91	0.68	2350	0	0	0	38	Archaea;Euryarchaeota;Halobacteria;Haloferacales;Halorubraceae;Halorubrum;
73	EA-33	2570600	67.723	255	13523	88.85	1.97	2673	2	0	0	44	Archaea;Euryarchaeota;Halobacteria;Haloferacales;Halorubraceae;Halorubrum;
74	EA-30	1970439	64.0507	254	8949	78.11	0.46	2138	0	0	0	31	Archaea;Euryarchaeota;Halobacteria;Haloferacales;Halorubraceae;Halorubrum;
75	EA-32	1626987	66.1166	292	5906	52.81	0	1830	0	0	0	26	Archaea;Euryarchaeota;Halobacteria;Haloferacales;Halorubraceae;Halorubrum;
76	EA-37	2016926	62.2845	204	13573	86.69	0.98	2144	0	0	0	35	Archaea;Euryarchaeota;Halobacteria;Haloferacales;Halorubraceae;Halorubrum;
77	EA-5	2288292	68.2366	230	12276	88.95	0.38	2431	0	0	0	37	Archaea;Euryarchaeota;Halobacteria;Haloferacales;Halorubraceae;Halorubrum;
78	EA-47	2472353	64.9152	344	8784	86.13	3.04	2669	2	0	0	39	Archaea;Euryarchaeota;Halobacteria;Haloferacales;Halorubraceae;Halorubrum;
79	EA-29	2337750	62.6653	271	10509	82.18	1.71	2540	1	0	0	34	Archaea;Euryarchaeota;Halobacteria;Haloferacales;Halorubraceae;Halorubrum;
80	CPR-3	711974	33.1761	45	29148	74.84	0	710	1	0	0	34	Bacteria;CPR;Candidatus Dojkabacteria
81	CPR-4	642855	47.5308	101	7043	53.61	1.01	712	0	0	0	28	Bacteria;CPR;Candidatus Saccharibacteria;
82	CPR-7	614139	52.3894	38	22553	59.88	1.85	659	1	0	0	35	Bacteria;CPR;Candidatus Saccharibacteria;
83	CPR-5	613486	44.9417	44	19668	62.5	0.46	652	1	1	0	31	Bacteria;CPR;Candidatus Saccharibacteria;
84	CPR-6	481578	46.5895	59	9908	53.04	0.85	552	1	0	0	22	Bacteria;CPR;Candidatus Saccharibacteria;
85	CPR-8	682876	38.6013	112	6641	69.08	0	745	1	0	0	31	Bacteria;CPR;Parcubacteria group;
86	CPR-11	575190	30.642	87	8713	68.41	1.12	646	1	0	0	27	Bacteria;CPR;Parcubacteria group;Candidatus Falkowbacteria
87	CPR-9	804911	40.1384	65	17211	65.15	0	815	1	0	0	33	Bacteria;CPR;Parcubacteria group;Candidatus Falkowbacteria
88	CPR-10	889588	39.2727	64	27153	67.82	0.99	868	1	0	0	39	Bacteria;CPR;Parcubacteria group;Candidatus Falkowbacteria
89	CPR-12	806839	51.6557	88	11294	58.71	0	875	1	0	0	32	Bacteria;CPR;Parcubacteria group;Candidatus Kaiserbacteria
90	CPR-14	705748	45.9899	73	11463	71.84	1.72	716	1	0	0	34	Bacteria;CPR;Parcubacteria group;Candidatus Kaiserbacteria
91	CPR-13	616031	32.0664	65	12421	83.75	1.72	653	1	0	0	42	Bacteria;CPR;Parcubacteria group;Candidatus Kaiserbacteria
92	CPR-15	640229	37.5845	34	25014	79.6	1.72	732	1	0	0	42	Bacteria;CPR;Parcubacteria group;Candidatus Nealsonbacteria
93	CPR-2	425759	36.593	35	24465	54.6	0.86	500	0	0	0	30	Bacteria;CPR;Parcubacteria group;Candidatus Nealsonbacteria
94	CPR-17	500913	40.8502	58	10430	70.82	1.72	603	1	0	0	34	Bacteria;CPR;Parcubacteria group;Candidatus Nealsonbacteria
95	CPR-19	545835	39.869	59	13526	61.68	0.99	603	1	0	0	35	Bacteria;CPR;Parcubacteria group;Candidatus Nealsonbacteria
96	CPR-18	592418	40.3988	11	53010	82.89	3.45	623	1	0	0	40	Bacteria;CPR;Parcubacteria group;Candidatus Nealsonbacteria
97	CPR-16	627071	42.9149	24	45212	65.15	1.98	659	1	0	0	40	Bacteria;CPR;Parcubacteria group;Candidatus Nealsonbacteria
98	CF-1	2382254	54.5733	473	5250	51.21	1.82	2306	2	0	0	18	Bacteria;Chloroflexi;Anaerolineae;Anaerolineales;Anaerolineaceae;
99	CF-2	3264900	65.2222	302	14561	93.34	2.48	3483	1	0	0	44	Bacteria;Chloroflexi;Dehalococcoidetes;Dehalococcoidales;
100	TB-6	1238823	44.1189	131	11876	90.67	0	1345	0	0	0	17	Bacteria;Tenericutes;Mollicutes;Acholeplasmatales;Acholeplasmataceae;
101	TB-3	769922	41.0861	114	7707	52.12	1.33	837	0	0	0	8	Bacteria;Tenericutes;Mollicutes;Acholeplasmatales;Acholeplasmataceae;
102	TB-5	1257449	36.3534	197	7545	90.33	2.67	1388	0	0	0	21	Bacteria;Tenericutes;Mollicutes;Acholeplasmatales;Acholeplasmataceae;
103	TB-13	1321614	50.8289	117	14651	91.88	0	1385	0	0	0	27	Bacteria;Tenericutes;Mollicutes;Acholeplasmatales;Acholeplasmataceae;
104	TB-4	1260694	53.121	47	62863	98.67	1.33	1275	1	0	0	40	Bacteria;Tenericutes;Mollicutes;Acholeplasmatales;Acholeplasmataceae;
105	TB-9	1361228	49.3191	56	38632	97.21	1.33	1360	0	0	0	29	Bacteria;Tenericutes;Mollicutes;Acholeplasmatales;Acholeplasmataceae;
106	TB-10	1494274	39.151	57	48385	98.55	0	1463	1	0	0	34	Bacteria;Tenericutes;Mollicutes;Acholeplasmatales;Acholeplasmataceae;
107	TB-8	1247153	40.3307	135	11372	90.67	0	1337	1	0	0	30	Bacteria;Tenericutes;Mollicutes;Acholeplasmatales;Acholeplasmataceae;
108	TB-1	1295532	42.095	116	14771	96	1.33	1383	0	0	0	28	Bacteria;Tenericutes;Mollicutes;Acholeplasmatales;Acholeplasmataceae;
109	TB-2	1109279	46.5247	131	9575	89.09	0.67	1202	0	0	0	27	Bacteria;Tenericutes;Mollicutes;Acholeplasmatales;Acholeplasmataceae;
110	TB-7	1072994	49.4946	137	9889	73.52	0.44	1139	0	0	0	12	Bacteria;Tenericutes;Mollicutes;Acholeplasmatales;Acholeplasmataceae;
111	TB-12	1454294	35.8505	130	20249	95.53	3.33	1462	0	0	0	35	Bacteria;Tenericutes;Mollicutes;Acholeplasmatales;Acholeplasmataceae;
112	TB-11	1432278	35.3583	190	9282	88.3	0	1547	0	0	0	20	Bacteria;Tenericutes;Mollicutes;Acholeplasmatales;Acholeplasmataceae;
113	FB-32	2248926	31.6865	325	8144	72.41	0	2292	1	0	0	30	Bacteria;Firmicutes;Clostridia;Halanaerobiales;Halobacteroidaceae;Orenia;
114	FB-19	1467836	47.5155	290	5127	72.25	0.29	1578	1	0	0	16	Bacteria;Firmicutes;Clostridia;Halanaerobiales;
115	FB-23	2508922	39.483	262	13346	93.42	1.38	2309	0	0	0	29	Bacteria;Firmicutes;Clostridia;Halanaerobiales;Halanaerobiaceae;Halanaerobium;
116	FB-21	1466702	32.1238	326	4570	56.15	1.67	1616	1	0	0	7	Bacteria;Firmicutes;Clostridia;Halanaerobiales;Halanaerobiaceae;Halanaerobium;
117	FB-22	1877235	33.4435	272	8346	91.38	9.22	1990	2	0	0	27	Bacteria;Firmicutes;Clostridia;Halanaerobiales;Halanaerobiaceae;Halanaerobium;
118	FB-1	1572430	35.2951	226	8331	81.14	2.05	1708	0	0	0	21	Bacteria;Firmicutes;Clostridia;Halanaerobiales;Halanaerobiaceae;Halarsenatibacter;
119	FB-28	1576128	46.0107	193	10083	81.43	0.22	1488	2	0	0	22	Bacteria;Firmicutes;Clostridia;Halanaerobiales;Halanaerobiaceae;Halarsenatibacter;
120	FB-24	2306365	39.6392	162	20377	96.05	0.44	2216	2	0	0	31	Bacteria;Firmicutes;Clostridia;Halanaerobiales;Halanaerobiaceae;Halarsenatibacter;
121	FB-30	2324095	44.2278	170	23899	85.09	1.81	2183	0	0	0	31	Bacteria;Firmicutes;Clostridia;Halanaerobiales;Halanaerobiaceae;Halarsenatibacter;
122	FB-29	1336506	45.1449	173	9071	63.82	0.3	1335	0	0	0	7	Bacteria;Firmicutes;Clostridia;Halanaerobiales;Halanaerobiaceae;Halarsenatibacter;
123	FB-31	1649978	49.4151	255	7591	77.76	1.18	1788	1	0	0	17	Bacteria;Firmicutes;Clostridia;Halanaerobiales;Halanaerobiaceae;Halarsenatibacter;
124	FB-26	1793832	41.1439	193	13600	91.37	0.66	1758	1	0	0	22	Bacteria;Firmicutes;Clostridia;Halanaerobiales;Halanaerobiaceae;Halarsenatibacter;
125	FB-25	1736218	41.275	276	7327	58.36	0	1709	0	0	0	5	Bacteria;Firmicutes;Clostridia;Halanaerobiales;Halanaerobiaceae;Halarsenatibacter;
126	FB-27	1650632	39.3236	230	9134	65.24	0.73	1655	0	0	0	12	Bacteria;Firmicutes;Clostridia;Halanaerobiales;Halanaerobiaceae;Halarsenatibacter;
127	FB-12	2469114	33.0165	306	10634	88	3.38	2321	0	0	0	38	Bacteria;Firmicutes;Clostridia;Clostridiales;Clostridiaceae;Clostridium;
128	FB-13	1444071	46.0049	74	28418	69.11	0.7	1391	1	0	0	23	Bacteria;Firmicutes;Clostridia;Clostridiales;Clostridiaceae;Tindallia;
129	FB-11	2135707	42.898	235	11778	87.06	2.51	2268	3	0	0	20	Bacteria;Firmicutes;Clostridia;Clostridiales;Clostridiaceae;Alkaliphilus;
130	FB-8	1593279	40.8111	341	4830	58.62	0	1714	0	0	0	12	Bacteria;Firmicutes;Clostridia;Clostridiales;Clostridiaceae;Alkaliphilus;
131	FB-10	2262105	46.8605	145	29684	78.55	0.35	2224	1	0	0	19	Bacteria;Firmicutes;Clostridia;Clostridiales;Clostridiaceae;Alkaliphilus;
132	FB-9	2173481	44.987	144	23018	62.07	1.03	2088	3	0	0	12	Bacteria;Firmicutes;Clostridia;Clostridiales;Clostridiaceae;Alkaliphilus;
133	FB-20	1612869	48.1088	290	6140	72.29	1.82	1731	1	0	0	24	Bacteria;Firmicutes;Clostridia;Halanaerobiales;
134	FB-33	2863607	38.0375	177	25891	96.19	1.69	2787	4	0	0	37	Bacteria;Firmicutes;Clostridia;Natranaerobiales;Natranaerobiaceae;Natranaerobius;
135	FB-17	1707022	43.9851	188	10963	85.81	3.26	1791	3	0	0	41	Bacteria;Firmicutes;Clostridia;Clostridiales;Syntrophomonadaceae;Dethiobacter;
136	FB-16	1709146	40.1362	127	24959	94.49	2.82	1735	0	0	0	31	Bacteria;Firmicutes;Clostridia;Clostridiales;Syntrophomonadaceae;Dethiobacter;
137	FB-18	2996823	48.8131	221	21453	96.19	3.18	2799	0	0	0	40	Bacteria;Firmicutes;Clostridia;Clostridiales;Syntrophomonadaceae;Dethiobacter;
138	FB-15	1530056	42.6218	319	5083	64.81	1.69	1598	0	0	0	14	Bacteria;Firmicutes;Clostridia;Clostridiales;Syntrophomonadaceae;Dethiobacter;
139	FB-14	1101368	42.6329	66	34097	68.97	0	1099	1	0	0	20	Bacteria;Firmicutes;Clostridia;Clostridiales;Syntrophomonadaceae;Dethiobacter;
140	FB-6	1975799	47.0336	310	7176	67.58	1.91	2044	0	0	0	35	Bacteria;Firmicutes;Clostridia;
141	FB-7	2376635	47.1882	242	15018	85.58	4.59	2299	1	0	0	42	Bacteria;Firmicutes;Clostridia;
142	FB-2	1398713	51.2926	233	6690	56.06	0.92	1408	0	0	0	12	Bacteria;Firmicutes;Clostridia;
143	FB-4	2083554	48.1378	232	12326	91.78	5.23	2003	0	0	0	35	Bacteria;Firmicutes;Clostridia;
144	FB-5	1399621	43.776	272	5312	56.81	0	1436	0	0	0	14	Bacteria;Firmicutes;Clostridia;
145	FB-3	2014714	41.6886	115	47590	84.22	2.47	1854	0	0	0	56	Bacteria;Firmicutes;Clostridia;
146	EB-3	1148941	50.7459	221	5585	52.72	0	1217	0	0	0	12	Bacteria;Elusimicrobia;
147	EB-1	1413660	49.6068	152	10970	93.22	0	1377	0	0	0	23	Bacteria;Elusimicrobia;
148	EB-2	1827620	38.9794	114	27306	93.16	2.25	1829	1	0	0	42	Bacteria;Elusimicrobia;
149	DT-2	2959314	64.4497	506	6522	83.26	2.68	3047	0	0	0	33	Bacteria;Deinococcus-Thermus;Deinococci;Deinococcales;Trueperaceae;Truepera;
150	DT-1	2387404	72.6152	427	6178	73.97	0	2459	0	0	0	28	Bacteria;Deinococcus-Thermus;Deinococci;Deinococcales;Trueperaceae;Truepera;
151	DT-4	2257962	71.2991	343	8217	52.23	1.72	2327	1	0	0	25	Bacteria;Deinococcus-Thermus;Deinococci;Deinococcales;Trueperaceae;Truepera;
152	DT-3	1973288	72.6434	158	18381	51.72	0.86	1891	0	0	0	22	Bacteria;Deinococcus-Thermus;Deinococci;Deinococcales;Trueperaceae;Truepera;
153	CB-8	2350285	70.1492	128	27288	98.37	1.31	2564	1	0	0	46	Bacteria;Cyanobacteria;Synechococcales;Synechococcaceae;Cyanobium;
154	CB-5	2019955	58.4719	467	4445	51.27	1.45	2168	0	0	0	19	Bacteria;Cyanobacteria;Oscillatoriales;Oscillatoriaceae;Phormidium;
155	CB-6	2447770	59.8504	394	7168	60.4	0.54	2523	0	0	0	27	Bacteria;Cyanobacteria;Oscillatoriales;Oscillatoriaceae;Phormidium;
156	CB-2	2130940	41.1194	404	5385	77.87	1.84	2426	2	0	0	31	Bacteria;Cyanobacteria;Chroococcales;Aphanothecaceae;Halothece;
157	CB-3	4901081	40.9195	425	14893	95.9	0	4492	0	0	0	37	Bacteria;Cyanobacteria;Nostocales;Aphanizomenonaceae;Nodularia;
158	CB-4	4784018	48.8742	535	10417	69.39	0.55	3926	0	0	0	38	Bacteria;Cyanobacteria;Oscillatoriales;Oscillatoriaceae;Oscillatoria;
159	CB-7	3357003	52.122	300	13851	82.82	0.27	3095	2	0	0	32	Bacteria;Cyanobacteria;Oscillatoriales;Oscillatoriaceae;Phormidium;
160	CB-1	4308195	44.3947	393	13966	92.43	0	3817	0	0	0	22	Bacteria;Cyanobacteria;Oscillatoriales;Microcoleaceae;Arthrospira;
161	AB-1	1432905	65.5252	189	9711	68.71	0.85	1517	1	0	0	24	Bacteria;Actinobacteria;Acidimicrobiia;Acidimicrobiales;Acidimicrobiaceae;Ilumatobacter;
162	AB-7	3663594	69.198	392	12367	91.88	3.42	3794	1	0	0	47	Bacteria;Actinobacteria;Acidimicrobiia;Acidimicrobiales;Acidimicrobiaceae;Ilumatobacter;
163	AB-14	1753828	58.9614	224	9691	82.81	2.11	1974	1	0	0	37	Bacteria;Actinobacteria;Actinobacteria;Micrococcales;
164	AB-13	1088535	61.4896	131	9483	68.29	0.51	1190	1	1	0	27	Bacteria;Actinobacteria;Actinobacteria;Actinomycetales;Microbacteriaceae;Tropheryma whipplei
165	AB-19	2282937	74.155	284	9921	92.95	0.43	2246	1	0	0	37	Bacteria;Actinobacteria;Actinobacteria;Streptomycetales;Streptomycetaceae;Streptomyces;
166	AB-5	2102941	74.9744	343	7197	92.21	0.28	2133	1	0	0	34	Bacteria;Actinobacteria;
167	AB-17	3101290	74.0085	339	12926	89.93	0.85	2960	1	0	0	37	Bacteria;Actinobacteria;Actinobacteria;Streptomycetales;Streptomycetaceae;Streptomyces;
168	AB-15	1734888	71.362	244	8386	75.82	0.85	1728	1	1	0	31	Bacteria;Actinobacteria;Actinobacteria;Streptomycetales;Streptomycetaceae;Streptomyces;
169	AB-18	2488348	74.6421	351	8382	82.19	1	2524	1	0	0	39	Bacteria;Actinobacteria;Actinobacteria;Streptomycetales;Streptomycetaceae;Streptomyces;
170	AB-8	1567831	71.689	222	8589	91.36	1.71	1663	1	0	0	38	Bacteria;Actinobacteria;Actinobacteria;
171	AB-12	3433472	72.822	145	47897	95.54	0.85	3192	1	0	0	49	Bacteria;Actinobacteria;Actinobacteria;
172	AB-9	3633125	72.7798	481	9924	89.24	0.17	3726	1	0	0	45	Bacteria;Actinobacteria;Actinobacteria;
173	AB-3	2062028	70.7927	423	5198	58.34	0	2183	0	0	0	22	Bacteria;Actinobacteria;Actinobacteria;
174	AB-6	4281074	69.8344	477	13740	95.73	2.56	4307	1	0	0	60	Bacteria;Actinobacteria;
175	AB-20	3403517	71.3594	254	23585	95.73	0.85	3249	1	0	0	56	Bacteria;Actinobacteria;Actinobacteria;Streptomycetales;Streptomycetaceae;Streptomyces;
176	AB-10	2126011	72.0204	373	6743	83.81	0.85	2206	0	0	0	24	Bacteria;Actinobacteria;Actinobacteria;
177	AB-11	3450731	70.6217	486	8782	88.68	4.7	3562	0	0	0	38	Bacteria;Actinobacteria;Actinobacteria;
178	AB-2	1852415	72.5364	313	6750	58.28	1.72	1887	0	0	0	21	Bacteria;Actinobacteria;Actinobacteria;
179	AB-16	3951806	71.0882	718	6199	57.48	1.71	4138	1	0	0	37	Bacteria;Actinobacteria;Actinobacteria;Streptomycetales;Streptomycetaceae;Streptomyces;
180	AB-4	3326373	71.098	360	11993	91	0.85	3252	1	1	0	48	Bacteria;Actinobacteria;
181	SB-5	2738452	61.1378	541	5341	67.62	1.6	2826	0	0	0	23	Bacteria;Spirochaetes;Spirochaetia;Spirochaetales;Spirochaetaceae;Spirochaeta;
182	SB-6	3186335	57.0369	316	13817	94.11	2.4	2889	0	0	0	25	Bacteria;Spirochaetes;Spirochaetia;Spirochaetales;Spirochaetaceae;Spirochaeta;
183	SB-2	3079744	61.8071	497	6965	71.46	0	3185	1	0	0	36	Bacteria;Spirochaetes;Spirochaetia;Spirochaetales;Spirochaetaceae;Spirochaeta;
184	SB-8	3755690	64.3836	774	5239	51.85	0	3912	0	0	0	30	Bacteria;Spirochaetes;Spirochaetia;Spirochaetales;Spirochaetaceae;Spirochaeta;
185	SB-4	3515410	64.8462	498	8951	90.07	4.43	3461	1	0	0	34	Bacteria;Spirochaetes;Spirochaetia;Spirochaetales;Spirochaetaceae;Spirochaeta;
186	SB-1	2619210	55.1238	138	25531	97.6	1.65	2494	2	0	0	39	Bacteria;Spirochaetes;Spirochaetia;Spirochaetales;Spirochaetaceae;Alkalispirochaeta;
187	SB-3	2529119	43.6392	469	5786	65.92	0	2532	1	0	0	19	Bacteria;Spirochaetes;Spirochaetia;Spirochaetales;Spirochaetaceae;Spirochaeta;
188	SB-7	2356937	51.7239	131	27326	71.3	0	2169	0	0	0	30	Bacteria;Spirochaetes;Spirochaetia;Spirochaetales;Spirochaetaceae;Spirochaeta;
189	GB-1	2764983	68.4583	454	7034	83.35	4.5	2663	0	0	0	19	Bacteria;Gemmatimonadetes;
190	GB-2	4649551	67.0854	580	10518	89.08	3.36	4115	0	0	0	24	Bacteria;Gemmatimonadetes;
191	GB-3	4244238	67.4848	452	16147	96.7	6.14	3795	1	0	0	41	Bacteria;Gemmatimonadetes;
192	CDB-2	1258196	40.7727	222	6203	69.23	0	1267	1	0	0	20	Bacteria;FCB;Candidatus Delongbacteria;
193	CDB-1	1803607	41.3666	218	11494	87.91	2.38	1741	0	0	0	30	Bacteria;FCB;Candidatus Delongbacteria;
194	IB-2	3667545	47.0288	429	10712	87.96	1.37	3360	0	0	0	35	Bacteria;Ignavibacteriae;Ignavibacteria;
195	IB-3	1310248	45.3103	300	4283	55.93	1.09	1394	0	0	0	7	Bacteria;Ignavibacteriae;Ignavibacteria;
196	IB-1	3101076	43.8392	278	18057	91.6	1.09	2953	0	0	0	26	Bacteria;Ignavibacteriae;Ignavibacteria;
197	BN-4	1999509	47.4798	318	6880	67.84	0.66	1897	0	0	0	14	Bacteria;Balneolaeota
198	BN-2	2950559	52.8884	103	43388	97.54	0.82	2373	0	0	0	34	Bacteria;Balneolaeota
199	BN-3	3018849	50.0231	144	31774	93.72	1.91	2547	0	0	0	37	Bacteria;Balneolaeota
200	BN-5	3222871	56.9033	228	23914	84.48	0	2698	0	0	0	33	Bacteria;Balneolaeota
201	BN-6	2957813	54.5129	355	10541	90.49	4.37	2654	0	0	0	37	Bacteria;Balneolaeota
202	BN-1	1545222	45.9612	313	5068	55.57	1.28	1588	0	0	0	14	Bacteria;Balneolaeota;Balneolia;Balneolales;Balneolaceae;Aliifodinibius;
203	BN-8	2998721	44.593	172	29588	93.39	2.73	2622	0	0	0	30	Bacteria;Balneolaeota
204	BN-7	2807280	43.945	223	18442	83.33	1.91	2517	0	0	0	25	Bacteria;Balneolaeota
205	BN-17	2369310	42.4138	343	7923	74.59	1.64	2268	0	0	0	21	Bacteria;Balneolaeota;Balneolia;Balneolales;Balneolaceae;Aliifodinibius;
206	BN-11	2779360	45.9657	495	6099	65.33	1.91	2678	1	0	0	17	Bacteria;Balneolaeota;Balneolia;Balneolales;Balneolaceae;Aliifodinibius;
207	BN-14	3174699	44.3937	406	8999	82.67	4.1	2865	0	0	0	19	Bacteria;Balneolaeota;Balneolia;Balneolales;Balneolaceae;Aliifodinibius;
208	BN-10	2701049	41.7927	461	6688	79.82	1.91	2723	1	0	0	20	Bacteria;Balneolaeota;Balneolia;Balneolales;Balneolaceae;Aliifodinibius;
209	BN-13	3374938	41.6882	160	38320	96.9	1.37	2953	0	0	0	30	Bacteria;Balneolaeota;Balneolia;Balneolales;Balneolaceae;Aliifodinibius;
210	BN-18	2899811	44.9953	366	9945	91.48	2.46	2718	0	0	0	27	Bacteria;Balneolaeota;Balneolia;Balneolales;Balneolaceae;Aliifodinibius;
211	BN-15	2048762	44.0986	420	5088	56.41	1.91	2090	0	0	0	14	Bacteria;Balneolaeota;Balneolia;Balneolales;Balneolaceae;Aliifodinibius;
212	BN-16	2813636	43.0014	314	13117	65.52	0	2668	0	0	0	28	Bacteria;Balneolaeota;Balneolia;Balneolales;Balneolaceae;Aliifodinibius;
213	BN-9	2857513	42.9052	426	8141	86.62	4.75	2799	1	0	0	24	Bacteria;Balneolaeota;Balneolia;Balneolales;Balneolaceae;Aliifodinibius;
214	BN-12	1932568	43.8834	403	4971	62.45	1.09	1934	0	0	0	4	Bacteria;Balneolaeota;Balneolia;Balneolales;Balneolaceae;Aliifodinibius;
215	BD-15	3153460	62.7695	300	15114	94.07	2.31	2947	1	0	0	39	Bacteria;Bacteroidetes;Bacteroidetes Order II. Incertae sedis;Rhodothermaceae;
216	BD-18	2576831	62.4533	430	6899	76.43	0.56	2479	1	0	0	27	Bacteria;Bacteroidetes;Bacteroidetes Order II. Incertae sedis;Rhodothermaceae;Salinibacter;
217	BD-16	2718392	57.45	237	14940	86.34	0.58	2447	0	0	0	31	Bacteria;Bacteroidetes;Bacteroidetes Order II. Incertae sedis;Rhodothermaceae;Longimonas;
218	BD-17	2252975	59.384	366	6844	72.12	0.29	2108	1	0	0	36	Bacteria;Bacteroidetes;Bacteroidetes Order II. Incertae sedis;Rhodothermaceae;Longimonas;
219	BD-3	2886123	40.3856	105	42453	98.91	0.55	2357	0	0	0	36	Bacteria;Bacteroidetes;
220	BD-13	2166226	40.5087	367	6745	81.07	0.55	2090	0	0	0	28	Bacteria;Bacteroidetes;
221	BD-2	2761158	45.1367	64	72738	99.45	0.55	2393	1	1	0	38	Bacteria;Bacteroidetes;
222	BD-4	1996763	40.4036	243	10274	88.31	0.55	1852	1	0	0	28	Bacteria;Bacteroidetes;
223	BD-28	2502097	38.3248	333	10496	79.61	1.49	2253	0	0	0	22	Bacteria;Bacteroidetes;Saprospiria;Saprospirales;Lewinellaceae;Lewinella;
224	BD-29	3128693	39.3537	477	7824	86.44	1.55	2865	0	0	0	24	Bacteria;Bacteroidetes;Saprospiria;Saprospirales;Lewinellaceae;Lewinella;
225	BD-27	3950052	58.5647	749	5833	68.39	0.93	3470	0	0	0	18	Bacteria;Bacteroidetes;Saprospiria;Saprospirales;Haliscomenobacteraceae;Phaeodactylibacter;
226	BD-21	2659260	43.1916	623	4346	57.55	0.27	2647	0	0	0	14	Bacteria;Bacteroidetes;Cytophagia;Cytophagales;Cyclobacteriaceae;Lunatimonas;
227	BD-20	3823309	40.0215	292	19709	96.05	1.28	3546	0	0	0	33	Bacteria;Bacteroidetes;Cytophagia;Cytophagales;Cyclobacteriaceae;Cecembia;
228	BD-19	2379797	40.0293	199	18387	56.9	0	2225	0	0	0	19	Bacteria;Bacteroidetes;Cytophagia;Cytophagales;Cyclobacteriaceae;Cecembia;
229	BD-22	2236185	40.3218	368	6998	75.17	1.88	2185	0	0	0	21	Bacteria;Bacteroidetes;Flavobacteriia;Flavobacteriales;
230	BD-24	2141699	35.807	99	30860	87.14	0.54	1933	0	0	0	29	Bacteria;Bacteroidetes;Flavobacteriia;Flavobacteriales;Crocinitomicaceae;Fluviicola;
231	BD-23	3333647	34.491	510	7539	84.59	1.53	3396	0	0	0	30	Bacteria;Bacteroidetes;Flavobacteriia;Flavobacteriales;Crocinitomicaceae;Fluviicola;
232	BD-26	2183287	34.9663	349	7490	77.6	1.65	2178	1	0	0	24	Bacteria;Bacteroidetes;Flavobacteriia;Flavobacteriales;Flavobacteriaceae;Psychroflexus;
233	BD-25	2334952	44.8808	179	18642	94.89	1.34	2125	0	0	0	29	Bacteria;Bacteroidetes;Flavobacteriia;Flavobacteriales;Cryomorphaceae;Owenweeksia;
234	BD-6	2477798	42.8962	264	12593	89.46	3.37	2172	0	0	0	32	Bacteria;Bacteroidetes;
235	BD-11	2634905	35.1235	382	8173	80.6	1.61	2302	1	0	0	32	Bacteria;Bacteroidetes;
236	BD-10	2358007	36.7672	519	4754	65.74	1.88	2284	0	0	0	25	Bacteria;Bacteroidetes;
237	BD-5	2286355	53.6927	311	8577	83.33	1.19	2067	0	0	0	20	Bacteria;Bacteroidetes;
238	BD-8	2534840	49.5291	299	10650	68.95	0.69	2206	0	0	0	29	Bacteria;Bacteroidetes;
239	BD-9	2510400	47.2613	221	16299	89.48	2.15	2246	0	0	0	25	Bacteria;Bacteroidetes;
240	BD-7	2658849	46.7162	305	10600	90.14	1.66	2314	0	0	0	25	Bacteria;Bacteroidetes;
241	BD-12	2081403	47.1744	225	11622	89.52	2.53	1869	1	0	0	36	Bacteria;Bacteroidetes;
242	BD-14	1694463	51.778	271	7005	74.52	1.45	1571	0	0	0	22	Bacteria;Bacteroidetes;
243	BD-1	2789955	48.006	185	22873	95.7	0.02	2328	0	0	0	36	Bacteria;Bacteroidetes;
244	B-1	2845682	61.0913	496	6311	75.21	1.1	2675	1	0	0	33	Bacteria;
245	PMB-1	2146188	62.5735	443	4923	61.59	1.14	2186	0	0	0	29	Bacteria;Planctomycetes;Planctomycetacia;
246	PMB-2	4736762	49.7504	421	15266	94.19	0	3830	1	0	0	53	Bacteria;Planctomycetes;Planctomycetacia;Pirellulales;Pirellulaceae;
247	PMB-5	7235464	60.1866	836	11041	95.33	4.09	6248	1	0	0	50	Bacteria;Planctomycetes;Planctomycetacia;Pirellulales;Pirellulaceae;
248	PMB-4	4987955	61.103	571	11502	92.87	0.11	3986	1	0	0	31	Bacteria;Planctomycetes;Planctomycetacia;Pirellulales;Pirellulaceae;
249	PMB-3	4989121	65.3206	539	12195	89.34	0.07	3897	1	0	0	43	Bacteria;Planctomycetes;Planctomycetacia;Pirellulales;Pirellulaceae;
250	LB-4	2435005	50.6265	182	19806	90.44	2.73	2142	1	0	0	41	Bacteria;Lentisphaerae;Lentisphaerae;
251	LB-3	2461026	58.7815	271	11573	91.83	3.75	2349	1	0	0	38	Bacteria;Lentisphaerae;Lentisphaerae;
252	LB-2	2346512	58.7308	136	27817	95.2	0.2	2164	0	0	0	38	Bacteria;Lentisphaerae;Lentisphaerae;
253	LB-1	2477515	59.0802	320	9326	71.34	0.06	2284	0	0	0	32	Bacteria;Lentisphaerae;Lentisphaerae;
254	LB-6	3376899	59.0048	385	11052	88.34	2.96	2993	0	0	0	35	Bacteria;Lentisphaerae;Lentisphaerae;
255	LB-5	3105693	58.9473	499	7093	84.49	3.07	2902	0	0	0	38	Bacteria;Lentisphaerae;Lentisphaerae;
256	VB-10	4428341	67.5046	660	7760	83.84	1.7	3697	0	0	0	42	Bacteria;Verrucomicrobia;Verrucomicrobiae;Verrucomicrobiales;Verrucomicrobiaceae;Prosthecobacter;
257	VB-7	2799686	62.6594	388	8700	82.36	1.39	2701	0	0	0	35	Bacteria;Verrucomicrobia;Verrucomicrobiae;Verrucomicrobiales;Verrucomicrobiaceae;
258	VB-9	4200611	61.3486	518	10332	92.33	8.53	3952	0	0	0	40	Bacteria;Verrucomicrobia;Verrucomicrobiae;Verrucomicrobiales;Verrucomicrobiaceae;
259	VB-8	3062992	61.7952	342	11969	87.76	3.18	2850	0	0	0	31	Bacteria;Verrucomicrobia;Verrucomicrobiae;Verrucomicrobiales;Verrucomicrobiaceae;
260	VB-3	2704994	59.8026	401	7747	85.48	1.35	2524	1	0	0	36	Bacteria;Verrucomicrobia;
261	VB-4	1384914	55.3251	307	4677	50.66	0	1374	0	0	0	15	Bacteria;Verrucomicrobia;
262	VB-5	2704642	57.4323	294	11734	88.04	2.03	2491	0	0	0	34	Bacteria;Verrucomicrobia;
263	VB-1	2717578	56.0476	224	15516	93.58	1.49	2433	0	0	0	40	Bacteria;Verrucomicrobia;
264	VB-2	3327516	56.0824	198	25491	96.96	1.28	3004	1	0	0	38	Bacteria;Verrucomicrobia;
265	VB-6	3574191	56.3453	251	21230	94.26	0.68	3217	0	0	0	38	Bacteria;Verrucomicrobia;Opitutae;Puniceicoccales;Puniceicoccaceae;
266	CPR-1	818348	38.7687	7	183524	84.27	0	772	1	1	0	37	Bacteria;CPR;Candidatus Dependentiae;
267	DPB-5	3975142	60.4705	392	16060	89.89	1.29	3837	0	0	0	36	Bacteria;Proteobacteria;Deltaproteobacteria;
268	DPB-19	4387454	70.255	474	13030	92.39	1.85	3910	0	0	0	46	Bacteria;Proteobacteria;Deltaproteobacteria;Myxococcales;
269	DPB-24	4016580	57.4523	731	6099	64.37	1.51	3758	0	0	0	27	Bacteria;Proteobacteria;Deltaproteobacteria;Myxococcales;
270	DPB-21	5927674	54.9337	251	44092	93.53	1.97	4645	0	0	0	42	Bacteria;Proteobacteria;Deltaproteobacteria;Myxococcales;
271	DPB-22	4100421	61.4573	819	5307	57.23	1.85	3792	0	0	0	19	Bacteria;Proteobacteria;Deltaproteobacteria;Myxococcales;
272	DPB-20	4931755	58.7774	512	12689	80.17	2.58	4120	0	0	0	42	Bacteria;Proteobacteria;Deltaproteobacteria;Myxococcales;
273	DPB-25	4188729	61.7935	293	23583	85.42	2.58	3541	1	0	0	41	Bacteria;Proteobacteria;Deltaproteobacteria;Myxococcales;
274	DPB-4	3736820	60.898	735	5412	80.7	1.91	3334	0	0	0	30	Bacteria;Proteobacteria;Deltaproteobacteria;Myxococcales;
275	DPB-23	4250621	62.082	679	7273	68.8	1.61	3567	1	0	0	23	Bacteria;Proteobacteria;Deltaproteobacteria;Myxococcales;
276	DPB-3	2206886	58.7389	330	7971	79.41	0.65	2257	0	0	0	26	Bacteria;Proteobacteria;Deltaproteobacteria;Desulfuromonadales;Geobacteraceae;Geoalkalibacter;
277	DPB-18	2469826	53.2517	232	14537	87.74	1.29	2469	0	0	0	34	Bacteria;Proteobacteria;Deltaproteobacteria;Desulfuromonadales;Desulfuromonadaceae;Desulfuromusa;
278	DPB-17	2638866	52.7769	267	12968	94.74	8.77	2590	1	0	0	39	Bacteria;Proteobacteria;Deltaproteobacteria;Desulfuromonadales;Desulfuromonadaceae;Desulfuromusa;
279	DPB-2	2126000	52.7402	256	9881	86.66	1.29	2134	1	0	0	30	Bacteria;Proteobacteria;Deltaproteobacteria;Desulfuromonadales;Desulfuromonadaceae;Desulfuromusa;
280	DPB-7	2486152	55.7139	442	6259	82	2.3	2468	0	0	0	37	Bacteria;Proteobacteria;Deltaproteobacteria;Desulfobacterales;Desulfobacteraceae;
281	DPB-6	2555600	54.3831	382	8026	93.23	2.64	2459	0	0	0	38	Bacteria;Proteobacteria;Deltaproteobacteria;Desulfobacterales;Desulfobacteraceae;
282	DPB-8	4316725	64.1649	473	12273	93.71	1.31	3930	1	0	0	44	Bacteria;Proteobacteria;Deltaproteobacteria;Desulfobacterales;Desulfobacteraceae;Desulfococcus;
283	DPB-10	1219654	60.7471	235	5558	63.24	0	1243	0	0	0	21	Bacteria;Proteobacteria;Deltaproteobacteria;Desulfobacterales;Desulfobulbaceae;Desulfurivibrio;
284	DPB-9	2867936	53.3899	243	16591	96.98	1.79	2645	0	0	0	29	Bacteria;Proteobacteria;Deltaproteobacteria;Desulfobacterales;Desulfobulbaceae;Desulfobulbus;
285	DPB-11	1573174	56.3618	293	5970	50.86	0	1576	1	0	0	27	Bacteria;Proteobacteria;Deltaproteobacteria;Desulfovibrionales;Desulfohalobiaceae;Desulfohalobium;
286	DPB-16	2718363	59.7435	433	7304	81.58	1.84	2704	1	0	0	33	Bacteria;Proteobacteria;Deltaproteobacteria;Desulfovibrionales;Desulfonatronaceae;Desulfonatronum;
287	DPB-12	1130904	51.6647	264	4327	62.63	1.79	1211	1	0	0	10	Bacteria;Proteobacteria;Deltaproteobacteria;Desulfovibrionales;Desulfohalobiaceae;Desulfonatronospira;
288	DPB-15	2263588	49.0786	241	11924	93.75	3.04	2265	0	0	0	41	Bacteria;Proteobacteria;Deltaproteobacteria;Desulfovibrionales;Desulfohalobiaceae;Desulfonatronospira;
289	DPB-14	2323081	51.5877	149	22428	94.78	1.19	2164	0	0	0	47	Bacteria;Proteobacteria;Deltaproteobacteria;Desulfovibrionales;Desulfohalobiaceae;Desulfonatronospira;
290	DPB-13	1538367	53.2526	232	7835	74.14	0.07	1558	0	0	0	27	Bacteria;Proteobacteria;Deltaproteobacteria;Desulfovibrionales;Desulfohalobiaceae;Desulfonatronospira;
291	DPB-1	1671325	53.7639	273	6856	81.45	1.19	1740	0	0	0	32	Bacteria;Proteobacteria;Deltaproteobacteria;Desulfovibrionales;Desulfohalobiaceae;Desulfonatronospira;
292	EPB-1	1259665	38.3533	184	7944	85.88	1.76	1420	1	0	0	19	Bacteria;Proteobacteria;Epsilonproteobacteria;Campylobacterales;Campylobacteraceae;Arcobacter;
293	APB-3	1282731	41.3375	54	34658	92.47	0	1234	0	0	0	37	Bacteria;Proteobacteria;Alphaproteobacteria;
294	APB-23	1386040	29.7703	112	18860	98.1	5.69	1224	1	1	0	37	Bacteria;Proteobacteria;Alphaproteobacteria;Rickettsiales;Rickettsiaceae;Rickettsia;
295	APB-20	4639162	68.1971	497	12736	92.41	3.87	4790	0	0	0	45	Bacteria;Proteobacteria;Alphaproteobacteria;Rhodospirillales;
296	APB-21	2716477	69.6565	636	4325	55.37	1.67	3029	0	0	0	19	Bacteria;Proteobacteria;Alphaproteobacteria;Rhodospirillales;
297	APB-22	2130126	72.2039	465	4799	70.11	1.41	2429	0	0	0	22	Bacteria;Proteobacteria;Alphaproteobacteria;Rhodospirillales;Acetobacteraceae;Roseomonas;
298	APB-24	2415101	59.8792	259	11727	92.75	1.02	2471	0	0	0	38	Bacteria;Proteobacteria;Alphaproteobacteria;Sphingomonadales;Erythrobacteraceae;Erythrobacter;
299	APB-1	3733980	65.4678	473	9724	90.53	5.8	3710	0	0	0	39	Bacteria;Proteobacteria;Alphaproteobacteria;Rhizobiales;Methylobacteriaceae;Methylobacterium;
300	APB-4	1747511	66.2054	316	6120	66.09	0.66	1907	0	0	0	18	Bacteria;Proteobacteria;Alphaproteobacteria;Rhodobacterales;Hyphomonadaceae;Oceanicaulis;
301	APB-11	2116289	73.3579	507	4246	55.44	1.47	2278	0	0	0	24	Bacteria;Proteobacteria;Alphaproteobacteria;Rhodobacterales;Rhodobacteraceae;Albimonas;
302	APB-9	3565085	70.7353	564	7368	87.6	3.49	3824	0	0	0	31	Bacteria;Proteobacteria;Alphaproteobacteria;Rhodobacterales;Rhodobacteraceae;
303	APB-6	2367993	70.1047	579	4103	51.38	0	2664	0	0	0	19	Bacteria;Proteobacteria;Alphaproteobacteria;Rhodobacterales;Rhodobacteraceae;
304	APB-5	3130903	67.0527	222	21489	95.8	2.13	3163	0	0	0	40	Bacteria;Proteobacteria;Alphaproteobacteria;Rhodobacterales;Rhodobacteraceae;
305	APB-10	2913807	69.6406	328	11444	93.42	3.18	3122	0	0	0	40	Bacteria;Proteobacteria;Alphaproteobacteria;Rhodobacterales;Rhodobacteraceae;
306	APB-8	2105297	68.5465	415	5659	64.95	1.79	2380	0	0	0	38	Bacteria;Proteobacteria;Alphaproteobacteria;Rhodobacterales;Rhodobacteraceae;
307	APB-7	2463567	68.8075	573	4380	52.07	0	2699	0	0	0	21	Bacteria;Proteobacteria;Alphaproteobacteria;Rhodobacterales;Rhodobacteraceae;
308	APB-18	2906528	69.8396	315	12708	85.34	2.67	2911	0	0	0	35	Bacteria;Proteobacteria;Alphaproteobacteria;Rhodobacterales;Rhodobacteraceae;Roseicitreum;
309	APB-19	3274146	67.9249	356	12205	89.7	3.49	3255	0	0	0	37	Bacteria;Proteobacteria;Alphaproteobacteria;Rhodobacterales;Rhodobacteraceae;Roseicitreum;
310	APB-2	2425443	65.0745	424	6288	83.11	1.88	2620	0	0	0	25	Bacteria;Proteobacteria;Alphaproteobacteria;Rhodobacterales;Rhodobacteraceae;Roseibaca;
311	APB-17	2743021	63.6698	311	11610	87.44	1.87	2827	0	0	0	36	Bacteria;Proteobacteria;Alphaproteobacteria;Rhodobacterales;Rhodobacteraceae;Roseibaca;
312	APB-15	1894086	58.7413	415	4684	58.83	0.08	2100	0	0	0	13	Bacteria;Proteobacteria;Alphaproteobacteria;Rhodobacterales;Rhodobacteraceae;Roseibaca;
313	APB-13	3509669	59.8009	168	34337	99.35	0.61	3532	0	0	0	39	Bacteria;Proteobacteria;Alphaproteobacteria;Rhodobacterales;Rhodobacteraceae;Roseibaca;
314	APB-12	3226978	64.4566	404	9936	90.22	2.24	3395	0	0	0	33	Bacteria;Proteobacteria;Alphaproteobacteria;Rhodobacterales;Rhodobacteraceae;Roseibaca;
315	APB-14	1840223	60.0937	383	5021	55.44	0.4	2046	0	0	0	19	Bacteria;Proteobacteria;Alphaproteobacteria;Rhodobacterales;Rhodobacteraceae;Roseibaca;
316	APB-16	1958197	59.2247	424	4765	51.77	1.2	2169	0	0	0	18	Bacteria;Proteobacteria;Alphaproteobacteria;Rhodobacterales;Rhodobacteraceae;Roseibaca;
317	GPB-64	1254491	39.0086	98	18834	91.28	0	1229	1	0	0	34	Bacteria;Proteobacteria;Gammaproteobacteria;Thiotrichales;Francisellaceae;Francisella;
318	GPB-63	2272352	38.4007	138	23376	94.19	0.19	1889	0	0	0	27	Bacteria;Proteobacteria;Gammaproteobacteria;Thiotrichales;Francisellaceae;Francisella;
319	GPB-14	2276957	49.6083	336	8268	78.79	1.46	2306	0	0	0	42	Bacteria;Proteobacteria;Gammaproteobacteria;Alteromonadales;Idiomarinaceae;Idiomarina;
320	GPB-15	2340050	53.8147	424	6172	62.07	0	2435	0	0	0	34	Bacteria;Proteobacteria;Gammaproteobacteria;Alteromonadales;Idiomarinaceae;Idiomarina;
321	GPB-16	1660981	47.3295	328	5284	70.37	1.84	1743	1	0	0	30	Bacteria;Proteobacteria;Gammaproteobacteria;Alteromonadales;Idiomarinaceae;Idiomarina;
322	GPB-55	1879282	59.6946	347	5788	55.17	0	1951	0	0	0	10	Bacteria;Proteobacteria;Gammaproteobacteria;Oceanospirillales;Alcanivoracaceae;Alcanivorax;
323	GPB-54	2153314	60.498	420	5651	56.03	0.86	2290	0	0	0	11	Bacteria;Proteobacteria;Gammaproteobacteria;Oceanospirillales;Alcanivoracaceae;Alcanivorax;
324	GPB-57	2450220	55.9944	297	10314	82.76	0	2490	0	0	0	27	Bacteria;Proteobacteria;Gammaproteobacteria;Oceanospirillales;Alcanivoracaceae;Alcanivorax;
325	GPB-53	3673861	65.5381	400	13401	85.01	3.27	3564	0	0	0	32	Bacteria;Proteobacteria;Gammaproteobacteria;Oceanospirillales;Alcanivoracaceae;Alcanivorax;
326	GPB-56	2463668	51.2137	240	13556	89.77	1.98	2483	0	0	0	25	Bacteria;Proteobacteria;Gammaproteobacteria;Oceanospirillales;Alcanivoracaceae;Alcanivorax;
327	GPB-13	2411887	60.7557	345	8224	82.66	3.65	2512	2	0	0	32	Bacteria;Proteobacteria;Gammaproteobacteria;Alteromonadales;Alteromonadaceae;Marinobacter;
328	GPB-12	2035912	57.2865	284	8079	81.38	1.35	2118	0	0	0	32	Bacteria;Proteobacteria;Gammaproteobacteria;Alteromonadales;Alteromonadaceae;Marinobacter;
329	GPB-11	3072505	57.8014	458	7737	82.13	0.59	3182	0	0	0	25	Bacteria;Proteobacteria;Gammaproteobacteria;Alteromonadales;Alteromonadaceae;Marinobacter;
330	GPB-59	3094157	65.6936	316	12862	95.57	1.12	3049	0	0	0	59	Bacteria;Proteobacteria;Gammaproteobacteria;Oceanospirillales;Halomonadaceae;Halomonas;
331	GPB-58	2038594	68.2459	407	5480	61.38	0	2212	0	0	0	32	Bacteria;Proteobacteria;Gammaproteobacteria;Oceanospirillales;Halomonadaceae;Halomonas;
332	GPB-52	1432766	52.8045	178	9752	80.01	1.61	1522	0	0	0	19	Bacteria;Proteobacteria;Gammaproteobacteria;Oceanospirillales;Alcanivoracaceae;Alcanivorax;
333	GPB-51	4492713	55.0722	155	52990	98.03	2.32	4164	0	0	0	44	Bacteria;Proteobacteria;Gammaproteobacteria;Oceanospirillales;Alcanivoracaceae;Alcanivorax;
334	GPB-60	3173886	53.732	393	10031	88.69	0.62	3186	0	0	0	44	Bacteria;Proteobacteria;Gammaproteobacteria;Oceanospirillales;Oceanospirillaceae;Nitrincola;
335	GPB-61	1494233	51.3376	265	6131	57.76	0	1612	1	0	0	16	Bacteria;Proteobacteria;Gammaproteobacteria;Oceanospirillales;Oceanospirillaceae;Nitrincola;
336	GPB-62	1966043	45.2433	335	6333	55.17	0	2068	1	0	0	18	Bacteria;Proteobacteria;Gammaproteobacteria;Oceanospirillales;Oceanospirillaceae;Nitrincola;
337	GPB-65	1610550	46.1629	231	7862	76.72	0.86	1688	1	0	0	20	Bacteria;Proteobacteria;Gammaproteobacteria;Thiotrichales;Piscirickettsiaceae;Thiomicrospira;
338	GPB-30	2163025	65.5058	367	6678	81.37	1.99	2294	0	0	0	24	Bacteria;Proteobacteria;Gammaproteobacteria;Chromatiales;Ectothiorhodospiraceae;
339	GPB-29	2386562	59.8407	318	9004	74.6	1.11	2293	1	0	0	40	Bacteria;Proteobacteria;Gammaproteobacteria;Chromatiales;Ectothiorhodospiraceae;
340	GPB-50	1994469	68.9275	138	21570	93.93	0.35	1995	1	0	0	39	Bacteria;Proteobacteria;Gammaproteobacteria;Chromatiales;Ectothiorhodospiraceae;Thiohalospira;
341	GPB-10	2018235	57.7589	216	11853	79.31	0	2070	0	0	0	33	Bacteria;Proteobacteria;Gammaproteobacteria;Chromatiales;Ectothiorhodospiraceae;Thiohalomonas;
342	GPB-4	1769393	63.6137	307	6141	67.44	0.88	1887	0	0	0	35	Bacteria;Proteobacteria;Gammaproteobacteria;Chromatiales;Ectothiorhodospiraceae;
343	GPB-9	827164	68.5089	188	4563	51.72	0	922	0	0	0	13	Bacteria;Proteobacteria;Gammaproteobacteria;Chromatiales;Ectothiorhodospiraceae;Thioalkalivibrio;
344	GPB-47	2077610	64.6685	286	9087	84.16	0.11	2208	1	0	0	28	Bacteria;Proteobacteria;Gammaproteobacteria;Chromatiales;Ectothiorhodospiraceae;Thioalkalivibrio;
345	GPB-8	2818948	65.6582	286	14999	90.81	1.62	2850	0	0	0	36	Bacteria;Proteobacteria;Gammaproteobacteria;Chromatiales;Ectothiorhodospiraceae;Thioalkalivibrio;
346	GPB-7	2828952	66.2676	358	9904	95.7	2.39	2903	0	0	0	49	Bacteria;Proteobacteria;Gammaproteobacteria;Chromatiales;Ectothiorhodospiraceae;Thioalkalivibrio;
347	GPB-48	2731352	63.2812	363	8729	82.53	0.55	2782	1	0	0	37	Bacteria;Proteobacteria;Gammaproteobacteria;Chromatiales;Ectothiorhodospiraceae;Thioalkalivibrio;
348	GPB-23	2542887	55.4428	234	15654	86.58	1.37	2535	0	0	0	40	Bacteria;Proteobacteria;Gammaproteobacteria;Chromatiales;Ectothiorhodospiraceae;
349	BPB-3	2459408	63.1953	493	5286	70.49	0.89	2622	0	0	0	25	Bacteria;Proteobacteria;Betaproteobacteria;Rhodocyclales;Rhodocyclaceae;
350	BPB-4	3373839	63.732	237	24687	97.58	0.76	3380	0	0	0	39	Bacteria;Proteobacteria;Betaproteobacteria;Rhodocyclales;Rhodocyclaceae;
351	BPB-2	1641746	58.7312	263	7337	83.65	2.51	1812	0	0	0	36	Bacteria;Proteobacteria;Betaproteobacteria;Burkholderiales;Comamonadaceae;Hydrogenophaga;
352	BPB-1	1498881	55.2288	292	5506	63.25	0.63	1646	0	0	0	18	Bacteria;Proteobacteria;Betaproteobacteria;Burkholderiales;Alcaligenaceae;Bordetella;
353	GPB-22	1736312	61.6146	257	7696	77.68	1.06	1797	1	0	0	25	Bacteria;Proteobacteria;Gammaproteobacteria;Chromatiales;Ectothiorhodospiraceae;
354	GPB-36	3257502	65.8772	204	29537	95.07	2.29	3191	0	0	0	52	Bacteria;Proteobacteria;Gammaproteobacteria;Chromatiales;Ectothiorhodospiraceae;Aquisalimonas;
355	GPB-41	3613601	65.2083	606	6627	60.52	1.72	3741	0	0	0	38	Bacteria;Proteobacteria;Gammaproteobacteria;Chromatiales;Ectothiorhodospiraceae;Aquisalimonas;
356	GPB-40	3505234	62.7802	417	11332	77.59	1.72	3577	0	0	0	29	Bacteria;Proteobacteria;Gammaproteobacteria;Chromatiales;Ectothiorhodospiraceae;Aquisalimonas;
357	GPB-38	2745166	62.7582	343	10010	90.64	3.91	2817	1	0	0	37	Bacteria;Proteobacteria;Gammaproteobacteria;Chromatiales;Ectothiorhodospiraceae;Aquisalimonas;
358	GPB-39	2479701	64.3099	201	15966	89.78	0.92	2374	0	0	0	28	Bacteria;Proteobacteria;Gammaproteobacteria;Chromatiales;Ectothiorhodospiraceae;Aquisalimonas;
359	GPB-37	2540273	62.9306	268	12155	92.2	2.08	2578	1	0	0	35	Bacteria;Proteobacteria;Gammaproteobacteria;Chromatiales;Ectothiorhodospiraceae;Aquisalimonas;
360	GPB-45	1508437	55.2042	173	10958	84.28	1.12	1643	0	0	0	26	Bacteria;Proteobacteria;Gammaproteobacteria;Chromatiales;Ectothiorhodospiraceae;Spiribacter;
361	GPB-6	1024426	65.0207	154	7565	61.21	0	1115	0	0	0	25	Bacteria;Proteobacteria;Gammaproteobacteria;Chromatiales;Ectothiorhodospiraceae;Spiribacter;
362	GPB-42	1330259	71.6365	274	5068	55.09	0	1381	0	0	0	12	Bacteria;Proteobacteria;Gammaproteobacteria;Chromatiales;Ectothiorhodospiraceae;Halorhodospira;
363	GPB-44	2564885	66.1372	245	18388	94.78	4.53	2586	0	0	0	43	Bacteria;Proteobacteria;Gammaproteobacteria;Chromatiales;Ectothiorhodospiraceae;Halorhodospira;
364	GPB-5	1963212	68.9713	205	13895	89.27	2.16	1977	0	0	0	38	Bacteria;Proteobacteria;Gammaproteobacteria;Chromatiales;Ectothiorhodospiraceae;Halorhodospira;
365	GPB-43	1118699	69.1152	166	8149	50	0	1162	0	0	0	17	Bacteria;Proteobacteria;Gammaproteobacteria;Chromatiales;Ectothiorhodospiraceae;Halorhodospira;
366	GPB-46	2339052	65.6984	198	17574	88.81	1.06	2314	1	0	0	42	Bacteria;Proteobacteria;Gammaproteobacteria;Chromatiales;Ectothiorhodospiraceae;Thioalkalivibrio;
367	GPB-49	3109972	66.8971	194	32938	95.12	1.32	3000	1	0	0	46	Bacteria;Proteobacteria;Gammaproteobacteria;Chromatiales;Ectothiorhodospiraceae;Thioalkalivibrio;
368	GPB-2	3346764	67.3443	89	71677	91.49	3.43	3135	1	0	0	47	Bacteria;Proteobacteria;Gammaproteobacteria;Chromatiales;Ectothiorhodospiraceae;
369	GPB-33	2420785	68.559	431	6431	54.83	1.38	2551	0	0	0	25	Bacteria;Proteobacteria;Gammaproteobacteria;Chromatiales;Ectothiorhodospiraceae;
370	GPB-28	2411658	67.8179	246	14196	82.69	2.95	2417	1	0	0	32	Bacteria;Proteobacteria;Gammaproteobacteria;Chromatiales;Ectothiorhodospiraceae;
371	GPB-35	2488348	63.0843	71	67320	91.68	1.47	2274	1	0	0	37	Bacteria;Proteobacteria;Gammaproteobacteria;Chromatiales;Ectothiorhodospiraceae;
372	GPB-24	2221102	65.9193	186	18148	69.59	0	2109	1	0	0	22	Bacteria;Proteobacteria;Gammaproteobacteria;Chromatiales;Ectothiorhodospiraceae;
373	GPB-25	2989126	62.4519	90	111793	94.59	3.65	2737	1	0	0	44	Bacteria;Proteobacteria;Gammaproteobacteria;Chromatiales;Ectothiorhodospiraceae;
374	GPB-17	3393562	60.3196	289	16845	94.26	3.08	3085	0	0	0	33	Bacteria;Proteobacteria;Gammaproteobacteria;Chromatiales;Ectothiorhodospiraceae;
375	GPB-32	3337592	60.6737	416	10577	75.86	1.72	3215	1	0	0	30	Bacteria;Proteobacteria;Gammaproteobacteria;Chromatiales;Ectothiorhodospiraceae;
376	GPB-18	3220447	60.1052	438	9698	75	1.03	3214	1	0	0	29	Bacteria;Proteobacteria;Gammaproteobacteria;Chromatiales;Ectothiorhodospiraceae;
377	GPB-34	2403099	61.4408	107	46101	76.33	1.57	2215	0	0	0	32	Bacteria;Proteobacteria;Gammaproteobacteria;Chromatiales;Ectothiorhodospiraceae;
378	GPB-1	3145187	62.8858	406	9619	84.27	2.26	2977	0	0	0	27	Bacteria;Proteobacteria;Gammaproteobacteria;Chromatiales;Ectothiorhodospiraceae;
379	GPB-20	3020965	62.4224	432	8378	77.59	0	2891	0	0	0	27	Bacteria;Proteobacteria;Gammaproteobacteria;Chromatiales;Ectothiorhodospiraceae;
380	GPB-26	2452771	62.4376	443	6440	74.48	1.72	2588	0	0	0	23	Bacteria;Proteobacteria;Gammaproteobacteria;Chromatiales;Ectothiorhodospiraceae;
381	GPB-3	1336166	63.479	318	4324	50	0	1477	0	0	0	14	Bacteria;Proteobacteria;Gammaproteobacteria;Chromatiales;Ectothiorhodospiraceae;
382	GPB-31	2459656	65.5656	365	7793	83.84	2.03	2508	1	0	0	23	Bacteria;Proteobacteria;Gammaproteobacteria;Chromatiales;Ectothiorhodospiraceae;
383	GPB-19	2824837	63.8685	269	15283	90.65	2.88	2733	0	0	0	32	Bacteria;Proteobacteria;Gammaproteobacteria;Chromatiales;Ectothiorhodospiraceae;
384	GPB-21	2227811	65.0561	255	11635	73.28	0	2224	1	0	0	18	Bacteria;Proteobacteria;Gammaproteobacteria;Chromatiales;Ectothiorhodospiraceae;
385	GPB-27	2202060	63.0773	385	6447	58.93	0	2273	0	0	0	13	Bacteria;Proteobacteria;Gammaproteobacteria;Chromatiales;Ectothiorhodospiraceae;

## Sheet: Supplementary Table 5
Supplementary Table 5 The coverages of 385 MAGs in eighteen samples
Tree No.	MAG name	Abundance	HC5W	DK15W	HC27W	HC17W	DK20W	HC22W	HC26W	DK27W	DK32W	HC5S	DK15S	HC27S	HC17S	DK20S	HC22S	HC26S	DK27S	DK32S
1	WA-10	No	0.250926	0.243752	0.396427	0.00589292	0.221799	0.373158	0.110593	0.110227	0.0766129	0.251135	0.0781343	14.7893	1.32408	4.04872	10.6585	0.776626	0.445327	0.0517411
2	WA-9	No	0.175631	0.179423	0.552439	0.0209998	0.204623	0.217968	0.0807408	0.0772941	0.0765207	0.156027	0.0892405	36.9602	1.07509	1.45222	24.3839	0.110989	0.053355	0.0513818
3	WA-7	No	0.148705	0.174144	0.393912	0.0211277	0.248239	0.213045	0.17378	0.0862996	0.128774	0.15344	0.0601899	16.2919	0.387983	2.22023	7.78653	0.10882	0.0151193	0.103629
4	WA-5	No	0.147452	15.4725	0.498425	0.0335695	0.214515	0.133383	0.19054	0.108662	0.124214	0.151094	0.0787141	0.1297	0.0223558	1.99403	0.00639243	0.0990708	0.0204619	0.0895605
5	WA-3	No	0.20945	30.5557	0.469266	0.00733284	0.226005	0.167302	0.15941	0.130158	0.132873	0.302553	0.0617384	0.202176	0.0359885	0.417028	0.0559476	0.0867279	0.0287611	0.084247
6	WA-2	Yes	0.281479	0.262248	0.65382	0.0254819	0.292453	0.236045	0.193407	0.137198	0.10169	0.327797	0.0583163	76.5662	0.650138	7.62162	15.216	0.16215	1.34545	0.0521018
7	WA-1	Yes	0.39035	2.33842	651.521	0.855741	2.221	1.34051	0.194617	0.147359	0.110672	0.298974	0.130374	2.13562	0.579676	2.90681	1.66867	0.177565	0.073235	0.0599973
8	WA-4	No	0.0796496	0.0615494	26.2571	0.14703	0.084201	0.533792	21.6008	0.0405616	0.0536373	0.0735479	0.0110386	0.830308	0.0363009	0.0217412	0.0537606	0.191732	0.00119302	0.0389058
9	WA-11	No	0.229746	0.166168	0.434815	0.00613187	0.221841	0.154319	0.154654	0.11936	0.101684	0.312312	0.043169	15.694	0.506218	7.66352	0.338428	0.100246	0.104815	0.0704357
10	WA-8	No	0.438971	0.337783	0.887858	0.00450216	0.268322	0.298892	0.197021	0.131539	0.116198	21.1898	1.03336	0.703347	0.128305	0.0651783	0.0549358	0.166945	0.273017	0.0611062
11	WA-12	No	0.175295	0.164773	0.554323	0.0333538	0.466524	0.157914	0.13542	0.075822	0.0769052	0.209159	0.0282878	5.68599	0.0574214	2.75601	0.0936157	29.1214	0.00800301	0.0494616
12	WA-6	No	0.256477	0.167749	14.1363	0.624035	0.663085	0.151636	0.263771	0.0665239	0.125596	0.197885	0.0330799	0.941032	0.0667876	0.0767653	0.040406	0.148341	0.0635188	0.0482849
13	NHA-10	No	0.0983135	0.0991105	0.270196	0.00551382	0.182311	0.135623	0.157148	0.0953134	0.139813	0.125614	0.0179418	15.253	0.474304	11.4806	1.45367	2.64864	0.0245585	0.208318
14	NHA-12	No	0.270095	0.227303	0.480711	0.0102871	0.18005	0.129359	0.100538	0.0920756	0.0643809	0.201965	0.0466895	18.3053	0.721066	2.1312	83.6199	0.25664	0.0395175	0.0762798
15	NHA-11	No	0.0792864	0.113356	0.363173	0.00608762	0.139673	0.0955356	0.102489	0.0639388	0.0906967	0.102766	0.0314635	2.30015	1.04303	9.68554	1.41085	0.698869	0.168984	0.141438
16	NHA-8	No	0.0608496	0.0560668	0.18322	0.00097183	0.0614628	0.0632792	0.0440229	0.0344353	0.0305534	0.0585336	0.0311679	9.81559	0.145769	3.03782	15.0042	0.0964774	0.0555725	0.0222768
17	NHA-9	No	0.112576	0.0798987	0.284852	0.00184871	0.127339	0.0794442	0.126231	0.0510956	0.0575774	0.0990644	0.0507483	7.04014	2.0793	2.0487	42.9209	0.178781	0.276962	0.0337421
18	NHA-7	No	0.166195	0.162012	0.415535	0.00734989	0.240795	0.128384	0.157443	0.117072	0.112869	0.182977	0.0417197	12.9742	2.50972	20.8919	2.27206	0.297009	0.163872	0.0774981
19	NHA-6	No	0.0899682	0.0816133	0.226915	9.35e-05	0.0978973	0.106076	0.100479	0.0586157	0.0932996	0.0847812	0.0341291	5.19135	0.113379	0.165412	16.7127	0.0605011	0.00258043	0.0560934
20	NHA-4	No	0.104758	0.114393	0.284862	0.00173491	0.151261	0.110676	0.126812	0.0625343	0.109855	0.138536	0.0235282	37.6074	0.14232	1.06668	3.66587	0.354316	0.0264881	0.409446
21	NHA-2	Yes	0.0773324	0.0919926	0.273193	0.00481979	0.152421	0.129432	0.139339	0.0894464	0.0794142	0.0825944	0.0182855	74.0005	1.35741	18.4785	34.13	1.92995	0.378723	0.239694
22	NHA-3	No	0.0702296	0.0430615	0.49555	0.398285	3.99722	33.4957	6.075	193.395	12.2694	0.0552749	0.00922791	1.16534	0.0262303	0.634159	5.93117	0.54159	1.60516	3.27461
23	NHA-5	No	0.0996674	0.0872271	0.288134	0.00114113	0.128941	0.105029	0.240367	32.1028	0.173948	0.0922886	0.0190391	0.177991	0.015427	0.0356564	0.0153058	0.0888972	0.954161	0.075724
24	NHA-1	Yes	0.277891	0.230874	46.1671	4.78588	90.1485	255.337	199.282	180.842	32.1931	0.193019	0.0288631	32.4909	0.175106	8.16769	23.3598	12.6387	0.785583	7.6458
25	EA-55	No	0.240526	0.162373	0.44348	0.00522716	0.184376	0.13322	0.0926822	0.104122	0.159961	0.467221	0.850552	8.8019	1.75929	2.028	14.084	0.328917	2.45869	0.213102
26	EA-1	Yes	0.208984	0.382951	0.520078	0.00234572	0.216921	0.224645	0.199405	0.115119	0.0868446	0.233001	0.270887	26.8805	5.60012	5.2219	134.688	0.310693	1.74886	0.0624041
27	EA-7	No	0.174704	0.29995	0.508378	0.00228722	0.181629	0.163463	0.149238	0.0985695	0.111519	0.184853	0.241819	8.68833	2.92561	3.0079	45.8382	0.244986	0.585591	0.0737939
28	EA-8	No	0.0381107	0.749315	0.121349	0.00592131	0.0860402	0.0437461	0.046256	0.0497931	0.0773705	0.0431719	0.0679031	8.12023	12.8562	45.5181	1.91906	4.72441	1.0253	0.215633
29	EA-9	No	0.153194	0.161075	0.301593	0.00189159	0.115115	0.105893	0.0943657	0.0769632	0.0722734	0.131463	0.041874	31.319	0.854797	2.6428	2.12927	0.289881	0.0866688	0.0725996
30	EA-53	No	0.327737	0.523884	0.610704	0.0197168	0.274986	0.506982	0.159133	0.114211	0.0877143	0.303691	0.116935	11.4662	7.35557	3.1779	18.1858	0.330133	0.691317	0.0476022
31	EA-54	No	0.315666	0.146386	0.324389	0.0138613	0.118849	0.125496	0.110271	0.0778132	0.137822	0.121651	0.0298699	1.61173	12.8461	4.78584	1.98055	0.105639	0.183612	0.18296
32	EA-45	No	0.0989347	0.0595262	0.251587	0.0162134	0.156359	0.13394	0.197992	0.283959	0.394904	0.175667	0.502137	0.252529	0.0367228	0.158484	0.197383	37.7535	0.168972	2.11665
33	EA-42	No	0.108496	0.0665852	0.242004	0.0075958	0.116021	0.106884	0.127998	0.119997	0.200614	2.93071	6.73791	0.520863	0.496713	1.01386	4.69035	95.2033	2.27102	0.429483
34	EA-39	No	0.0873306	0.0567377	0.262551	0.00186728	0.0952717	0.097702	0.131795	0.100489	0.148635	0.158378	0.248071	0.262542	0.0241213	0.0224042	0.257042	19.2679	0.0692182	0.243273
35	EA-22	No	0.132022	0.105003	0.421208	0.00343077	0.141954	0.119395	0.141922	0.115215	0.199848	0.151948	0.0974315	0.259247	0.0132061	0.116781	0.0301784	17.9058	0.0467541	0.263162
36	EA-44	No	0.227176	0.10554	0.575751	0.0115198	0.275806	0.245811	0.295392	0.36928	0.654077	0.382712	0.40988	0.236474	0.0254289	0.252716	0.137683	36.95	0.115659	1.62651
37	EA-21	No	0.172582	0.104643	0.441607	0.00509939	0.180139	0.158681	0.223683	0.153055	0.294798	0.172211	0.104625	0.133371	0.0180276	0.0435671	0.0418157	41.9956	0.0406255	0.318193
38	EA-23	No	0.100517	0.0811302	0.262077	0.0241255	0.160273	0.216738	0.239433	0.363552	0.242898	0.10716	0.11656	0.259666	0.0167501	0.257895	0.199325	42.1362	0.0430654	0.438753
39	EA-6	Yes	0.0747136	0.128499	0.710832	0.0540995	0.39822	0.267557	0.413002	6.00939	219.626	0.0800747	0.431207	4.78295	1.00538	5.53492	5.54086	0.168654	2.88454	66.6727
40	EA-27	No	0.0730893	0.0456594	0.320602	0.0710832	0.995113	0.457645	3.49596	11.4066	32.6738	0.100679	0.0741884	2.19631	0.428804	4.32758	0.339024	5.52811	0.547648	129.914
41	EA-48	No	0.129221	0.0584464	0.280193	0.00488756	0.141768	0.141709	0.174861	0.197829	0.319661	0.185351	0.103343	0.106818	0.012937	0.0531407	0.0501204	12.8569	0.0241807	0.536921
42	EA-52	No	0.213908	0.195375	0.599522	1.23104	1.23453	2.32183	3.50125	3.30173	1.76519	0.299532	0.679192	7.37826	0.984581	37.7351	20.4565	49.7924	3.95094	4.56872
43	EA-49	No	0.0627992	0.0506014	0.153318	0.100033	0.278924	0.215284	0.247295	4.75682	0.207339	0.0866516	0.152275	3.01267	0.421755	12.3074	3.18449	8.88432	2.1221	1.28543
44	EA-50	No	0.295079	0.114042	0.684819	0.0779216	0.42698	0.406014	0.654543	1.6898	1.6648	0.391218	0.340064	0.674977	0.097964	4.09475	0.406151	12.2638	0.717761	96.0739
45	EA-24	No	0.0841524	0.0383511	0.299058	0.035096	0.547651	0.35094	29.7756	0.60727	3.14397	0.0947545	0.0537946	0.380269	0.0305856	1.08181	0.396201	13.5063	0.0491444	2.46034
46	EA-20	No	0.171834	0.153608	0.490794	0.0509463	0.868012	0.732338	9.27656	0.317065	0.573524	0.164112	0.135059	7.5749	0.425065	7.73298	4.89725	102.89	0.122942	0.629062
47	EA-18	No	0.159058	0.0949905	0.441104	0.0135117	0.194636	0.370868	0.3848	0.202518	0.390718	0.181511	0.078003	0.388688	0.0178837	0.0935352	2.02937	14.6086	0.0156401	0.466934
48	EA-26	No	0.163745	0.132777	2.47417	0.497504	7.02601	3.57477	10.8621	12.3828	19.3556	0.208879	0.46425	3.89076	0.59003	7.51387	2.96226	52.2577	2.43709	26.4183
49	EA-25	No	0.0552406	0.0895833	0.167472	0.34371	1.73741	2.63775	3.57087	8.00138	0.360687	0.0603084	0.148202	7.76313	0.797975	12.5146	1.85855	4.42487	2.05945	1.96485
50	EA-17	No	0.15123	0.29211	0.400218	0.493825	1.04912	1.01108	2.22861	2.49161	3.77662	0.188003	0.401824	0.88246	0.195663	8.9517	6.36539	36.8495	0.514253	3.48469
51	EA-15	No	0.273648	0.105371	0.634265	0.0286326	0.359224	0.390857	0.449305	0.605082	1.8146	0.317464	0.184113	0.241597	0.0238676	0.660823	0.28366	1.54449	0.130292	21.1594
52	EA-10	No	0.248549	0.138182	0.588082	18.0768	2.62882	4.91147	4.63229	2.49818	3.27162	0.198547	0.122808	0.635754	0.421811	0.674787	2.28826	1.86211	0.177683	2.84991
53	EA-11	No	0.0513582	0.0202383	0.486928	0.442199	7.17534	1.18243	15.6989	6.42219	30.0112	0.0609731	0.0350443	0.582438	0.0282916	1.71127	0.334561	1.02879	0.152277	47.49
54	EA-12	No	0.149831	0.0957112	8.80361	2.38739	17.3701	10.1081	12.8764	13.2769	3.49052	0.191702	0.21422	5.05947	0.151051	8.52758	7.04792	6.25447	0.497282	7.86379
55	EA-14	No	0.19312	0.0921748	1.32506	1.11954	8.51181	5.28679	28.0364	1.95171	17.3215	0.277135	0.167126	1.00206	0.0717925	1.90035	1.54583	3.29517	0.106558	20.7982
56	EA-16	No	0.0603408	0.0271087	0.284377	0.421565	2.47256	6.03588	9.32835	46.8239	14.0722	0.0772403	0.048743	1.14883	0.173883	1.37329	6.73045	5.80844	2.18435	17.486
57	EA-2	Yes	0.111731	0.0353565	0.526738	0.035673	0.397311	0.169284	0.894396	3.1834	342.594	0.15516	0.0991694	0.110577	0.0663826	0.673392	0.0722082	0.782194	0.0693948	236.083
58	EA-13	No	0.0493814	0.0265164	0.445013	0.176062	3.52886	1.03584	12.4847	10.6181	155.77	0.0620289	0.0414004	1.52376	0.0687468	2.10825	0.740493	8.15076	0.179693	209.135
59	EA-31	No	0.0285643	0.124011	3.5886	1.26537	13.7827	9.36216	7.01944	1.68836	1.48221	0.0427929	0.031902	4.62525	0.145968	2.87772	12.0591	1.20535	0.455282	1.17313
60	EA-46	No	0.135644	0.0633835	0.337391	0.043253	0.885299	0.509994	1.41686	0.702399	2.0922	0.177896	0.11838	2.53212	0.023094	0.907816	0.200012	28.4805	0.065315	4.31937
61	EA-51	No	0.198325	0.120572	2.74834	10.2941	53.5529	53.9642	81.6286	205.296	131.318	0.244216	0.239955	33.4257	0.828426	23.7429	30.1795	16.3818	13.3991	215.655
62	EA-19	No	0.0957684	0.0776424	5.21317	18.4351	17.0987	83.2108	36.1104	51.1476	7.18857	0.121647	0.236635	7.88252	0.537968	6.79102	30.8754	4.93847	3.6286	11.7227
63	EA-34	No	0.0312993	0.0184608	0.106777	19.5066	0.27134	11.9808	5.60987	3.40567	0.560504	0.0365305	0.0154955	0.206329	0.269914	0.1457	5.49365	0.605369	0.267365	0.397614
64	EA-3	Yes	0.046893	0.0664649	1.69873	2.7478	274.679	20.8458	210.731	8.22078	323.072	0.0630411	0.0576706	22.7223	0.377241	41.6022	4.17221	51.1675	0.362985	326.981
65	EA-28	No	0.0290132	0.0402115	0.678469	6.2772	108.38	32.2663	45.8488	5.22525	12.1782	0.0320071	0.0274761	1.84132	0.161813	20.3679	10.7417	3.21766	0.143261	32.8116
66	EA-43	No	0.248027	0.113051	1.0177	0.261052	2.33576	1.23585	3.21748	8.15421	8.47175	0.349657	0.639168	1.83297	0.269746	11.8471	0.99315	128.732	1.47974	61.0823
67	EA-38	No	0.102228	0.0367708	0.28324	0.170316	4.5542	2.86766	18.0936	10.3821	96.6527	0.120095	0.0675345	0.259623	0.0461758	1.65239	1.18942	2.69213	0.104006	144.071
68	EA-35	No	0.26231	0.142598	1.25139	0.366083	0.527551	2.00954	37.679	1.38078	2.53018	0.330022	0.295033	11.2052	0.259607	12.3614	1.12985	21.6666	0.394933	20.5249
69	EA-41	No	0.0612162	0.0857044	10.6696	0.915207	15.0318	6.44684	18.4128	128.093	49.6563	0.0767037	0.211476	20.793	0.141582	15.8919	4.75491	8.75058	6.63958	138.596
70	EA-4	Yes	0.0661408	0.162877	16.5124	7.65929	38.3839	36.0082	23.8682	20.3435	18.2221	0.0801908	0.593532	53.2014	1.4337	44.1012	61.9075	12.015	1.3676	52.5612
71	EA-40	No	0.340795	0.117046	0.646032	0.0670145	0.376169	0.414598	0.643553	3.75093	1.35849	0.427074	0.285974	0.779252	0.0417505	1.76645	0.242448	2.18604	1.00257	24.6548
72	EA-36	No	0.1476	0.0759242	12.1717	0.0315743	0.797277	0.331572	30.4376	11.297	39.0037	0.175887	0.158379	8.82768	0.0522947	0.541255	0.0941909	11.0816	0.136219	25.627
73	EA-33	No	0.265468	0.090939	38.9934	0.388078	3.94553	1.94386	96.1588	34.5688	25.0622	0.306938	0.209601	37.6247	0.127602	2.66155	1.56831	7.65183	5.31473	33.5498
74	EA-30	No	0.081982	0.0340872	8.32065	0.321424	4.50197	1.13285	47.2548	153.62	82.7745	0.09103	0.0535753	9.2318	0.0589029	1.61968	0.431386	2.59084	1.57311	114.735
75	EA-32	No	0.277372	0.098606	1.19375	4.15781	2.40042	4.50334	18.8234	22.2143	4.85807	0.287339	0.196672	12.0399	0.140409	4.1696	2.72855	7.48285	2.82905	14.5718
76	EA-37	No	0.0782512	0.0373259	0.30518	1.92301	1.51138	3.85727	11.0398	0.959786	1.33602	0.0881775	0.0475561	2.12095	0.080549	0.455482	1.47121	4.28964	0.0809704	2.21319
77	EA-5	Yes	0.301487	0.15538	3.00234	12.3729	25.777	28.4741	72.239	1918.92	332.908	0.337944	0.387062	34.983	1.27386	18.2681	34.08	10.3648	320.062	442.277
78	EA-47	No	0.0743541	0.0843551	11.1807	5.30735	28.8973	19.3239	28.5963	143.24	39.1784	0.0957138	0.133693	21.0852	0.453832	8.96031	11.4615	5.0092	6.22125	64.1002
79	EA-29	No	0.125083	0.070585	3.83471	8.13064	25.8363	17.0619	30.4417	32.4157	42.0732	0.149442	0.0903178	1.93649	0.255337	4.69004	5.92385	2.371	0.632387	97.1949
80	CPR-3	No	0.192421	0.570534	0.489713	0.00867454	0.212938	0.125903	0.0965032	0.0558525	0.0445161	0.203842	0.0487997	18.6065	0.679668	6.18405	0.579619	0.112441	0.0429204	0.0348123
81	CPR-4	No	0.20131	22.1962	0.451511	0.153298	0.213377	0.150555	0.182971	0.0734576	0.113021	0.817137	2.39174	0.644534	0.92337	1.32569	5.20193	0.109562	0.933617	0.0712376
82	CPR-7	No	0.145587	0.0802225	0.282594	1.73593	1.23385	0.560665	0.392627	0.09819	0.0854232	0.134363	0.0597262	0.135949	0.5265	16.0743	0.638416	15.2684	0.0429963	0.0814244
83	CPR-5	No	0.0664812	0.706095	0.325996	3.96401	1.40788	5.16852	0.200487	0.029925	0.0364271	0.0997871	0.668502	2.22971	2.11284	17.6284	9.38393	1.4765	0.0248386	0.0316351
84	CPR-6	No	0.111994	3.65063	0.392084	3.84107	1.20938	1.03473	0.0742802	0.0559302	0.0835715	0.148341	3.07531	0.932813	1.17418	28.4261	1.50381	0.213366	0.00411631	0.0591424
85	CPR-8	No	0.12082	0.131417	0.310614	0.906425	1.28847	0.495964	0.128207	0.0477545	0.0586347	0.122872	0.0252329	0.282436	0.843602	8.37057	0.182892	0.120139	0.0236494	0.0348695
86	CPR-11	No	0.299679	0.469689	0.503637	0.0877352	0.548035	0.1668	0.0854962	0.100981	0.0648492	0.313173	0.0898785	17.8025	0.489815	22.0782	1.426	0.141096	0.194466	0.0365045
87	CPR-9	No	0.118864	0.245594	0.339838	0.0416097	0.203857	0.165013	0.141312	0.163163	0.0559231	0.162533	0.0925463	4.73596	0.631725	7.12854	3.07008	0.128193	0.165801	0.0287364
88	CPR-10	No	0.0941485	0.1671	0.192097	0.0351403	0.0892543	0.0667471	0.0500277	0.033468	0.0327508	0.0905801	0.0686978	12.5523	1.72992	6.13371	0.784825	0.0478718	0.147376	0.015378
89	CPR-12	No	0.203646	28.1313	19.4571	3.18892	20.554	1.11925	0.114306	0.0908524	0.116187	0.324551	1.40233	3.53506	3.55446	39.1941	3.30819	0.245672	0.0942862	0.104996
90	CPR-14	No	0.219513	0.162759	0.419638	0.011465	0.254376	0.243676	0.177626	0.122242	0.151052	0.228307	0.130877	9.97319	4.12079	18.4174	17.6204	2.69119	0.130311	0.11641
91	CPR-13	No	0.342727	0.272281	0.667753	0.00644146	0.288495	0.2038	0.204016	0.0876211	0.0706063	0.333792	0.0607605	4.3824	1.17061	7.53987	3.98991	0.184497	0.0479306	0.0506304
92	CPR-15	No	0.151226	0.345252	0.279664	0.0233188	0.261198	0.149864	0.0757631	0.0670108	0.051421	0.147499	0.178994	14.2202	6.35632	50.3337	6.98469	0.698168	0.330365	0.035635
93	CPR-2	Yes	0.225258	0.173033	0.435585	0.028145	0.515668	0.151408	0.12456	0.0995832	0.0523051	0.216396	0.0384322	65.8571	2.17493	35.0665	0.793929	0.495107	0.0922427	0.045394
94	CPR-17	No	0.122982	0.224225	0.40758	0.00808995	0.15815	0.142904	0.0779172	0.118916	0.0806321	0.166491	0.100831	17.4117	0.503772	5.51615	3.78367	0.0798768	0.423856	0.0399293
95	CPR-19	No	0.187497	0.376524	0.544007	0.162174	0.258519	0.286834	0.183932	0.159064	0.0776386	0.203687	0.0740731	13.3712	0.80933	5.36812	0.615272	0.177312	0.246421	0.0458406
96	CPR-18	No	0.11734	0.170045	0.410204	0.0238179	0.112056	0.152582	0.0606143	0.042732	0.0486371	0.163406	0.0525	26.3548	2.38813	0.985112	0.471775	0.125589	0.0177666	0.0303872
97	CPR-16	No	0.091378	0.11977	0.333038	0.0120523	0.202938	0.129561	0.110263	0.0807536	0.101482	0.148223	0.0288916	8.52159	0.348698	16.811	0.0793274	0.148187	0.041452	0.128221
98	CF-1	Yes	0.609679	0.117192	0.410291	0.00297945	0.172893	0.124206	0.145101	0.0924885	0.101256	72.21	3.54652	0.142022	0.0707917	0.0154854	0.0143992	0.135347	7.09587	0.0953122
99	CF-2	No	0.169048	0.113345	0.470348	0.0183565	0.160066	0.114521	0.116275	0.100321	0.186125	0.55551	0.365473	0.542394	0.0768165	0.380166	0.523501	22.8195	0.0430401	0.228283
100	TB-6	No	0.238138	0.171103	0.293199	0.000586743	0.0856242	0.108331	0.072675	0.0558893	0.0467344	10.1325	0.456194	0.154493	0.0223363	0.00988985	0.0709997	0.0594616	1.34912	0.0302417
101	TB-3	No	0.342001	0.727063	0.426743	0.00522305	0.196	0.225711	0.104627	0.0942578	0.0932429	0.305731	0.191779	14.0125	0.68102	2.61058	4.90467	0.106797	2.14753	0.0547413
102	TB-5	No	0.325945	0.200691	0.464199	0.000310213	0.217023	0.159567	0.186248	0.0806208	0.104835	19.3268	0.319485	0.473948	0.0493511	0.0313006	0.113214	0.112997	0.721506	0.0506005
103	TB-13	No	0.127172	0.170539	0.311908	0.0362267	0.233033	0.457859	0.282756	0.196891	0.105726	0.152306	0.0904408	15.7165	4.19765	8.1095	7.542	1.23313	3.69094	0.102356
104	TB-4	No	0.102327	0.0705728	0.245332	0.00376212	0.132046	0.073409	0.174578	0.193957	0.107808	0.112789	0.0519404	35.9591	1.54542	17.1227	7.15553	1.30162	1.23743	0.270638
105	TB-9	No	0.159579	0.198348	0.294771	0.00313043	0.124594	0.107993	0.0874368	0.182184	0.103171	0.137481	0.0762546	12.7682	0.929047	4.59743	7.58105	0.144524	5.07862	0.0715064
106	TB-10	No	0.164327	0.153903	0.33889	0.00421614	0.100241	0.0955127	0.0772748	0.0508191	0.0535339	0.227502	0.0238655	14.0433	0.20298	0.116418	0.856117	0.0621342	0.0507006	0.0248805
107	TB-8	No	0.168157	2.53344	0.291049	0.0070489	0.111793	0.129775	0.0836288	0.0764664	0.0505986	0.162532	0.799446	2.97581	2.48853	3.8064	31.1116	0.0620387	12.2402	0.0352553
108	TB-1	Yes	0.144056	0.123651	0.526341	0.0812051	0.764173	2.784	1.19174	1.13182	0.12018	0.140786	0.0534801	52.4044	1.22019	33.0708	24.1469	1.58676	4.55422	0.973694
109	TB-2	Yes	0.0982114	0.0896448	0.188964	0.00819739	0.424207	0.147656	0.208811	0.0849708	0.133828	0.104571	0.107408	65.4657	0.0768004	31.2077	3.17033	3.38971	2.33089	0.293959
110	TB-7	No	0.131326	0.733418	0.367851	0.0419397	0.181049	0.553489	0.0795578	0.145293	0.08821	0.144055	0.199231	11.4831	2.06644	9.78424	29.6299	0.24286	4.18323	0.0664074
111	TB-12	No	0.23993	0.508614	0.514991	0.025181	0.320419	0.187489	0.101385	0.089455	0.0692914	0.216904	0.0554043	39.0029	0.234363	0.917617	0.958676	0.148413	0.928077	0.0465145
112	TB-11	No	0.235575	0.23655	2.00524	0.0431485	0.195607	0.666696	0.0997296	0.0662903	0.05433	0.239218	0.0282007	11.9164	0.475783	1.43818	2.99347	0.102777	0.154454	0.0299183
113	FB-32	No	0.47336	0.285328	0.746834	0.00629663	0.344193	0.440687	0.179946	1.30168	0.212944	0.364434	0.0563738	3.27695	0.627703	3.12505	3.48587	27.7707	1.27541	0.254295
114	FB-19	No	0.153817	0.139054	0.403628	0.000889374	0.138044	0.109527	0.112573	0.0613652	0.0690648	0.218131	0.0617973	1.25777	0.0714966	0.0575525	14.6338	0.134964	0.0283767	0.0527103
115	FB-23	No	0.120388	0.248501	0.316755	0.000724344	0.119033	0.0784875	0.0564869	0.0681451	0.0525458	0.157698	0.266876	8.35665	2.94253	10.2411	5.0571	5.90277	0.408351	0.070755
116	FB-21	No	0.349176	0.405781	0.715584	0.0226606	0.674881	0.238553	0.211595	0.177046	0.109759	0.405043	0.0690874	8.22886	0.563764	12.9446	1.13231	0.435478	0.53637	0.114576
117	FB-22	No	0.309167	0.487945	0.577143	0.0163693	0.243306	0.492736	0.165108	0.291116	0.0754029	0.285044	0.160997	40.9335	6.67621	8.80372	51.4684	3.55167	2.46277	0.0709912
118	FB-1	Yes	0.103915	2.39102	0.201248	0.036285	0.492143	1.59059	0.0763988	0.145435	0.0355163	0.117538	3.73552	49.1186	33.6654	70.9407	90.2268	13.3394	19.6963	0.0414113
119	FB-28	No	0.250034	0.808878	0.370853	0.00376507	0.180789	0.112323	0.0798592	0.0887302	0.0988864	0.268466	4.21093	8.85795	1.43644	27.965	5.5744	11.7964	9.35981	0.14293
120	FB-24	No	0.106324	0.089952	0.203374	0.000711852	0.136208	0.098653	0.052106	0.220261	0.0338897	0.110205	0.0439927	26.5394	0.837071	13.9914	6.63397	0.311321	1.30477	0.0272395
121	FB-30	No	0.110109	0.100982	0.243518	0.00126274	0.0942589	0.0687527	0.0546229	0.0528233	0.0549551	0.124309	0.0501619	12.2087	0.98272	9.38666	2.11731	1.74747	0.388599	0.769541
122	FB-29	No	0.293328	0.154424	0.422877	0.0019885	0.198908	0.185268	0.120642	0.123667	0.442311	0.2399	0.0752931	17.7041	0.530113	16.5	0.455776	1.21025	0.394723	7.97482
123	FB-31	No	0.104754	0.289224	0.22568	0.00273459	0.151708	0.0779914	0.113039	0.0802339	0.152882	0.128603	0.210608	12.4724	7.13105	69.7298	9.99549	19.9394	3.87322	4.10457
124	FB-26	No	0.0602021	0.0552162	0.123543	0.000406264	0.0630661	0.0360851	0.0366003	0.138564	0.0652405	0.0607113	0.0145287	15.7107	2.51856	7.04161	0.506931	0.69323	1.27061	1.85989
125	FB-25	No	0.239768	0.179157	0.43554	0.000531412	0.180649	0.139123	0.137168	0.126644	0.109595	0.247725	0.0815214	8.41637	0.772942	11.7131	1.83762	1.25405	0.763205	0.704315
126	FB-27	No	0.249086	0.195348	0.544368	0.00333448	0.209955	0.143173	0.184071	0.118611	0.146318	0.255515	0.0451795	15.9497	2.86449	14.9533	0.197698	2.14828	0.402803	1.72443
127	FB-12	No	0.177897	13.796	0.490062	0.109369	0.474641	0.279193	0.127712	0.0545141	0.0482803	0.158218	0.0410956	7.83167	0.124662	26.4952	0.476583	0.0978346	0.021423	0.032187
128	FB-13	No	0.24079	0.249019	0.452278	0.0205961	0.187051	0.15141	0.201437	0.0650238	0.0785764	29.7488	20.8	0.2902	0.133098	0.0377622	0.128435	0.124654	1.28433	0.0483329
129	FB-11	No	1.29233	1.41904	0.226652	0.00229158	0.0851668	0.0588625	0.0543484	0.0380517	0.033609	24.5649	11.2536	1.43041	1.68625	1.74651	6.50993	0.0625841	7.21437	0.0252515
130	FB-8	No	7.17363	0.113202	0.303288	0.00892657	0.151449	0.115492	0.148077	0.0663049	0.0532205	0.547148	0.0987359	0.352679	0.107753	0.0499062	0.317646	0.0793704	0.0447015	0.0280757
131	FB-10	No	0.181679	0.123932	0.31038	0.0395888	0.141698	0.312839	0.0766162	0.0486368	0.0507771	0.19919	0.0861395	0.574015	11.6244	0.5451	10.6261	0.12959	0.0225438	0.0396777
132	FB-9	No	0.270949	0.579282	0.467569	0.0559236	0.775256	0.711029	0.136433	0.0819669	0.10218	0.259082	0.383758	7.24898	5.23254	8.85778	14.4269	0.843307	0.396283	0.0642687
133	FB-20	No	0.132527	0.122681	0.319898	0.00137573	0.113859	0.0885659	0.0674075	0.0536353	0.0982686	0.151906	0.142266	8.33872	2.39212	10.4467	7.59397	0.0961967	0.187635	0.0671581
134	FB-33	No	0.163972	0.723771	0.321458	0.0302177	0.189571	0.117218	0.0912395	0.0724171	0.0582469	0.151903	0.0529306	14.171	3.2611	17.0549	3.76102	0.320291	0.203496	0.0909788
135	FB-17	No	0.235404	0.378621	0.403864	0.00220433	0.152843	0.110643	0.079713	0.0651857	0.0487401	0.346696	0.7212	16.6016	16.7562	6.61014	5.40283	0.149102	5.68694	0.0404884
136	FB-16	No	0.0864312	0.0791652	0.167241	0.000605644	0.0691844	0.0591765	0.0526451	0.0213202	0.0233974	0.122454	0.125426	5.48894	3.34053	1.64687	10.0255	0.0446601	0.830543	0.0161883
137	FB-18	No	0.226155	0.145931	0.764549	0.126756	0.123547	0.201027	0.656124	0.38328	0.0393591	0.221424	0.677952	14.5669	8.99832	2.39276	20.3278	0.086207	0.778302	0.402442
138	FB-15	No	0.196965	0.169214	0.505086	0.00103531	0.17338	0.121033	0.0930336	0.0753507	0.0633625	0.228759	0.0732248	9.37096	5.87587	15.0428	0.972597	0.153568	0.101546	0.0674818
139	FB-14	No	0.122631	0.128205	0.284066	0.000346774	0.107309	0.0800337	0.0850869	0.0516392	0.0431812	0.153958	0.142407	5.0791	2.0734	4.74407	10.1872	0.0840538	0.549373	0.0261313
140	FB-6	No	0.230083	0.136248	0.338603	0.000244189	0.1423	0.104179	0.0773326	0.0776032	0.0768085	27.4171	6.27131	0.306199	0.0563424	0.0735464	0.140012	0.119067	0.102452	0.058014
141	FB-7	No	0.160954	0.1742	0.36431	0.00590164	0.116899	0.103299	0.104854	0.05378	0.0557212	0.269084	0.332183	34.6586	5.88456	3.85537	18.1655	0.156843	0.254571	0.0418894
142	FB-2	No	0.166134	0.311417	0.357153	0.00298988	0.145534	0.108393	0.0673044	0.0646006	0.087937	1.60713	17.8122	4.51437	0.262898	0.183428	1.51609	0.44784	0.264076	0.0846119
143	FB-4	No	0.102563	0.0958269	0.282669	0.00148637	0.102679	0.0821419	0.0571629	0.0427813	0.0531428	0.168158	0.0644819	10.4284	1.46817	11.883	0.286441	0.280181	0.0799177	0.0595094
144	FB-5	No	0.132487	0.0918908	0.271999	0.00400505	0.100038	0.0909487	0.0892646	0.0500022	0.0561691	7.81519	1.0644	0.187994	0.027985	0.0299327	0.0457432	0.0762737	0.602821	0.0331548
145	FB-3	No	0.189767	0.214533	0.492812	0.0112031	0.176309	0.131904	0.158059	0.0812816	0.0652727	0.274641	0.0724478	6.4916	2.8728	19.9642	0.537392	0.147845	0.0821162	0.0607079
146	EB-3	No	0.184621	0.146768	0.351869	0.0121679	0.192141	0.171034	0.188946	0.765415	0.225341	0.255174	0.0818109	3.07382	0.724874	6.74423	10.8257	0.463794	11.809	0.831937
147	EB-1	No	0.108943	0.072167	0.238908	0.00123409	0.0950317	0.0935357	0.0637207	0.0768905	0.083591	0.130121	0.0368479	10.9307	0.675697	0.51166	3.84616	0.243342	0.690077	0.0719406
148	EB-2	No	0.172434	0.111952	0.305805	0.00191782	0.112716	0.0787752	0.0649666	0.0465897	0.0448851	0.166361	0.0505031	11.7084	0.0582302	0.750095	0.527875	0.0808262	0.406507	0.0321741
149	DT-2	No	0.166845	0.0784768	0.346761	0.00965033	0.135567	0.103671	0.114307	0.0794818	0.138649	10.342	0.32013	0.123818	0.0349131	0.0172324	1.15431	1.77932	0.0897907	0.191358
150	DT-1	No	0.300027	0.0906375	0.515336	0.00264526	0.150378	0.10132	0.0987341	0.0961751	0.237436	4.53613	77.4805	0.105834	0.0335564	0.0294811	0.0373254	0.407927	0.111728	0.387482
151	DT-4	No	0.42558	0.172363	0.826492	0.0143572	0.253391	0.184195	0.173976	0.160746	0.317588	14.4238	104.218	0.204896	0.190998	0.150803	0.227949	0.579477	1.99391	0.555592
152	DT-3	No	0.890786	0.147334	0.908467	0.0809859	0.339263	0.254493	0.226978	0.218898	0.484653	32.8712	4.88057	0.20486	0.25541	0.0572763	0.0797809	0.729031	0.570653	0.754259
153	CB-8	No	0.251917	0.159553	0.751707	0.0192153	0.26297	0.113227	0.0860156	0.0891082	0.110986	18.0552	26.4094	0.163474	0.0343674	0.191533	0.0364745	0.295958	2.58964	0.206825
154	CB-5	No	0.258487	0.126092	0.461089	0.00328075	0.2777	0.107249	0.114825	0.0852107	0.125606	0.485503	21.7442	0.138738	0.0205289	0.0276397	0.0493496	0.177501	0.792035	0.181982
155	CB-6	No	0.296143	0.149081	0.476701	0.00522868	0.212691	0.123062	0.0943534	0.0729481	0.0893203	3.64824	37.974	0.137147	0.0247496	0.025066	0.0432118	0.158472	0.0865712	0.0999921
156	CB-2	No	0.174976	0.118063	0.3087	0.87707	0.812775	1.59705	0.17429	0.055015	0.0579718	0.12368	0.110222	1.35182	2.35746	8.06768	8.87463	0.0969803	0.0156317	0.0344181
157	CB-3	No	11.2348	0.0881415	0.252174	0.00403722	0.0887246	0.0865099	0.0626548	0.037984	0.0439637	0.288934	0.387592	0.114934	2.55182	0.0324446	0.0369741	0.0588727	0.131507	0.0309895
158	CB-4	No	0.201818	0.0821761	0.251463	0.00129807	0.0917758	0.0702159	0.0680257	0.0451312	0.0579745	0.135983	23.5618	0.0987026	0.0308655	0.00975085	0.00931817	0.0660901	2.45966	0.0622908
159	CB-7	No	0.514584	0.135616	0.191758	0.0316598	0.06345	0.0597481	0.0524839	0.0566885	0.0631304	0.488944	24.6379	1.93936	0.609736	0.104545	0.0347895	0.0594728	5.78042	0.049653
160	CB-1	Yes	126.344	0.0749383	0.322156	0.0115659	0.0833077	0.208391	0.0535084	0.0333073	0.0470033	0.981245	0.0843369	0.0856453	0.041954	0.00837244	0.00590069	0.0483362	0.0132534	0.0347298
161	AB-1	Yes	118.336	0.119788	0.603833	0.00694473	0.213094	0.254649	0.165725	0.172041	0.318251	1.05791	0.269286	0.133334	0.0356142	0.024939	0.0200611	0.45315	0.0844338	0.421656
162	AB-7	No	0.669794	0.142147	0.807941	0.010759	0.295012	0.1976	0.222362	0.21271	0.466433	5.5636	42.1496	0.169836	0.0583361	0.165484	0.292592	0.661437	5.4157	0.706301
163	AB-14	No	9.0403	0.0661337	0.296302	0.00253768	0.0873824	0.0803962	0.0808011	0.0643797	0.0974875	0.438372	0.0598577	0.0602594	0.0133846	0.00787284	0.00638652	0.107589	0.0304112	0.0999393
164	AB-13	No	4.40043	0.268597	0.707761	35.763	0.281017	0.738628	0.193185	0.153093	0.160492	0.436656	0.289218	0.367836	0.154809	0.199515	0.31352	0.389504	0.273844	0.199598
165	AB-19	No	0.157306	0.135104	0.349813	1.41537	0.523408	0.254581	1.274	0.0860884	0.107929	0.260807	0.705308	2.36428	1.9715	23.5252	10.2761	10.5384	0.598806	0.536005
166	AB-5	No	0.405206	0.0941663	61.7255	0.0915954	0.253156	0.14346	1.31665	0.136203	0.316438	0.64115	0.421405	6.70138	0.142029	1.64116	0.249525	2.63877	0.0615585	0.546655
167	AB-17	No	0.491153	0.0854214	0.657747	0.0384005	0.187477	0.152961	0.155813	0.169423	0.407861	2.6753	1.09573	0.467938	0.140767	0.781493	3.15446	15.0468	0.336326	0.780507
168	AB-15	No	0.43516	0.116396	104.213	0.0221263	0.219205	0.139608	0.345118	0.130887	0.258354	0.591626	0.351133	3.38698	0.116527	0.17131	0.236323	0.621256	0.0854191	0.417585
169	AB-18	No	0.875507	0.941323	1.61493	4.21868	0.623667	1.00825	0.395719	0.270689	0.594718	2.02324	6.46907	23.6341	3.60091	19.9697	60.0217	4.69395	3.38851	1.08282
170	AB-8	No	48.7545	10.9751	0.653667	0.886182	0.753051	0.20567	0.161799	0.138358	0.356929	0.717401	3.07546	0.131645	0.0364151	4.64541	0.188076	0.55908	7.16649	0.647798
171	AB-12	No	0.417088	0.089125	0.526596	0.0317445	0.186263	0.126563	0.118654	0.126586	0.252201	2.40767	0.937237	0.234718	0.0721499	0.287805	1.41266	49.3281	0.231147	0.432941
172	AB-9	No	0.523685	0.0930798	0.578825	0.0226226	0.19174	0.109371	0.122666	0.119642	0.295079	21.368	0.835957	0.198879	0.0526475	0.0682638	2.81796	2.16407	0.151465	0.482309
173	AB-3	Yes	0.930961	0.142527	0.696133	0.0669484	0.265978	0.187733	0.204173	0.209589	0.436638	136.184	6.73016	3.08917	1.18247	0.562087	76.6324	105.99	2.30823	1.11625
174	AB-6	No	0.359198	3.42532	0.923317	3.87884	2.76993	0.202285	0.175299	0.103004	0.229614	5.83769	13.1102	5.71354	8.2653	9.17204	78.9991	1.4803	23.8502	0.449504
175	AB-20	No	0.223517	2.08388	0.448333	21.4539	21.2727	0.476226	0.082334	0.089967	0.141056	0.378969	0.758948	0.338267	0.432084	9.08942	4.43251	0.372755	5.22149	0.904632
176	AB-10	No	0.416873	0.0791061	0.498571	0.0471633	0.175776	0.119595	0.136689	0.125595	0.272762	0.713693	0.957623	0.341699	0.086822	0.412695	0.733884	72.972	0.336134	0.486464
177	AB-11	No	0.549452	0.135073	0.730491	0.0571654	0.288219	0.164783	0.185971	0.164426	0.37439	6.40227	2.47552	0.451027	0.148534	0.445273	4.10873	77.9595	0.393956	0.689447
178	AB-2	Yes	0.893929	5.15567	0.860126	4.917	0.344865	0.387803	0.209351	0.174926	0.433817	15.2942	31.4858	0.966284	32.9088	19.2271	208.6	2.1177	70.2819	0.812067
179	AB-16	No	0.585386	2.35016	9.30787	2.67581	20.2507	0.218545	0.165433	0.153337	0.301111	1.44684	1.97602	1.86094	0.989848	8.56455	4.04661	0.737398	1.69762	0.844947
180	AB-4	No	0.742966	10.6713	2.12305	15.5317	68.9971	0.38563	0.130331	0.116072	0.203325	3.49499	8.79553	8.07812	15.6198	49.9244	38.3499	0.751836	16.2246	2.46051
181	SB-5	No	0.200171	0.150242	0.535807	0.0163171	0.192596	0.210743	0.166534	0.176207	0.235335	0.479788	0.898599	1.1982	0.0772657	0.147679	2.50158	24.4437	0.205919	0.297788
182	SB-6	No	0.0411154	0.452136	5.08324	0.184102	0.649187	0.329389	0.216045	0.652705	0.0449355	0.058748	0.342467	11.2286	0.660074	2.67491	3.53476	3.0093	0.837044	0.0648578
183	SB-2	No	7.56632	0.0668767	0.375358	0.00500736	0.115004	0.111129	0.0815296	0.073643	0.114782	1.40637	0.704862	0.0807066	0.0733108	0.013967	0.0222188	0.165909	0.096989	0.131545
184	SB-8	No	0.240649	0.135802	0.620005	0.0604444	0.258672	0.133822	0.144167	0.133871	0.262591	2.72409	15.9436	0.145694	0.0841789	0.084236	0.379485	0.333898	0.208996	0.331021
185	SB-4	No	0.265707	0.107254	0.646656	0.00206477	0.198074	0.164274	0.177524	0.156852	0.374405	9.68023	15.2746	0.136462	0.0458212	0.0236481	0.0343187	0.441471	0.594052	0.472458
186	SB-1	No	10.4978	0.0615587	0.227015	0.0761622	0.0812388	0.0864199	0.0495961	0.0488268	0.0560735	0.179538	0.0949233	0.0671091	0.0118996	0.014642	0.0283768	0.080638	0.0783204	0.0550264
187	SB-3	No	7.26597	0.0791149	0.259837	0.000759646	0.0924418	0.0706885	0.0777385	0.0391742	0.046906	0.246045	0.0447554	0.0938652	0.0201769	0.00816934	0.00421836	0.0511368	0.0166533	0.0283135
188	SB-7	No	0.0999259	0.110287	0.220566	0.000865559	0.0975078	0.071334	0.0609331	0.0702238	0.0591615	0.244512	0.315073	0.107624	0.0243625	0.0150555	0.12748	0.0784883	16.7475	0.0506111
189	GB-1	No	0.495818	0.522922	0.655415	0.00752903	0.198288	0.127082	0.115561	0.107494	0.249216	3.0658	2.50493	0.173918	0.0867427	0.0805604	0.20056	0.627542	12.8569	0.359404
190	GB-2	No	0.236522	0.103908	0.317533	0.0137338	0.126513	0.0836695	0.0756675	0.069536	0.130164	8.77551	16.8022	0.40828	1.56531	0.0857802	0.445063	0.309327	5.0689	0.173946
191	GB-3	No	0.142789	0.126925	0.334864	0.0106294	0.132595	0.0945144	0.0798012	0.0659427	0.127371	2.54791	25.8891	0.103434	0.277133	0.0284194	0.203174	0.293802	1.28846	0.170305
192	CDB-2	No	0.224867	0.172757	0.534122	0.000155206	0.178999	0.141496	0.154982	0.0906549	0.0956302	13.7227	2.90844	0.2244	0.0356903	0.0164136	0.00686268	0.120358	0.287974	0.0600054
193	CDB-1	No	0.174334	0.140603	0.490224	0.000446548	0.174061	0.128239	0.141732	0.0680352	0.133638	21.9069	0.850972	0.21149	0.0309318	0.018615	0.0065178	0.115708	0.225184	0.085942
194	IB-2	No	0.110035	0.07454	0.229382	0.00232594	0.0946014	0.0904454	0.0622001	0.0518346	0.0704967	24.4273	0.0896661	0.0927247	0.0134169	0.00897292	1.09503	0.105431	0.029359	0.0607016
195	IB-3	No	0.184688	0.130647	0.340818	0.00226231	0.170116	0.174244	0.12818	0.0957907	0.109204	12.3534	4.7248	0.184595	0.0293655	0.0293215	0.749128	0.235762	1.57391	0.077319
196	IB-1	No	0.110496	0.106308	0.212592	0.00103323	0.0836066	0.0729456	0.0710248	0.0494056	0.055411	35.7027	0.972989	0.295017	0.0282087	0.027538	2.21722	0.884669	0.274385	0.042178
197	BN-4	No	0.368194	0.975828	0.328275	0.0194413	0.175317	0.139534	0.104223	0.888455	0.0833044	9.68162	3.81791	2.22809	0.464344	0.180342	0.605016	0.120908	47.862	0.0520599
198	BN-2	No	0.111837	0.0823003	39.3639	0.0117575	0.0996521	0.0851201	0.0717822	0.0478643	0.0592187	0.174127	0.0819044	2.91588	0.0274483	0.0564751	0.0198966	0.108595	0.05435	0.053431
199	BN-3	No	0.0824346	0.389485	15.1913	0.0356122	0.552677	0.124073	0.0743446	0.0377821	0.0491706	0.232305	0.243749	2.86871	0.723632	0.713783	1.09858	0.307791	0.133077	0.0427444
200	BN-5	No	0.335672	0.937604	0.324042	0.00558511	0.120065	0.0864462	0.0900442	0.056764	0.0755713	19.7481	59.6819	0.163846	0.227766	0.0673846	1.02973	0.160373	7.14914	0.0868118
201	BN-6	No	0.160486	7.97112	0.639733	0.0177355	0.130038	0.0902488	0.0698959	0.04358	0.0591305	24.3229	18.8689	0.505388	2.20374	0.341858	11.1798	0.170492	16.5271	0.0571418
202	BN-1	Yes	0.182241	0.322339	0.4081	0.184361	0.754611	0.548259	2.25316	0.0772406	0.0751929	0.236944	0.146056	2.39073	0.0644706	7.96301	2.44568	320.998	0.542907	0.0668438
203	BN-8	No	0.0337872	3.04848	0.135834	0.237187	1.88883	1.2443	1.99849	0.0151644	0.018624	0.0406216	0.561043	25.3577	1.26709	22.7699	9.97208	57.3702	0.170724	0.0131099
204	BN-7	No	0.115157	0.380859	0.300202	0.0480001	0.309065	0.207216	0.293932	0.0477468	0.0567242	0.135878	0.12174	2.31161	0.500212	3.05085	0.925604	83.1576	0.243947	0.0481482
205	BN-17	No	0.145348	17.0892	0.323475	0.464082	0.388942	0.336663	0.109598	0.0485133	0.0590331	1.27211	1.54924	1.96983	0.739595	1.85344	52.5652	0.119788	3.12982	0.0382055
206	BN-11	No	0.31816	30.6168	16.6634	9.48087	43.3753	8.83734	1.36479	0.0725609	0.0874258	1.51054	1.11189	13.5106	1.03465	6.10449	5.33833	0.439726	120.347	0.0835643
207	BN-14	No	0.0904649	14.1391	0.306494	0.153028	0.659978	0.198453	0.0570343	0.0372181	0.0389671	0.678515	1.25829	0.250609	0.306114	1.44376	22.4745	0.065075	3.1917	0.0256544
208	BN-10	No	0.230363	6.0857	0.67937	12.7425	6.22463	3.09751	0.564073	0.0871176	0.0951042	0.397103	0.212885	2.70455	0.819832	2.06604	0.939912	0.288533	3.27054	0.0682312
209	BN-13	No	0.0800221	6.27726	0.820903	7.86824	12.8243	2.1667	0.262621	0.0258929	0.0245851	0.0912936	0.17005	1.94067	0.335093	7.98264	0.879662	0.119592	0.225372	0.0182935
210	BN-18	No	0.813458	8.96464	0.545554	0.346062	0.783542	0.390833	0.154873	0.0845524	0.08788	18.675	51.5885	0.382217	4.42981	1.12147	16.7277	0.192838	61.2768	0.0678347
211	BN-15	No	0.253138	8.39957	0.453098	0.943365	0.405191	0.388517	0.126845	0.0843855	0.0873082	1.34174	4.67821	7.73984	4.32816	4.8484	21.3246	0.223202	7.3076	0.0520807
212	BN-16	No	4.08032	4.74703	0.345175	0.0808635	0.252994	0.26251	0.095402	0.0601375	0.0854222	38.0921	27.6898	0.205329	0.353254	0.133055	0.180351	0.118893	26.8812	0.043341
213	BN-9	No	16.0704	0.532648	0.449614	0.101012	0.312656	0.289782	0.140294	0.0650778	0.0833991	34.6908	0.86275	1.49686	0.0894574	0.0814305	0.320987	0.153337	28.7838	0.0541999
214	BN-12	No	3.18165	0.270352	0.536996	0.0987473	0.310381	0.319523	0.153144	0.0939026	0.121657	13.8415	0.183358	1.79616	0.0620804	0.0635108	0.253073	0.141762	1.08951	0.0781099
215	BD-15	No	0.0326958	14.9787	57.2044	2.67294	6.79861	1.42693	1.74962	0.149758	2.64431	0.0639461	24.429	12.9051	2.21295	21.3844	32.8928	3.20136	4.19478	7.08966
216	BD-18	No	0.147844	0.2498	1.22085	0.0465131	0.198618	0.294776	0.817674	0.0870396	0.212831	0.203929	0.383532	1.10828	0.0491563	0.493897	0.495912	9.47003	0.0695198	0.360477
217	BD-16	No	0.103914	0.0755655	39.3894	0.959286	0.395406	2.69378	78.4364	19.3367	0.0678476	0.127596	0.20771	42.2088	0.74735	7.87021	8.31963	6.02874	0.673044	0.0750477
218	BD-17	No	0.133787	0.0716424	1.18761	0.0169133	0.105447	0.0967908	11.1975	0.701156	0.112491	0.167929	0.074992	1.51676	0.031183	0.14785	0.132973	7.89163	0.0606262	0.122873
219	BD-3	No	0.169514	0.277684	22.694	0.12372	0.12081	0.0905393	0.0636654	0.0374828	0.0371942	0.15615	0.0349508	0.686768	0.0381524	0.123059	0.0132228	0.062126	0.0617055	0.0224293
220	BD-13	No	0.175125	0.12846	0.306043	0.0122719	0.169664	0.0906134	0.537119	0.0545153	0.0431171	0.183306	0.0407977	0.301138	0.0340912	1.10966	0.0338399	11.6645	0.021851	0.03159
221	BD-2	No	0.180074	0.127782	0.276082	0.0209549	0.107352	0.0726256	16.5198	0.0431553	0.0472697	0.26141	0.147387	0.190915	0.044656	0.0912481	0.0714667	2.87996	0.0925608	0.0447979
222	BD-4	No	28.0155	0.100017	0.276504	0.00278796	0.080731	0.110855	0.0419462	0.0372568	0.0355298	0.637246	0.144532	0.110336	0.022548	0.00904208	0.00437563	0.0549637	0.0504302	0.0212479
223	BD-28	No	0.334381	0.362695	0.574228	0.0110971	0.468043	0.221438	0.343243	0.257958	0.0774397	2.53745	17.9706	0.367759	0.0795273	0.0438309	0.0182709	0.147663	0.374352	0.515951
224	BD-29	No	3.95011	0.987575	0.373968	0.0369421	0.175731	0.136091	0.130702	0.0788192	0.0491111	6.62208	0.494569	0.427696	2.02005	0.111143	0.16782	0.0764886	8.73762	0.0310075
225	BD-27	No	0.263762	0.15807	0.630235	0.00395252	0.21313	0.139753	0.148781	0.108409	0.128175	0.382267	17.7478	0.162236	0.0301672	0.0269334	0.0164742	0.207714	0.0248682	0.153721
226	BD-21	No	12.5442	0.167116	0.392706	0.00210242	0.160181	0.126735	0.113816	0.0743802	0.0943529	0.925489	0.652846	0.180041	0.106564	0.0139276	0.0627405	0.109253	0.125955	0.057389
227	BD-20	No	5.18404	0.120399	0.276373	0.00208373	0.113057	0.0983899	0.0836005	0.0542731	0.0420817	25.4494	1.08796	0.253365	0.0602253	0.0124084	0.0207821	0.0807769	0.213356	0.0279467
228	BD-19	No	6.76013	0.218931	0.468369	0.00552779	0.173566	0.155249	0.115135	0.0785191	0.0755295	17.7501	10.1302	0.251538	0.712617	0.0260191	0.091962	0.118626	4.80172	0.0530791
229	BD-22	No	0.178059	35.9046	0.391366	2.57857	2.35223	0.693676	0.177711	0.0495771	0.0628789	52.5844	0.609891	0.203457	0.0557359	0.193106	0.0528453	0.0910182	1.60589	0.0432919
230	BD-24	No	0.426898	12.3187	0.307903	0.0305715	0.112492	0.106781	0.0824129	0.0506414	0.0423207	0.687768	0.074599	0.180601	0.0268505	0.013104	0.00349724	0.0673607	0.0679509	0.0251252
231	BD-23	No	36.3435	20.5247	0.677845	0.176577	0.291577	0.232574	0.130614	0.0955648	0.0897208	20.0432	1.0454	0.342569	0.0792768	0.0353998	0.029865	0.121203	1.34614	0.047554
232	BD-26	No	58.8684	0.270455	0.474291	0.0322859	0.294209	0.325517	0.125143	0.078685	0.0566231	0.415621	0.0544239	0.588052	1.30169	0.540888	1.49323	0.109855	0.0432075	0.0304178
233	BD-25	No	5.00948	1.51933	0.205149	0.0168623	0.144932	0.0783841	0.052939	0.0525067	0.0414461	1.03009	0.46203	0.0922745	0.0404438	0.0389091	0.114888	0.0478577	13.1304	0.0265324
234	BD-6	No	0.137906	0.131512	0.268424	0.0336499	0.129402	0.0766394	0.0594858	0.043549	0.052046	0.177458	0.0577213	10.4253	3.12694	3.62667	0.91782	0.0872308	0.216524	0.0298828
235	BD-11	No	0.168833	0.674169	0.413964	0.275703	0.819943	0.579074	0.181709	0.057645	0.0381614	0.210326	0.0954417	8.52825	8.18952	22.0241	7.99883	2.12011	0.970808	0.0265023
236	BD-10	No	0.386073	0.270923	8.91257	0.00248906	0.204468	0.154086	0.137349	0.0837171	0.0765638	15.8001	1.17364	0.408379	0.191523	0.0638148	0.160228	0.127103	3.9689	0.0453444
237	BD-5	No	0.113895	0.103375	0.296074	0.000712094	0.118691	0.0860214	0.0839153	0.0511094	0.0665574	2.795	10.6536	0.136833	0.0412236	0.0282921	0.0315851	0.102905	0.0953013	0.0581025
238	BD-8	No	0.144072	0.117508	0.318228	0.00282108	0.126752	0.0993871	0.0781653	0.0519066	0.0606778	11.1014	1.98092	0.145037	0.0322731	0.0216674	0.0286812	0.090633	0.0742044	0.0496579
239	BD-9	No	0.172804	0.163081	0.398576	0.0016472	0.155563	0.130343	0.135584	0.0838763	0.0801627	20.7092	3.44468	0.244136	0.0940531	0.0578574	0.117776	0.103619	1.17687	0.046588
240	BD-7	No	0.215073	0.173703	0.490249	0.00197066	0.171615	0.133455	0.0925793	0.0744574	0.106077	34.3534	4.96448	0.346896	0.0799113	0.0468058	0.0843518	0.120987	0.313834	0.0690391
241	BD-12	No	0.120668	0.247757	0.213211	0.0045469	0.0892394	0.102225	0.0723996	0.0574439	0.0437266	0.3236	0.504947	28.9622	2.54027	13.0099	35.0154	0.0828332	0.960219	0.0366365
242	BD-14	No	0.200171	1.55833	0.611372	0.00597328	0.166803	0.153437	0.0811517	0.0743872	0.0940075	0.415922	0.988041	34.4078	1.63301	1.90102	2.03385	0.135636	0.215393	0.0790356
243	BD-1	No	0.0675766	6.75362	0.168136	0.00197209	0.0653904	0.0512027	0.0326702	0.035498	0.0284435	0.450497	2.30491	2.71571	3.01833	0.963228	2.22604	0.0529147	5.16689	0.0253154
244	B-1	No	0.234901	0.314555	0.683037	0.0253735	0.232385	0.183958	0.128203	0.10247	0.178738	0.3945	1.16737	9.7001	1.19128	6.66365	32.5755	2.29961	1.28761	0.202242
245	PMB-1	No	0.169065	0.174864	3.52792	0.00954371	0.395749	0.107475	0.142833	0.0858878	0.16001	0.326346	10.8491	0.713747	0.0413549	0.214656	0.188359	0.269109	0.0736175	0.197323
246	PMB-2	No	0.14636	0.0746577	0.237962	0.00333825	0.0981381	0.0755722	0.0728914	0.0642824	0.0767292	2.64646	10.897	0.0752702	0.0139609	0.0106249	0.00794518	0.0761314	0.291377	0.0630805
247	PMB-5	No	0.680444	0.122511	0.490278	0.00166795	0.174396	0.140781	0.125174	0.104057	0.183993	5.83159	23.0061	0.115492	0.0253692	0.0349506	0.032953	0.230483	0.236467	0.199302
248	PMB-4	No	0.480653	0.0422162	0.188501	0.00749116	0.0756439	0.0744999	0.0672247	0.0573084	0.0939287	1.86716	10.5456	0.0502566	0.452566	0.0249725	0.0858573	0.124155	9.41868	0.119698
249	PMB-3	No	5.63873	0.0338045	0.166809	0.00163978	0.0580878	0.0525104	0.043472	0.0411669	0.0868571	5.86595	35.6533	0.0373053	0.0464976	0.0111025	0.0345851	0.113343	7.11983	0.127457
250	LB-4	No	0.0964414	0.281361	0.231233	0.0164301	0.0823672	0.0544837	0.0438136	0.0399089	0.0479932	0.211071	2.18893	1.02151	5.83363	1.7754	0.901611	0.0551047	0.378029	0.0372792
251	LB-3	No	0.119145	0.190349	0.242275	0.00136087	0.0861943	0.0617431	0.0618604	0.0534001	0.0874501	2.04161	11.4178	0.0927783	0.0208069	0.0136911	0.626051	0.103157	0.718489	0.0971646
252	LB-2	No	25.6983	0.0799564	0.293143	0.0110378	0.0954549	0.0874835	0.0704289	0.0514016	0.0738805	0.386832	0.300116	0.0775166	0.0154221	0.0132202	0.0103419	0.116733	0.0905443	0.0841905
253	LB-1	Yes	76.216	0.0856254	0.348193	0.00407579	0.125535	0.178639	0.120324	0.0515059	0.0903559	1.34687	5.95503	0.119895	0.0287303	0.0150287	0.0123019	0.145766	1.40375	0.104362
254	LB-6	No	0.47131	0.0785469	0.293854	0.00236147	0.0904691	0.0675836	0.0704938	0.0586905	0.0846161	0.547406	20.6887	0.0863455	0.0204831	0.0107776	0.0132072	0.109261	5.49777	0.0923195
255	LB-5	No	0.498527	0.273244	0.502842	0.00556197	0.174018	0.129186	0.11228	0.0769124	0.142084	3.68995	13.4144	0.147769	0.132337	0.03359	0.0534464	0.19713	19.827	0.138905
256	VB-10	No	0.297529	0.201238	0.753761	0.0508922	0.218934	0.131079	0.11174	0.106762	0.186182	2.83115	31.0211	0.262476	0.241622	0.185812	0.361298	0.349768	1.55309	0.329585
257	VB-7	No	15.3027	0.146798	0.679191	0.00431939	0.233974	0.169775	0.191811	0.129932	0.222462	0.642899	0.547654	0.14982	0.0293831	0.0236011	0.0174551	0.320403	0.819768	0.308325
258	VB-9	No	0.42854	0.14081	0.626058	0.0189207	0.218955	0.164617	0.162567	0.123958	0.203694	2.27322	5.80925	0.140183	0.11032	0.0247845	0.0452826	0.278663	16.5202	0.255485
259	VB-8	No	0.37508	0.0765372	0.362249	0.00405247	0.119497	0.100905	0.0778003	0.0746295	0.142662	0.674019	2.56293	0.103389	0.0171228	0.0138915	0.0142985	0.16964	17.4717	0.169407
260	VB-3	No	0.137791	6.48764	0.292908	0.0129531	0.108106	0.090179	0.0773052	0.0647666	0.106499	0.648625	1.08713	0.134067	0.160905	0.301064	1.32083	0.149903	0.578088	0.11889
261	VB-4	No	0.199981	0.841264	0.433785	0.00371913	0.156276	0.109776	0.12592	0.0731566	0.106494	0.70184	2.69189	0.499391	0.609656	0.0871041	0.529596	0.144603	11.5296	0.108936
262	VB-5	No	0.138344	0.0849997	0.280749	0.0111475	0.0997432	0.0665724	0.0584799	0.0455436	0.0625653	0.36696	11.4527	0.107065	0.0679713	0.0175623	0.0125511	0.099937	0.254725	0.0673325
263	VB-1	No	59.0135	3.12792	0.455401	0.117803	0.168204	0.201438	0.138587	0.0953925	0.124849	0.418759	0.228505	0.131037	0.0416981	0.0380541	0.0310923	0.166543	1.09125	0.121928
264	VB-2	No	22.6643	0.0663289	0.21671	0.00563696	0.0792367	0.0917877	0.0614907	0.0467611	0.0811387	1.78657	0.236299	0.073772	0.0739106	0.0120962	0.0090601	0.0939027	0.0357291	0.0820183
265	VB-6	No	47.1643	0.0787939	0.309028	0.0107692	0.0957736	0.118307	0.0632283	0.0497708	0.081112	0.21463	0.128742	0.0743142	0.0189799	0.00981092	0.0116972	0.104711	0.0540074	0.0841107
266	CPR-1	Yes	0.142284	48.3518	0.360521	0.0197024	0.157326	0.114249	0.0750984	0.0462483	0.0467323	0.233641	0.181705	0.186331	0.0451475	0.0773156	0.0594478	0.102226	0.0634091	0.0242954
267	DPB-5	No	0.105653	0.0876402	0.302867	0.00858672	0.101853	0.074799	0.0663083	0.05276	0.0812984	12.6149	0.0897479	0.0725243	0.0144542	0.0160391	0.0578169	0.143081	0.192741	0.0947193
268	DPB-19	No	28.9952	0.103191	0.624897	0.0100903	0.162287	0.135454	0.111265	0.0962179	0.202095	0.941991	0.356134	0.106825	0.0198977	0.02092	0.0131938	0.317143	0.0971135	0.288061
269	DPB-24	No	0.105612	3.32058	0.253021	0.0027858	0.106191	0.0876106	0.107874	0.079048	0.116766	0.452818	0.308259	0.0821165	0.125217	0.0738919	2.72327	0.176488	6.88099	0.119554
270	DPB-21	No	13.6034	0.0693157	0.408079	0.00208956	0.0806305	0.0755949	0.0606934	0.0492216	0.0763051	0.167149	0.0525912	0.0647125	0.0307958	0.0126632	0.00951663	0.0925001	0.0132089	0.0705919
271	DPB-22	No	0.225379	10.3088	0.488184	0.0052538	0.182501	0.156518	0.179018	0.116712	0.191395	0.409711	0.223162	0.148612	0.0322219	0.0563848	0.205635	0.35901	0.256594	0.239063
272	DPB-20	No	0.120444	13.1767	0.31131	0.00323901	0.104162	0.0930844	0.119587	0.0673789	0.126173	0.17735	0.142024	0.0790098	0.0154798	0.0584709	0.0201032	0.210317	0.0122545	0.143086
273	DPB-25	No	0.109011	0.0866513	4.73682	0.432668	2.80031	0.165687	0.196832	0.0653205	0.171993	0.176431	0.328363	38.5519	2.0876	13.3427	0.593202	0.20291	0.0151656	0.20115
274	DPB-4	Yes	0.224833	0.143193	0.644137	0.0899741	3.95372	1.88021	165.542	0.168684	0.32209	0.33082	0.172652	1.18969	0.373587	20.0647	16.1176	56.3843	0.0746741	0.423835
275	DPB-23	No	0.272927	0.14899	0.510266	0.012822	0.227648	0.194777	0.387024	0.183515	0.322686	0.432439	0.269886	0.2023	0.0305563	0.133139	0.137011	38.7943	0.0505586	0.394396
276	DPB-3	Yes	0.202721	0.100795	0.379523	0.00568444	0.139533	0.110158	0.0841008	0.0755969	0.112012	106.086	1.2529	0.122101	0.0244931	0.0187907	0.0285478	0.166852	0.361755	0.130503
277	DPB-18	No	0.248189	0.121802	0.37627	0.0396578	0.191157	0.156332	0.161109	0.0924804	0.12928	38.3057	0.704394	0.14505	0.0229837	0.0174518	0.0193865	0.14107	0.0443233	0.108991
278	DPB-17	No	0.270117	0.128231	0.512637	0.0392173	0.17832	0.174222	0.128385	0.0868098	0.127276	22.4863	1.03523	0.164471	0.030845	0.0244748	0.036628	0.146707	0.591466	0.10783
279	DPB-2	Yes	0.242428	0.11498	0.409944	0.0437882	0.165753	0.155576	0.128552	0.0868488	0.113846	90.452	7.2667	0.164369	0.0288695	0.0177294	0.0838902	0.138894	0.707638	0.0984739
280	DPB-7	No	0.18408	0.343101	0.460679	0.00681095	0.165851	0.120221	0.0830775	0.105327	0.128314	0.48695	3.07312	8.66954	4.38238	18.2782	8.91842	0.509155	5.641	0.129254
281	DPB-6	No	0.0771713	0.233522	0.158988	0.00355406	0.0735789	0.0432758	0.0370729	0.0333131	0.0404904	0.267792	1.86688	14.2494	7.29316	9.8047	10.0677	0.456046	2.59919	0.0416108
282	DPB-8	No	0.138732	0.0766833	0.335981	0.00462188	0.127878	0.0981298	0.100832	0.083578	0.201496	9.37181	3.72051	0.104072	0.0206881	0.0221809	0.0291663	0.219197	0.0277731	0.230646
283	DPB-10	No	0.146512	0.109591	0.301043	0.0451673	0.1799	0.10691	0.0989563	0.0798286	0.115859	0.51567	0.946	8.72775	0.0353273	0.472679	0.704625	4.8694	0.141582	0.340474
284	DPB-9	No	0.0787871	0.0533252	0.17596	0.00055087	0.0613518	0.0526787	0.0353005	0.0351471	0.0457854	9.38152	6.77662	0.107123	0.0517374	0.00696428	0.0165144	0.060621	0.22389	0.0391609
285	DPB-11	No	0.147551	0.115938	0.446065	0.00157114	0.139562	0.0891998	0.0649321	0.0575676	0.0934209	0.24802	0.112375	1.989	3.24358	10.5526	0.041921	2.90281	0.237589	0.268975
286	DPB-16	No	0.137403	0.0939769	0.360701	0.00944373	0.123816	0.0734336	0.0615163	0.0586651	0.0935399	23.8165	17.6732	0.225914	0.0598015	0.0412779	0.0865297	0.153928	1.22309	0.114866
287	DPB-12	No	0.173948	0.121403	0.382505	0.0187607	0.131518	0.10134	0.0659122	0.0588038	0.0541772	13.7448	0.667084	0.500214	0.074887	0.0711619	0.199509	0.121593	0.0504208	0.0460198
288	DPB-15	No	0.182105	0.145275	0.388796	0.000429444	0.133517	0.109152	0.0735461	0.054794	0.0569841	12.9546	29.3296	0.74539	0.375129	0.291977	0.432638	0.192557	0.606482	0.0483535
289	DPB-14	No	0.0548183	0.04861	0.116241	0.000539886	0.0438916	0.0319958	0.0330488	0.030385	0.0354917	0.0927732	0.0715862	13.7331	1.64947	7.46825	1.1914	0.40299	0.259158	0.0567533
290	DPB-13	No	0.13647	0.137922	0.329736	0.0148426	0.139726	0.0871695	0.0723065	0.0648689	0.0588265	0.362533	0.548191	15.2843	0.708879	27.8757	2.43335	1.33102	2.83182	0.0660644
291	DPB-1	Yes	0.108147	1.23406	0.237306	0.00961941	0.107977	0.0707406	0.091879	0.0669913	0.0472667	0.291342	6.81792	28.8129	35.7111	28.5282	29.8807	2.38121	5.47262	0.053298
292	EPB-1	No	0.160157	0.364903	0.268229	0.00126403	0.104429	0.0796696	0.0901525	0.0456699	0.0341295	0.148559	9.65478	0.146271	0.0525929	0.0134337	0.00431799	0.0586166	0.448767	0.0239967
293	APB-3	No	0.171573	28.3868	0.256013	0.0330788	0.105044	0.106007	0.0818553	0.0464009	0.0479604	0.150956	0.0380624	0.146861	0.0279591	0.0162367	0.00750519	0.0601586	0.0129617	0.0326007
294	APB-23	No	0.406049	8.16212	0.619476	0.11501	0.308313	0.199084	0.153891	0.113736	0.0653434	0.536809	0.305079	0.46442	0.0894698	0.180131	0.100903	0.163033	0.139104	0.0347826
295	APB-20	No	0.284426	0.0879579	0.475303	0.0142606	0.184795	0.153064	0.112347	0.106025	0.197327	3.06315	25.4968	0.127148	0.323353	0.0408099	0.344842	0.343352	0.417904	0.297336
296	APB-21	No	0.398193	0.147404	0.760208	0.0170953	0.26933	0.192815	0.178019	0.164952	0.343529	1.33483	16.1486	0.196632	0.0353995	0.0473142	0.0486161	0.554767	0.146688	0.517167
297	APB-22	No	0.523623	0.177013	1.10138	0.0250467	0.30354	0.147913	0.128187	0.129362	0.205144	2.25232	18.2792	0.244168	0.0617033	0.103179	0.0741828	0.520462	0.224161	0.372011
298	APB-24	No	8.72068	0.0805801	0.366416	0.0057592	0.119951	0.0887933	0.0686899	0.0460163	0.0780034	0.262503	0.12193	0.0735759	0.0688383	0.0134406	0.00864252	0.108748	0.13344	0.0846384
299	APB-1	Yes	66.8081	2.61561	6.29244	13.9269	7.62503	1.02974	0.270394	0.167975	0.174728	11.4605	9.70914	3.51471	1.09856	4.69706	5.09158	0.574285	2.82742	0.706522
300	APB-4	No	55.2722	0.13972	0.763244	0.00931881	0.228282	0.201525	0.151967	0.120665	0.202601	1.17058	0.369896	0.157413	0.0419167	0.0295805	0.0219501	0.310583	0.0398512	0.283738
301	APB-11	No	0.62631	0.163401	0.872004	0.0322616	0.313175	0.194705	0.169865	0.16536	0.343337	2.32223	25.9801	0.253372	0.0711653	0.0660965	0.0723497	0.612079	0.43705	0.570124
302	APB-9	No	0.349057	0.11568	0.989791	0.0594021	0.296633	0.21764	0.133558	0.110354	0.267128	1.4768	24.7474	0.259684	0.328256	0.565778	0.565049	0.475464	3.27741	0.603885
303	APB-6	No	0.531652	0.16213	1.12426	0.049306	0.343173	0.220668	0.168963	0.157899	0.270365	1.32457	17.6664	0.322504	0.0654193	0.180614	0.119154	0.444689	0.245491	0.409234
304	APB-5	No	0.224495	0.791723	9.50317	11.088	5.3493	1.59015	0.263334	0.0577252	0.0950517	0.361787	1.55672	7.70319	1.38991	3.31256	2.05942	0.383091	0.0501652	0.18686
305	APB-10	No	0.236649	1.14185	95.3323	3.33022	16.6166	5.14491	2.8682	0.0569213	0.118201	0.393316	6.26608	25.3914	1.61467	21.2004	13.2879	4.47397	0.105174	0.816356
306	APB-8	No	0.438114	3.72155	172.181	16.8228	37.8217	26.4912	4.9906	0.831292	0.306025	0.731839	29.2058	19.9552	5.25873	50.9736	105.262	5.48488	0.422486	4.30157
307	APB-7	No	1.83908	0.303072	1.09905	0.0507324	0.463294	0.185342	0.137685	0.128497	0.258903	18.6572	15.5576	0.460235	0.212159	0.364313	0.463769	0.470713	2.44171	0.431184
308	APB-18	No	0.882507	2.19972	9.56134	0.522758	8.80001	0.111332	0.135715	0.143511	0.138798	1.25743	2.45807	1.10695	0.197412	9.07226	0.718948	0.441068	0.446979	0.735645
309	APB-19	No	0.720653	1.61787	0.45184	0.171005	2.7669	0.109309	0.0374194	0.0385813	0.0718592	8.55844	2.54932	0.30685	0.404299	4.13105	1.36739	0.132478	14.5069	0.124778
310	APB-2	Yes	0.890467	0.195043	0.668719	0.0113776	0.278813	0.134125	0.132857	0.11973	0.187249	108.836	9.54438	0.692436	0.271633	0.164283	0.336063	0.280603	9.11642	0.28067
311	APB-17	No	1.10188	1.04611	0.684513	0.244882	0.263986	0.177641	0.118296	0.0853534	0.129683	3.53084	1.1515	2.54087	2.08228	1.03128	14.973	0.214857	0.245081	0.184067
312	APB-15	No	5.92461	0.136975	0.397854	0.0971836	0.117344	0.0927519	0.0606293	0.0735258	0.0717871	43.1851	39.9136	0.978514	0.757829	0.343649	1.79023	0.107369	25.9383	0.0901091
313	APB-13	No	0.758517	8.18638	0.296939	0.218386	0.905489	0.311988	0.0458518	0.0338513	0.0259792	8.14734	23.6329	0.66138	0.512265	2.22381	3.90038	0.0832416	31.7319	0.0545625
314	APB-12	No	1.65343	4.61142	3.20525	0.834762	11.8316	0.402498	0.0645997	0.376763	0.0552147	3.72743	1.51495	1.39965	0.704142	4.49567	4.36154	0.188545	1.19266	0.448818
315	APB-14	No	55.4699	0.120541	0.489159	0.00963024	0.164992	0.169663	0.123376	0.0757451	0.100169	1.50558	0.682483	0.235521	0.472738	0.0337254	0.230185	0.161256	5.0825	0.10546
316	APB-16	No	2.13013	0.141991	0.591608	0.011476	0.209212	0.122063	0.074364	0.0914633	0.12092	34.9987	2.68726	0.620723	3.38362	0.1312	0.249408	0.158455	10.2974	0.133209
317	GPB-64	No	0.104744	0.0522738	0.218751	0.0350439	0.320728	2.20027	0.0596443	0.0249391	0.023075	0.0807036	0.0161104	0.159473	2.90369	1.32671	5.19677	0.161447	0.00842325	0.0133615
318	GPB-63	No	0.105689	0.0735465	0.607885	1.25032	0.0888227	0.0665495	108.949	0.0365136	0.0293319	0.0963922	0.0184055	0.235833	0.0394388	0.00760434	0.00223131	5.58453	0.00277912	0.0182561
319	GPB-14	No	31.8132	0.0825893	0.296026	0.0115242	0.0985003	0.117489	0.0562525	0.0418306	0.050527	1.14046	0.0782146	0.0867762	0.0178711	0.00904939	0.00597438	0.0683823	0.0534865	0.0411058
320	GPB-15	No	28.5565	0.140501	0.497966	0.0138624	0.167799	0.137763	0.141352	0.0654354	0.0864192	8.46931	0.411401	0.176242	0.0315693	0.0208328	0.0168036	0.131355	0.0709738	0.0825674
321	GPB-16	No	13.858	0.0805649	0.266974	0.0183806	0.0929053	0.111474	0.0698644	0.0773589	0.0575121	2.57372	0.22728	0.119296	0.055758	0.0148501	0.819686	0.0759456	56.6431	0.0363777
322	GPB-55	No	0.462272	5.85665	0.404763	0.0323321	0.155955	0.113113	0.0787146	0.081952	0.112685	21.5132	3.27203	0.152033	0.0315895	0.0643164	0.11077	0.221437	4.59588	0.158815
323	GPB-54	No	3.85733	0.456165	0.4913	0.0584683	0.341576	0.141447	0.109987	0.106488	0.144613	13.5737	3.29022	0.20045	0.047321	0.127153	0.0719613	0.299411	2.42745	0.181911
324	GPB-57	No	4.36339	0.067506	0.247661	0.00614183	0.0758751	0.0757725	0.0481268	0.0360301	0.0611734	8.20677	1.33952	0.0619137	0.0227191	0.0119749	0.0206097	0.114501	0.347439	0.0588238
325	GPB-53	No	1.23008	0.161759	0.42725	0.0362127	0.157437	0.115522	0.103691	0.0866417	0.138751	17.8374	7.3368	0.113277	0.305898	0.0557261	1.71355	0.224417	4.14052	0.188757
326	GPB-56	No	0.430695	0.0790623	0.242175	0.00370746	0.0989688	0.0877453	0.0482959	0.0424116	0.052775	9.41386	0.093529	0.0847282	0.0139926	0.0118615	0.00739642	0.0723579	0.141938	0.0405479
327	GPB-13	No	0.16219	0.110644	0.514719	0.29868	0.654932	1.47771	0.518869	7.45882	0.0883467	0.367285	0.858806	22.6297	2.68698	13.9668	27.7978	19.1759	1.2537	0.247889
328	GPB-12	No	0.296752	0.138891	0.440952	0.040109	0.159242	0.143658	0.0975586	0.0973967	0.114212	0.681597	55.0764	0.168549	0.0400306	0.0533384	0.0520007	0.196184	0.0562484	0.117374
329	GPB-11	No	1.13888	0.199049	0.488189	0.0392564	0.170868	0.135417	0.109085	0.0996186	0.138372	21.0072	0.705847	0.200427	0.170695	0.0392201	0.0534626	0.203589	0.186526	0.149001
330	GPB-59	No	0.127349	2.41229	0.586383	3.7575	0.552825	1.1532	0.651512	1.4318	0.0772965	0.755202	19.6457	7.36485	10.3969	22.1152	12.2295	1.1319	3.55849	0.228655
331	GPB-58	No	0.376084	0.270975	7.66571	0.666648	0.493673	0.317942	0.183764	14.0076	0.166526	1.4354	21.8639	6.11348	1.21835	3.23261	2.5557	1.87201	2.08986	0.43975
332	GPB-52	No	18.7749	0.435106	0.450876	1.23305	0.167083	0.168001	0.0755582	0.0651555	0.0855281	0.252323	0.148198	0.106058	0.0607571	0.0788377	0.103538	0.10503	1.89458	0.0678196
333	GPB-51	No	44.2693	0.044726	0.173355	0.013932	0.0535839	0.102722	0.0354571	0.0277986	0.0426366	6.07938	0.46608	0.0493715	0.0334417	0.013649	0.0760108	0.0556986	4.89011	0.0406997
334	GPB-60	No	11.7453	0.0772966	0.272772	0.0417723	0.1025	0.0974892	0.0687949	0.0486331	0.0708039	0.479471	0.111086	0.0770083	0.0148456	0.0141941	0.0113563	0.0834241	0.0175919	0.0634741
335	GPB-61	No	0.919262	0.120634	0.372087	0.00588676	0.135909	0.101043	0.0653686	0.060335	0.0775025	66.3978	0.513997	0.125084	0.0225076	0.0184377	0.012069	0.110911	0.0449521	0.0922621
336	GPB-62	No	0.683351	0.114948	0.314726	0.0075755	0.141717	0.118962	0.105619	0.0718576	0.0783497	18.1661	0.677525	0.209066	0.0355405	0.0196012	0.0450632	0.0993159	0.177647	0.0601043
337	GPB-65	No	0.168698	0.0924178	0.279091	0.00344493	0.103638	0.0876636	0.0613329	0.0465806	0.0519775	19.9426	0.143204	0.0958016	0.0152264	0.00957918	0.00523066	0.0657157	0.0123798	0.0409891
338	GPB-30	No	0.218384	0.164717	0.594954	0.0987322	0.27016	0.132325	0.0914661	0.0943729	0.11596	10.3094	0.921792	0.216225	0.0679077	0.132484	0.179056	0.274227	0.165327	0.186063
339	GPB-29	No	0.308701	0.190724	0.648808	0.0545731	0.369169	0.168962	0.161907	0.182608	0.209948	30.6665	4.44882	0.206597	0.0686388	0.0874225	0.0895788	0.256116	8.97414	0.344247
340	GPB-50	No	0.331772	0.250893	0.64288	0.24989	0.687692	0.213074	0.184724	0.252825	0.305947	0.814038	1.36562	3.53564	3.62694	42.7419	5.91622	0.504707	0.514286	0.599053
341	GPB-10	Yes	0.169179	0.0923873	0.328408	0.0389909	0.139533	0.0915305	0.068593	0.0728657	0.0708856	76.0263	0.205828	0.117498	0.020927	0.0334601	0.0359093	0.131229	0.165317	0.0874785
342	GPB-4	Yes	0.279605	0.399498	0.727258	0.0682246	0.30213	0.21258	0.172041	0.124075	0.135337	2.17926	0.741619	102.696	0.275663	0.222303	1.06626	0.282792	0.105352	0.197567
343	GPB-9	Yes	0.354816	0.413778	0.986895	0.307332	4.33317	1.33363	0.373455	1.45532	0.217192	1.01402	3.77526	35.8519	37.5905	189.076	234.614	8.97713	3.2256	1.69977
344	GPB-47	No	0.31237	0.146353	0.552707	0.0591928	0.293125	0.159281	0.157005	0.116317	0.180681	26.2455	7.70414	0.248297	0.0740991	0.200727	0.32562	0.32627	0.30269	0.263987
345	GPB-8	Yes	0.186177	0.599304	0.497071	0.527996	1.3607	0.552225	0.384922	1.39606	0.133842	22.5963	535.422	1.0117	6.74317	0.80198	2.84342	0.289791	53.7176	0.542508
346	GPB-7	Yes	0.13864	6.02598	1.44444	1.30138	1.45848	0.540307	0.302041	0.115097	0.0886948	4.34843	50.1831	6.79487	27.0502	6.251	43.952	2.19573	6.09178	0.34323
347	GPB-48	No	0.215989	0.161107	0.455631	0.0220519	0.135132	0.104254	0.0829763	0.0700799	0.122763	39.0189	10.5164	0.382417	0.690083	0.150416	0.87365	0.238383	1.55366	0.154922
348	GPB-23	No	0.0634603	0.074425	0.133136	0.00661575	0.0441789	0.0303197	0.0304649	0.0231672	0.0277313	7.17948	197.628	0.141276	0.790181	0.011583	1.29323	0.0439633	44.8453	0.0345612
349	BPB-3	No	13.4743	0.124729	0.592491	0.0149819	0.198322	0.153581	0.108352	0.10787	0.204907	1.11259	0.500979	0.14831	0.0441228	0.0495631	0.0473062	0.284487	0.0717167	0.250323
350	BPB-4	No	0.233604	0.0750133	0.322353	0.0340415	0.130385	0.107741	0.0854896	0.07627	0.11215	0.34383	19.2451	0.0856466	0.0208437	0.0312314	0.0358543	0.186734	0.0905757	0.151264
351	BPB-2	No	19.8194	0.0980816	0.372732	0.0199836	0.132742	0.148604	0.0836394	0.0762886	0.0825435	0.273443	0.162962	0.0828854	0.0192202	0.0147671	0.021348	0.115623	0.0654052	0.0849911
352	BPB-1	No	7.76175	0.0842163	0.301849	0.00623417	0.118008	0.114156	0.0733953	0.0577478	0.0799436	0.515337	0.13738	0.0703304	0.0117585	0.00945647	0.00417105	0.0807288	0.147788	0.0680698
353	GPB-22	No	0.367618	6.27682	0.437426	0.630042	0.237465	0.180252	0.125888	0.121381	0.103605	33.219	7.27956	0.193689	0.0503974	0.180624	0.241506	0.284111	3.65018	0.131198
354	GPB-36	No	0.107353	0.587429	7.98953	4.98717	3.99481	16.3525	2.96136	0.204235	0.0585278	0.220489	2.40718	16.0813	2.56127	14.3885	17.8655	14.4018	0.187144	0.282233
355	GPB-41	No	0.235466	1.88871	5.02667	3.90915	5.0527	2.29009	1.1911	0.705753	0.196976	1.13236	8.12565	9.74532	3.46784	14.5877	25.0373	10.6606	1.36265	0.980389
356	GPB-40	No	0.285455	0.341828	0.705316	0.149851	0.349615	0.195194	0.153341	0.160775	0.172203	3.05275	2.72597	0.182033	0.106237	0.154455	0.507945	0.278528	17.3822	0.222845
357	GPB-38	No	0.187133	42.8611	12.4555	0.173264	4.60924	0.184775	0.160989	0.118538	0.131827	0.321926	0.618424	0.7384	0.0369466	2.06307	0.0480312	0.20794	0.284103	0.182939
358	GPB-39	No	0.338717	8.84938	0.757064	0.328552	0.435343	0.260181	0.157279	0.298008	0.182358	13.5499	19.6339	2.25867	2.19611	4.29811	7.83705	0.372931	16.0245	0.299964
359	GPB-37	No	0.347341	3.79816	4.75427	10.0204	7.06813	1.81183	0.524461	0.210761	0.0772416	4.01071	2.09829	4.07529	1.25095	4.4625	2.75703	0.899301	4.75598	0.269572
360	GPB-45	No	1.11939	18.4771	0.167771	57.3413	9.28084	2.13903	0.124221	0.221555	0.0241708	0.0995532	0.917081	0.383071	2.12805	1.34833	1.11315	0.0390108	37.2934	0.0752709
361	GPB-6	Yes	0.200348	93.5042	65.2322	944.483	654.864	566.329	304.655	576.993	4.3479	0.359415	1.64395	30.1003	52.3455	117.266	139.16	12.2094	106.939	145.517
362	GPB-42	No	0.407297	0.214969	0.984667	0.193211	1.20091	0.399532	0.914691	4.23102	0.497366	0.838477	0.855395	9.04713	1.15958	23.864	3.20757	6.14851	27.9928	8.12903
363	GPB-44	No	0.265371	0.697532	2.36248	1.83737	4.56418	1.34077	1.82437	1.57812	0.239773	0.589432	1.29394	23.3735	3.00129	8.11892	2.97352	1.71573	6.74748	0.736316
364	GPB-5	Yes	0.264502	0.193948	1.16198	0.415156	1.36728	1.48754	0.969416	4.04571	0.178781	0.583814	3.35225	71.7935	8.44315	11.528	11.4618	7.00069	33.8222	0.430442
365	GPB-43	No	0.357723	0.157083	0.673517	0.196967	0.355041	0.375587	0.174696	2.0617	0.241185	0.891814	20.7079	2.57276	0.30214	1.05076	2.40319	0.54181	36.0904	0.497931
366	GPB-46	No	0.0810934	0.0934988	0.641869	70.5989	0.177593	17.1155	10.742	0.0664264	0.0669949	0.171418	0.147725	1.682	0.895829	2.11541	3.34178	0.923151	0.0814347	0.100724
367	GPB-49	No	0.224718	0.190288	3.038	0.440483	0.803875	0.500811	0.326226	0.131527	0.180977	0.363738	0.724314	1.8489	0.17143	1.73394	1.39058	22.8276	0.514844	0.340751
368	GPB-2	Yes	93.8633	0.0808696	0.412046	0.0264164	0.137865	0.192155	0.0739561	0.0789626	0.125227	2.58962	0.354643	0.106775	0.0777084	0.0334834	0.0411264	0.226052	0.10922	0.181223
369	GPB-33	No	0.397067	0.179954	1.18532	0.0726776	0.343016	0.193567	0.14696	0.155811	0.300737	1.85235	20.881	0.337264	0.0840182	0.186244	0.239388	0.526122	0.412263	0.454571
370	GPB-28	No	0.428136	0.156257	0.608319	0.103217	0.273268	0.17339	0.139626	0.138262	0.23468	29.1155	2.26691	0.20757	0.0603623	0.0953986	0.158294	0.442657	0.335788	0.359637
371	GPB-35	No	0.15625	0.087273	0.331364	0.144148	0.171973	0.165999	0.10021	0.073806	0.0867887	0.297752	0.237599	0.171893	0.0317804	0.177621	0.156425	44.4649	1.1473	0.135784
372	GPB-24	No	0.146673	0.0803414	0.310176	0.0422517	0.13817	0.0875807	0.0817511	0.0661497	0.0899222	0.348358	0.175168	0.111432	0.0240069	0.156026	0.0433363	12.4756	0.145319	0.140995
373	GPB-25	No	0.146337	0.0938567	0.406727	0.069018	0.153972	0.12257	0.113888	0.0880788	0.095761	0.300099	0.148885	0.11781	0.024366	0.0539829	0.0374644	21.1963	0.0541574	0.133948
374	GPB-17	No	56.4665	0.128761	0.291811	0.0297991	0.123659	0.149397	0.0675159	0.0663912	0.0775476	1.77262	0.304543	0.10068	0.0479161	0.0251958	0.0550766	0.118427	0.778029	0.0893717
375	GPB-32	No	2.44357	0.358003	0.458831	0.0369189	0.21019	0.139982	0.103492	0.0946329	0.112701	1.57984	4.07421	0.176891	0.117633	0.0797136	0.170123	0.199262	20.1711	0.148255
376	GPB-18	No	10.3036	0.094683	0.451365	0.00998899	0.12279	0.0964696	0.0850916	0.0610972	0.0975914	1.78219	0.372297	0.296625	0.226301	0.0234004	0.0324113	0.127658	0.763472	0.114368
377	GPB-34	No	0.398601	0.246718	0.557559	0.0636052	0.216394	0.147456	0.112407	0.119156	0.136906	2.16252	73.8368	0.242899	0.206681	0.0817212	0.256104	0.247831	7.45712	0.174894
378	GPB-1	Yes	101.59	0.207145	0.721831	0.0501528	0.238264	0.253331	0.137915	0.11172	0.154981	20.2	0.886184	0.260772	0.0876558	0.0631885	0.0851715	0.27511	0.924623	0.193373
379	GPB-20	No	8.40468	0.577868	0.58517	0.030473	0.218064	0.152573	0.104576	0.104431	0.161374	19.9947	7.87984	0.325751	0.262357	0.127765	0.128112	0.260553	29.0777	0.191517
380	GPB-26	No	0.494342	0.553882	0.574495	0.144816	0.204078	0.138989	0.118796	0.0979738	0.169941	14.9405	14.2965	0.288387	1.14547	0.293261	4.21244	0.250856	15.4026	0.204283
381	GPB-3	Yes	1.37096	71.6562	0.759081	0.472714	0.709217	0.189804	0.124187	0.135164	0.173783	28.8583	16.6121	8.78723	4.70052	11.971	3.27667	0.346813	100.167	0.233754
382	GPB-31	No	0.335253	2.2776	1.03973	0.337182	0.34227	0.306652	0.0753225	0.0488686	0.0878762	25.3955	28.2581	2.40697	21.3527	1.85464	36.5259	0.229018	59.3162	0.16072
383	GPB-19	No	0.351356	0.275267	0.589888	0.0868518	0.232543	0.15198	0.114737	0.132202	0.181571	7.85435	82.5247	0.278097	0.265176	0.0894748	0.164131	0.288377	8.28257	0.267441
384	GPB-21	No	0.314044	0.275877	0.630394	0.0604149	0.232983	0.158618	0.113527	0.120913	0.190132	1.00581	71.2758	0.228898	0.074784	0.0898505	0.0697067	0.326843	1.52329	0.270399
385	GPB-27	No	0.292	0.288593	1.51916	0.479682	0.242627	0.187296	0.173671	0.129942	0.21051	0.690954	1.06365	18.4133	0.120881	0.340506	0.910688	0.38689	0.507208	0.26897
Abundance sum of 385 MAGs			1578.05	831.46	1840.51	1438.21	1853.52	1407.49	1967.21	3979.75	2168.27	2358.49	2830.6	2636.45	659.022	2395.17	2938.17	2406.41	2071.56	2986.47
Abundance sum of abundant MAGs			592.958	238.579	807.851	995.69	1114.16	924.273	986.494	2725.54	1277.47	706.188	702.349	859.849	258.878	741.492	1209.04	630.379	761.374	1287.78
Percentage of abundant MAGs (%)			37.5754	28.694	43.8928	69.2313	60.1104	65.6682	50.1469	68.4852	58.9164	29.9424	24.8127	32.6139	39.2821	30.9578	41.1494	26.1958	36.7537	43.1206

## Sheet: Supplementary Table 6
	Process	Carbon fixation																		Carbon (C1) metabolism				Fermentation									Surfur metabolism
	Pathway	Calvin-Benson-Bassham cycle			Wood-Ljungdahl pathway				reverse TCA cycle							hydroxypropionate-hydroxybutyrate cycle				formate oxidation	formate oxidation	CO oxidation	formaldehyde oxidation	Organic acids fermentation									Sulfide oxidation		Thiosulfate oxidation								Sulfur oxidation		sulfite oxidation				Thiosulfate oxidation to tetrathionate
	Gene name	prkB	rbcL	rbcS	cooS	acsB	cdhD	cdhE	korA	korB	korD	korC	ACLY	aclA	aclB	mcr					FDH	coxS	mch	PFOR	PFOR	adh	ldh	pta	pta	pflD	ack	fdh	Sqr	fccB	SoxA	SoxX	SoxB	SoxY	SoxZ	SoxC	SoxD	doxD	rdsrA	rdsrB	soeA	soeB	SoeC	SUOX	doxA
	Gene	phosphoribulokinase	ribulose-bisphosphate carboxylase large chain	ribulose-bisphosphate carboxylase small chain	anaerobic carbon-monoxide dehydrogenase catalytic subunit'a0	acetyl-CoA synthase	acetyl-CoA decarbonylase/synthase, CODH/ACS complex subunit delta	acetyl-CoA decarbonylase/synthase, CODH/ACS complex subunit gamma	2-oxoglutarate:ferredoxin oxidorecutase subunit alpha	2-oxoglutarate:ferredoxin oxidoreductase subunit beta	2-oxoglutarate ferredoxin oxidoreductase subunit delta [EC:1.2.7.3]	2-oxoglutarate ferredoxin oxidoreductase subunit gamma [EC:1.2.7.3]	ATP citrate (pro-S)-lyase [EC:2.3.3.8]	ATP-citrate lyase alpha-subunit [EC:2.3.3.8]	ATP-citrate lyase beta-subunit [EC:2.3.3.8]	malonyl-CoA reductase / 3-hydroxypropionate dehydrogenase (NADP+) [EC:1.2.1.75 1.1.1.298]	3-hydroxypropionate dehydrogenase (NADP+) [EC:1.1.1.298]	malonic semialdehyde reductase [EC:1.1.1.-]	succinate semialdehyde reductase (NADPH) [EC:1.1.1.-]	formate dehydrogenase, beta subunit (NAD+ activity) EC 1.2.1.2	formate dehydrogenase EC 1.2.1.2	CO dehydrogenase small subunit	methenyltetrahydromethanopterin cyclohydrolase	pyruvate:ferredoxin oxidoreductase alpha subunit	pyruvate:ferredoxin oxidoreductase beta subunit	alcohol hydrogenase EC 1.1.1.1	L-lactate dehydrogenase	phosphate acetyltransferase	phosphate acetyltransferase	formate C-acetyltransferase	acetate kinase	formate dehydrogenase major subunit EC1.2.1.2	sulfide:quinone oxidoreductase	flavocytochrome c sulfide dehydrogenase	sulfur-oxidizing protein	sulfur-oxidizing protein	sulfur-oxidizing protein	sulfur-oxidizing protein	sulfur-oxidizing protein	sulfane dehydrogenase subunit SoxC	S-disulfanyl-L-cysteine oxidoreductase SoxD [EC:1.8.2.6]	thiosulfate dehydrogenase [quinone] large subunit	sulfite reductase alpha subunit	sulfite reductase beta subunit	sulfite dehydrogenase (quinone) subunit SoeA [EC:1.8.5.6]	sulfite dehydrogenase (quinone) subunit SoeB	sulfite dehydrogenase (quinone) subunit SoeC	sulfite oxidase [EC:1.8.3.1]	thiosulfate dehydrogenase [quinone] small subunit
Tree No.	MAG name	K00855	K01601	K01602	K00198	K14138	K00194	K00197	K00174	K00175	K00176	K00177	K01648	K15230	K15231	K14468	K15039	K18602	K14465	K00125	K00122	K03518	K01499	K00169	K00170	K00001	K00016	K00625	K13788	K00656	K00925	K00123	K17218	K17229	K17222	K17223	K17224	K17226	K17227	K17225	K22622	K16937	K11180	K11181	K21307	K21308	K21309	K00387	K16936
1	WA-10	0	0	0	0	0	0	0	0	0	0	0	0	0	0	0	0	0	0	0	0	0	0	0	0	0	0	0	0	0	sd12_k127_165013_4	0	0	0	0	0	0	0	0	0	0	0	0	0	0	0	0	0	0
2	WA-9	0	sd12_k127_110269_12	0	0	0	0	0	0	0	0	0	0	0	0	0	0	0	0	0	0	0	0	sd12_k127_579143_10	sd12_k127_579143_11	0	0	0	0	0	sd12_k127_1012472_4	0	0	0	0	0	0	0	0	0	0	0	0	0	0	0	0	0	0
3	WA-7	0	G6k87_779432_5	0	0	0	0	0	0	0	0	0	0	0	0	0	0	0	0	0	0	0	0	G6k87_1862515_1	G6k87_1862515_2	0	0	G6k87_3270951_1	0	0	G6k87_4587417_3	0	0	0	0	0	0	0	0	0	0	0	0	0	0	0	0	0	0
4	WA-5	0	0	0	0	0	0	0	0	0	0	0	0	0	0	0	0	0	0	0	0	0	0	0	0	0	0	G1k87_255373_1	0	0	0	0	0	0	0	0	0	0	0	0	0	0	0	0	0	0	0	0	0
5	WA-3	0	0	0	0	0	0	0	0	0	0	0	0	0	0	0	0	0	0	0	0	0	0	0	0	0	0	0	0	0	0	0	0	0	0	0	0	0	0	0	0	D17_k127_592195_10	0	0	0	0	0	0	0
6	WA-2	0	0	0	0	0	0	0	0	0	0	0	0	0	0	0	0	0	0	0	0	0	0	0	0	0	0	0	0	0	0	0	0	0	0	0	0	0	0	0	0	0	0	0	0	0	0	0	0
7	WA-1	0	0	0	0	0	0	0	0	0	0	0	0	0	0	0	0	0	0	0	0	0	0	0	0	0	0	G3k87_634228_9	0	0	G3k87_634228_10	0	0	0	0	0	0	0	0	0	0	G3k87_942916_31	0	0	0	0	0	0	0
8	WA-4	0	0	0	0	0	0	0	0	0	0	0	0	0	0	0	0	0	0	0	0	0	0	0	0	0	0	D188_k127_60125_29	0	0	D188_k127_60125_28	0	0	0	0	0	0	0	0	0	0	0	0	0	0	0	0	0	0
9	WA-11	0	0	0	0	0	0	0	0	0	0	0	0	0	0	0	0	0	0	0	0	0	0	0	0	0	0	sd16_k127_486705_10	0	0	sd16_k127_486705_9	0	0	0	0	0	0	0	0	0	0	0	0	0	0	0	0	0	0
10	WA-8	0	0	0	0	0	0	0	sd11_k127_193806_5	sd11_k127_193806_6	0	0	0	0	0	0	0	0	0	0	0	0	0	0	0	0	0	sd11_k127_1223493_23	0	0	sd11_k127_1223493_24	0	0	0	0	0	0	0	0	0	0	0	0	0	0	0	0	0	0
11	WA-12	0	0	0	0	0	0	0	0	0	0	0	0	0	0	0	0	0	0	0	0	0	0	0	0	0	0	sd183_k127_405655_20	0	0	sd183_k127_405655_19	0	0	0	0	0	0	0	0	0	0	0	0	0	0	0	0	0	0
12	WA-6	0	0	0	0	0	0	0	0	0	0	0	0	0	0	0	0	0	0	0	0	0	0	0	0	0	G3k87_444802_12	G3k87_119214_13	0	0	G3k87_119214_12	0	0	0	0	0	0	0	0	0	0	0	0	0	0	0	0	0	0
13	NHA-10	0	sd16_k127_1151925_31	0	0	0	0	0	sd16_k127_366086_18	sd16_k127_366086_17	0	0	0	0	0	0	0	0	0	0	0	0	0	0	0	0	0	0	0	0	0	0	0	0	0	0	0	0	0	0	0	0	0	0	0	0	0	0	0
14	NHA-12	0	sd188_k127_598687_5	0	0	0	0	0	0	0	0	0	0	0	0	0	0	0	0	0	0	0	0	0	0	0	0	0	0	0	0	0	0	0	0	0	0	0	0	0	0	0	0	0	0	0	0	0	0
15	NHA-11	0	sd16_k127_669138_3	0	0	0	0	0	0	0	0	0	0	0	0	0	0	0	0	0	0	0	0	sd16_k127_322397_32	sd16_k127_322397_33	0	0	0	0	0	0	0	0	0	0	0	0	0	0	0	0	0	0	0	0	0	0	0	0
16	NHA-8	0	sd12_k127_971412_29	0	0	0	0	0	0	0	0	0	0	0	0	0	0	0	0	0	0	0	0	sd12_k127_923089_33	sd12_k127_923089_34	0	0	0	0	0	0	0	0	0	0	0	0	0	0	0	0	0	0	0	0	0	0	0	0
17	NHA-9	0	sd12_k127_154486_11	0	0	0	0	0	0	0	0	0	0	0	0	0	0	0	0	0	0	0	0	sd12_k127_189370_50	sd12_k127_189370_49	0	0	0	0	0	0	0	0	0	0	0	0	0	0	0	0	0	0	0	0	0	0	0	0
18	NHA-7	0	0	0	0	0	0	0	0	0	0	0	0	0	0	0	0	0	0	0	0	0	0	G5k87_240209_36	G5k87_240209_37	0	0	0	0	0	0	0	0	0	0	0	0	0	0	0	0	0	0	0	0	0	0	0	0
19	NHA-6	0	G5k87_142599_45	0	0	0	0	0	0	0	0	0	0	0	0	0	0	0	0	0	0	0	0	G5k87_2429935_24	G5k87_2429935_23	0	0	0	0	0	0	0	0	0	0	0	0	0	0	0	0	0	0	0	0	0	0	0	0
20	NHA-4	0	sd188_k127_23736_2	0	0	0	0	0	sd188_k127_495648_31	sd188_k127_495648_32	0	0	0	0	0	0	0	0	0	0	0	0	0	0	0	0	0	0	0	0	0	0	0	0	0	0	0	0	0	0	0	0	0	0	0	0	0	0	0
21	NHA-2	0	sd16_k127_693182_13	0	0	0	0	0	sd16_k127_574545_4	sd16_k127_574545_3	0	0	0	0	0	0	0	0	0	0	0	0	0	0	0	0	0	0	0	0	sd16_k127_245911_4	0	0	0	0	0	0	0	0	0	0	0	0	0	0	0	0	0	0
22	NHA-3	0	0	0	0	0	0	0	0	0	0	0	0	0	0	0	0	0	0	0	0	0	0	0	0	0	0	0	0	0	0	0	0	0	0	0	0	0	0	0	0	sd12_k127_650310_13	0	0	0	0	0	0	0
23	NHA-5	0	0	0	0	0	0	0	0	0	0	0	0	0	0	0	0	0	0	0	0	0	0	0	0	0	0	0	0	0	0	0	0	0	0	0	0	0	0	0	0	0	0	0	0	0	0	0	0
24	NHA-1	0	0	0	0	0	0	0	0	0	0	0	0	0	0	0	0	0	0	0	0	0	0	0	0	0	0	0	0	0	0	0	0	0	0	0	0	0	0	0	0	sd12_k127_417578_10	0	0	0	0	0	0	0
25	EA-55	0	sd12_k127_256489_4	0	0	0	sd12_k127_327967_1	sd12_k127_327967_2	0	0	0	0	0	0	0	0	0	0	0	0	0	0	0	sd12_k127_1152123_5	sd12_k127_1152123_4	0	0	0	0	0	0	0	0	0	0	0	0	0	0	0	0	0	0	0	0	0	0	0	0
26	EA-1	0	0	0	0	0	0	0	G5k87_30043_14	G5k87_30043_13	G5k87_30043_15	G5k87_30043_12	0	0	0	0	0	0	0	0	0	0	0	0	0	0	0	0	0	0	0	G5k87_3221647_2	0	0	0	0	0	0	0	0	0	0	0	0	0	0	0	0	0
27	EA-7	0	sd12_k127_14861_1|sd12_k127_411284_3	0	0	0	0	0	sd12_k127_329588_13|sd12_k127_413741_6	sd12_k127_329588_12|sd12_k127_413741_5|sd12_k127_885834_10	sd12_k127_329588_14	sd12_k127_329588_11|sd12_k127_885834_9	0	0	0	0	0	0	0	0	0	0	0	sd12_k127_47653_3	sd12_k127_47653_4	0	0	0	0	sd12_k127_880970_6	0	0	0	0	0	0	0	0	0	0	0	0	0	0	0	0	0	0	0
28	EA-8	0	sd13_k127_283344_28	0	sd13_k127_38500_41	0	0	0	sd13_k127_3321_5|sd13_k127_191151_9|sd13_k127_250459_35|sd13_k127_266372_22|sd13_k127_426291_5	sd13_k127_3321_6|sd13_k127_191151_8|sd13_k127_250459_34|sd13_k127_266372_23|sd13_k127_426291_6	sd13_k127_3321_4|sd13_k127_266372_21|sd13_k127_426291_4	sd13_k127_3321_7|sd13_k127_426291_7	0	0	0	0	0	0	0	0	0	0	0	sd13_k127_460417_3|sd13_k127_503601_10	sd13_k127_460417_2|sd13_k127_503601_11	0	0	0	0	sd13_k127_38500_28	0	sd13_k127_632091_5	0	0	0	0	0	0	0	0	0	0	0	0	0	0	0	0	0
29	EA-9	0	sd188_k127_940338_23	0	sd188_k127_591031_13	0	0	0	sd188_k127_93558_8|sd188_k127_525271_12|sd188_k127_591031_50|sd188_k127_807935_19|sd188_k127_1044862_20	sd188_k127_93558_9|sd188_k127_525271_13|sd188_k127_591031_49|sd188_k127_807935_18|sd188_k127_1044862_21	sd188_k127_525271_11|sd188_k127_807935_20|sd188_k127_1044862_19	sd188_k127_525271_14|sd188_k127_1044862_22	0	0	0	0	0	0	0	0	0	0	0	sd188_k127_466705_15|sd188_k127_1406849_31	sd188_k127_466705_14|sd188_k127_1406849_30	0	0	0	0	sd188_k127_232868_12	0	0	0	0	0	0	0	0	0	0	0	0	0	0	0	0	0	0	0
30	EA-53	0	sd12_k127_74932_11	0	0	0	sd12_k127_424008_10	sd12_k127_424008_11	sd12_k127_53318_1	sd12_k127_53318_2	0	0	0	0	0	0	0	0	0	sd12_k127_489150_2	0	0	sd12_k127_337112_7	sd12_k127_274649_3|sd12_k127_950502_3	sd12_k127_274649_4|sd12_k127_950502_2	0	0	0	0	0	0	0	0	0	0	0	0	0	0	0	0	0	0	0	0	0	0	0	0
31	EA-54	0	sd13_k127_15823_16	0	0	0	0	0	0	0	0	0	0	0	0	0	0	0	0	0	0	0	sd13_k127_174424_11	sd13_k127_267355_16	sd13_k127_267355_15	0	0	0	0	0	0	sd13_k127_441094_1	0	0	0	0	0	0	0	0	0	0	0	0	0	0	0	0	0
32	EA-45	0	0	0	sd183_k127_327164_20	0	0	0	0	0	0	0	0	0	0	0	0	0	0	0	0	sd183_k127_24376_3	0	sd183_k127_65982_23	sd183_k127_65982_22	0	0	0	0	0	0	0	0	0	0	0	0	0	0	0	0	sd183_k127_162599_102|sd183_k127_781294_29	0	0	0	0	0	0	0
33	EA-42	0	0	0	0	0	0	0	0	0	0	0	0	0	0	0	0	0	0	0	0	0	0	sd183_k127_148333_24	sd183_k127_148333_25	0	0	0	0	0	0	0	0	0	0	0	0	0	0	0	0	sd183_k127_24664_30|sd183_k127_126693_29	0	0	0	0	0	0	0
34	EA-39	0	0	0	0	0	0	0	0	0	0	0	0	0	0	0	0	0	0	0	0	0	G5k87_644286_3	G5k87_1181990_3	G5k87_1181990_4	0	0	0	0	0	0	0	0	0	0	0	0	0	0	0	0	G5k87_581097_1|G5k87_1266510_8	0	0	0	0	0	0	0
35	EA-22	0	0	0	0	0	0	0	0	0	0	0	0	0	0	0	0	0	0	0	0	0	0	sd183_k127_225109_13	sd183_k127_225109_12	0	0	0	0	0	0	0	0	0	0	0	0	0	0	0	0	sd183_k127_115183_4|sd183_k127_1215469_5	0	0	0	0	0	0	0
36	EA-44	0	sd183_k127_400598_72	0	0	0	0	0	sd183_k127_127024_10	sd183_k127_127024_9	0	0	0	0	0	0	0	0	0	0	0	sd183_k127_19550_38	sd183_k127_19550_12	sd183_k127_1024048_15	sd183_k127_1024048_14	0	0	0	0	0	0	0	0	0	0	0	0	0	0	0	0	0	0	0	0	0	0	0	0
37	EA-21	0	G5k87_554841_5	0	0	0	0	0	G5k87_572806_5	G5k87_572806_6	0	0	0	0	0	0	0	0	0	0	0	G5k87_1516867_31|G5k87_3032539_3	0	G5k87_457142_2|G5k87_1897418_14	G5k87_457142_3|G5k87_1897418_13	0	0	0	0	0	0	0	0	0	0	0	0	0	0	0	0	G5k87_893737_14|G5k87_4254722_2	0	0	0	0	0	0	0
38	EA-23	0	0	0	sd183_k127_130293_17	0	0	0	0	0	0	0	0	0	0	0	0	0	0	0	0	sd183_k127_152554_5|sd183_k127_282854_6|sd183_k127_438133_7|sd183_k127_577910_6	0	sd183_k127_359678_10	sd183_k127_359678_9	0	0	0	0	0	0	0	0	0	0	0	0	0	0	0	0	sd183_k127_246215_8|sd183_k127_463131_4	0	0	0	0	0	0	0
39	EA-6	0	0	0	0	0	0	0	0	0	0	0	0	0	0	0	0	0	0	0	0	0	G5k87_1884982_7	0	0	0	0	0	0	0	0	0	0	0	0	0	0	0	0	0	0	G5k87_1127411_1	0	0	0	0	0	0	0
40	EA-27	0	0	0	0	0	0	0	D14_k127_38279_18	D14_k127_38279_19	0	0	0	0	0	0	0	0	0	0	0	0	D14_k127_51758_7	D14_k127_135393_10	D14_k127_135393_11	0	0	0	0	0	0	0	0	0	0	0	0	0	0	0	0	D14_k127_65864_13	0	0	0	0	0	0	0
41	EA-48	0	0	0	0	0	0	0	0	G5k87_5450300_1	0	0	0	0	0	0	0	0	0	0	0	0	G5k87_2852896_2	G5k87_966114_11	G5k87_966114_10	0	0	0	0	0	0	0	0	0	0	0	0	0	0	0	0	0	0	0	0	0	0	0	0
42	EA-52	0	0	0	0	0	0	0	sd16_k127_151716_5	sd16_k127_151716_4	0	0	0	0	0	0	0	0	0	0	0	0	sd16_k127_115430_7	sd16_k127_398965_3	sd16_k127_398965_2	0	0	0	0	0	0	sd16_k127_81565_3|sd16_k127_948219_4	0	0	0	0	0	0	0	0	0	0	0	0	0	0	0	0	0
43	EA-49	0	0	0	0	0	0	0	G3k87_431264_2	G3k87_431264_3	0	0	0	0	0	0	0	0	0	0	0	0	G3k87_602076_8	G3k87_1636684_7	G3k87_1636684_6	0	0	0	0	0	0	G3k87_12437_26	0	0	0	0	0	0	0	0	0	G3k87_1636684_1	0	0	0	G3k87_12437_15	0	0	0
44	EA-50	0	0	0	sd14_k127_4533_4	0	0	0	sd14_k127_132745_10|sd14_k127_173534_5|sd14_k127_413193_11	sd14_k127_132745_9|sd14_k127_173534_6|sd14_k127_413193_10	sd14_k127_132745_11|sd14_k127_413193_12	sd14_k127_413193_9	0	0	0	0	0	0	0	0	0	0	sd14_k127_69419_11	sd14_k127_29720_12|sd14_k127_49996_18|sd14_k127_58540_9	sd14_k127_29720_13|sd14_k127_49996_19|sd14_k127_58540_10	0	0	0	0	0	0	sd14_k127_125588_5	0	0	0	0	0	0	0	0	0	sd14_k127_59303_5|sd14_k127_149720_7	0	0	0	0	0	0	0
45	EA-24	0	D183_k127_118916_3	0	0	0	0	0	D183_k127_333197_18	D183_k127_333197_19	0	0	0	0	0	0	0	0	0	0	0	0	D183_k127_272878_6	D183_k127_481024_12	D183_k127_481024_13	0	0	0	0	0	0	0	0	0	0	0	0	0	0	0	0	D183_k127_63554_9|D183_k127_362321_23	0	0	0	D183_k127_210465_13	0	0	0
46	EA-20	0	0	0	0	0	0	0	sd183_k127_1351891_3	sd183_k127_1351891_4	0	0	0	0	0	0	0	0	0	0	0	0	sd183_k127_217805_1	sd183_k127_924440_4	sd183_k127_924440_3	0	0	0	0	0	0	0	0	0	0	0	0	0	0	0	0	0	0	0	0	0	0	0	0
47	EA-18	0	0	0	0	0	0	0	G5k87_4243227_2	G5k87_380916_1|G5k87_4243227_1	0	0	0	0	0	0	0	0	0	0	0	G5k87_4709922_3|G5k87_4745718_2|G5k87_4888581_1|G5k87_5338276_1	0	G5k87_1471794_13|G5k87_3261060_7	G5k87_3261060_6	0	0	0	0	0	0	G5k87_3928882_4	0	0	0	0	0	0	0	0	0	0	0	0	0	0	0	0	0
48	EA-26	0	sd183_k127_254108_2	0	0	0	0	0	sd183_k127_248216_4|sd183_k127_681102_2	sd183_k127_248216_5|sd183_k127_681102_3	sd183_k127_681102_1	sd183_k127_681102_4	0	0	0	0	0	0	0	0	0	0	sd183_k127_1253382_2	sd183_k127_56788_3	sd183_k127_56788_4	0	0	0	0	0	0	0	0	0	0	0	0	0	0	0	0	sd183_k127_455684_10	0	0	0	0	0	0	0
49	EA-25	0	G3k87_278325_10	0	0	0	0	0	G3k87_796476_4	0	0	0	0	0	0	0	0	0	0	0	0	0	G3k87_958314_4	G3k87_1057856_3|G3k87_1306175_1	G3k87_1306175_2	0	0	0	0	0	0	0	0	0	0	0	0	0	0	0	0	G3k87_80631_3	0	0	0	0	0	0	0
50	EA-17	0	sd183_k127_652088_3	0	0	0	0	0	sd183_k127_143884_1	0	0	0	0	0	0	0	0	0	0	0	0	0	sd183_k127_288798_38	sd183_k127_550918_5	sd183_k127_550918_4	0	0	0	0	0	0	sd183_k127_579217_33|sd183_k127_1725936_6	sd183_k127_244408_4	0	0	0	0	0	0	0	0	sd183_k127_89853_4|sd183_k127_680237_61|sd183_k127_795600_6	0	0	0	0	0	0	0
51	EA-15	0	G6k87_1181106_11	0	0	0	0	0	G6k87_1175153_1	0	0	0	0	0	0	0	0	0	0	0	0	0	G6k87_3316246_4	G6k87_3419687_2	G6k87_3419687_3	0	0	0	0	0	0	0	0	0	0	0	0	0	0	0	0	G6k87_1326167_7	0	0	0	0	0	0	0
52	EA-10	0	D13_k127_9042_3	0	0	0	0	0	D13_k127_118588_17	D13_k127_118588_18	0	0	0	0	0	0	0	0	0	0	0	0	D13_k127_97996_27	0	0	0	0	0	0	0	0	D13_k127_300656_21|D13_k127_444555_5	0	0	0	0	0	0	0	0	0	D13_k127_84775_38	0	0	0	0	0	0	0
53	EA-11	0	0	0	0	0	0	0	D14_k127_38417_22	D14_k127_38417_23	0	0	0	0	0	0	0	0	0	0	0	D14_k127_223159_14	D14_k127_29491_19	D14_k127_161390_3	D14_k127_161390_4	0	0	0	0	0	0	0	0	0	0	0	0	0	0	0	0	D14_k127_91450_50	0	0	0	0	0	0	0
54	EA-12	0	0	0	0	0	0	0	D15_k127_228011_4	D15_k127_512341_1	0	0	0	0	0	0	0	0	0	0	0	D15_k127_104818_13|D15_k127_433042_5	D15_k127_271277_15	D15_k127_18844_5	D15_k127_18844_6	0	0	0	0	0	0	D15_k127_445827_6	0	0	0	0	0	0	0	0	0	D15_k127_71983_15|D15_k127_463759_7	0	0	0	0	0	0	0
55	EA-14	0	0	0	0	0	0	0	G2k87_1171527_10	0	0	0	0	0	0	0	0	0	0	0	0	G2k87_151767_2	G2k87_366063_10	G2k87_41486_26	0	0	0	0	0	0	0	G2k87_351557_5	0	0	0	0	0	0	0	0	0	0	0	0	0	0	0	0	0
56	EA-16	0	0	0	0	0	0	0	sd12_k127_228653_39	sd12_k127_228653_40	0	0	0	0	0	0	0	0	0	0	0	0	sd12_k127_398802_8	sd12_k127_750490_7	sd12_k127_750490_8	0	0	0	0	0	0	sd12_k127_342161_12	0	0	0	0	0	0	0	0	0	sd12_k127_136163_10|sd12_k127_187213_8	0	0	0	0	0	0	0
57	EA-2	0	0	0	0	0	0	0	G3k87_53856_16|G3k87_1041948_4	G3k87_1041948_3	0	0	0	0	0	0	0	0	0	0	0	0	G3k87_465581_21	G3k87_137615_3	G3k87_137615_2	0	0	0	0	0	0	G3k87_666547_13|G3k87_1055510_1|G3k87_1629785_2	0	0	0	0	0	0	0	0	0	G3k87_606617_3	0	0	0	0	0	0	0
58	EA-13	0	0	0	0	0	0	0	D183_k127_33590_7	D183_k127_33590_8	0	0	0	0	0	0	0	0	0	0	0	0	D183_k127_273787_2	D183_k127_431227_10	D183_k127_431227_9	0	0	0	0	0	0	D183_k127_249665_3	0	0	0	0	0	0	0	0	0	D183_k127_453007_5	0	0	0	0	0	0	0
59	EA-31	0	D16_k127_275348_18	0	0	0	0	0	D16_k127_219859_41	D16_k127_219859_40	0	0	0	0	0	0	0	0	0	0	0	0	D16_k127_844_13	D16_k127_36444_3	D16_k127_36444_4	0	0	0	0	0	0	0	0	0	0	0	0	0	0	0	0	D16_k127_57503_1	0	0	0	0	0	0	0
60	EA-46	0	sd183_k127_812591_26	0	0	0	0	0	sd183_k127_14980_1	sd183_k127_14980_2	0	0	0	0	0	0	0	0	0	0	0	0	sd183_k127_443255_19	sd183_k127_233979_2|sd183_k127_756865_6|sd183_k127_1535527_4	sd183_k127_233979_1|sd183_k127_756865_5|sd183_k127_1535527_3	0	0	0	0	0	0	sd183_k127_378749_5|sd183_k127_1697878_1	0	0	0	0	0	0	0	0	0	sd183_k127_274360_48|sd183_k127_1249928_6	0	0	0	0	0	0	0
61	EA-51	0	0	0	0	0	0	0	0	0	0	0	0	0	0	0	0	0	0	0	0	0	sd14_k127_73210_12	sd14_k127_9213_5	sd14_k127_9213_6	0	0	0	0	0	0	0	0	0	0	0	0	0	0	0	0	sd14_k127_289981_21	0	0	0	0	0	0	0
62	EA-19	0	0	0	0	0	0	0	sd12_k127_879924_3	0	0	0	0	0	0	0	0	0	0	0	0	0	0	sd12_k127_788048_10	sd12_k127_90241_1|sd12_k127_788048_11	0	0	0	0	0	0	0	0	0	0	0	0	0	0	0	0	sd12_k127_96232_6|sd12_k127_270984_2	0	0	0	0	0	0	0
63	EA-34	0	G1k87_1042977_41	0	0	0	0	0	G1k87_2110887_1	G1k87_2110887_2	0	0	0	0	0	0	0	0	0	0	0	0	G1k87_1316923_31	G1k87_311520_30	G1k87_311520_29	0	0	0	0	0	0	0	0	0	0	0	0	0	0	0	0	G1k87_1848971_23|G1k87_1956802_24	0	0	0	0	0	0	0
64	EA-3	0	0	0	0	0	0	0	sd188_k127_25706_2	sd188_k127_25706_1	0	0	0	0	0	0	0	0	0	0	0	sd188_k127_193807_3	sd188_k127_375052_9	sd188_k127_405853_7	sd188_k127_405853_6	0	0	0	0	0	0	sd188_k127_1237989_4|sd188_k127_1237989_6|sd188_k127_1237989_7	0	0	0	0	0	0	0	0	0	0	0	0	0	0	0	0	0
65	EA-28	0	0	0	0	0	0	0	D183_k127_371337_8	0	0	0	0	0	0	0	0	0	0	0	0	0	D183_k127_190332_5	D183_k127_28026_16	D183_k127_28026_15	0	0	0	0	0	0	D183_k127_43734_4|D183_k127_43734_5|D183_k127_43734_7	0	0	0	0	0	0	0	0	0	D183_k127_42571_2|D183_k127_53886_9	0	0	0	0	0	0	0
66	EA-43	0	sd183_k127_52858_1|sd183_k127_490523_7	0	sd183_k127_16014_3	0	0	0	sd183_k127_32204_13|sd183_k127_374970_41|sd183_k127_385797_1|sd183_k127_458042_4	sd183_k127_374970_40|sd183_k127_458042_3	sd183_k127_385797_2|sd183_k127_458042_5	sd183_k127_458042_2	0	0	0	0	0	0	0	0	0	0	sd183_k127_144250_7	sd183_k127_93243_25|sd183_k127_180297_2|sd183_k127_385797_5	sd183_k127_93243_26|sd183_k127_180297_3|sd183_k127_385797_4|sd183_k127_458042_7	0	0	0	0	0	0	sd183_k127_465912_7	0	0	0	0	0	0	0	0	0	0	0	0	0	0	0	0	0
67	EA-38	0	0	0	0	0	0	0	G3k87_1821496_4	G3k87_1821496_5	0	0	0	0	0	0	0	0	0	0	0	0	G3k87_1399154_8	G3k87_185156_4	G3k87_185156_5	0	0	0	0	0	0	0	0	0	0	0	0	0	0	0	0	G3k87_352647_3|G3k87_365714_6|G3k87_889106_8	0	0	0	0	0	0	0
68	EA-35	0	0	0	0	0	0	0	0	G2k87_1216925_3	0	0	0	0	0	0	0	0	0	0	0	0	G2k87_1228735_9|G2k87_1724942_4	G2k87_333221_1	G2k87_333221_2	0	0	0	0	0	0	G2k87_611032_4	0	0	0	0	0	0	0	0	0	0	0	0	0	0	0	0	0
69	EA-41	0	0	0	0	0	0	0	sd16_k127_247659_2	sd16_k127_247659_1	0	0	0	0	0	0	0	0	0	0	0	0	sd16_k127_320246_2	sd16_k127_374825_23	sd16_k127_374825_24	0	0	0	0	0	0	0	0	0	0	0	0	0	0	0	0	sd16_k127_257086_7|sd16_k127_464729_1|sd16_k127_766538_9|sd16_k127_890178_2	0	0	0	0	0	0	0
70	EA-4	0	0	0	0	0	0	0	D13_k127_543788_4	0	0	0	0	0	0	0	0	0	0	0	0	0	D13_k127_191291_6	D13_k127_20509_8	D13_k127_20509_9	0	0	0	0	0	0	0	0	0	0	0	0	0	0	0	0	D13_k127_286433_6	0	0	0	0	0	0	0
71	EA-40	0	sd14_k127_91240_4	0	0	0	0	0	0	sd14_k127_142013_6	0	sd14_k127_83465_2	0	0	0	0	0	0	0	0	0	sd14_k127_375205_2	sd14_k127_79503_15	0	0	0	0	0	0	0	0	sd14_k127_359899_2	0	0	0	0	0	0	0	0	0	sd14_k127_330885_2|sd14_k127_518933_2	0	0	0	0	0	0	0
72	EA-36	0	0	0	0	0	0	0	G2k87_514559_30	G2k87_514559_29	0	0	0	0	0	0	0	0	0	0	0	0	G2k87_14608_6	G2k87_438559_8|G2k87_1197394_1	G2k87_438559_7	0	0	0	0	0	0	0	0	0	0	0	0	0	0	0	0	G2k87_733118_11	0	0	0	0	0	0	0
73	EA-33	0	0	0	0	0	0	0	0	D188_k127_38264_11	0	0	0	0	0	0	0	0	0	0	0	0	D188_k127_267945_5	D188_k127_25913_16	D188_k127_25913_17	0	0	0	0	0	0	0	0	0	0	0	0	0	0	0	0	D188_k127_63536_6|D188_k127_184402_13|D188_k127_375096_3	0	0	0	0	0	0	0
74	EA-30	0	0	0	0	0	0	0	0	0	0	0	0	0	0	0	0	0	0	0	0	0	D15_k127_188981_6	D15_k127_136698_2	D15_k127_136698_1|D15_k127_373008_1	0	0	0	0	0	0	0	0	0	0	0	0	0	0	0	0	D15_k127_302445_20	0	0	0	0	0	0	0
75	EA-32	0	0	0	0	0	0	0	0	0	0	0	0	0	0	0	0	0	0	0	0	0	D183_k127_474734_10	D183_k127_106819_9	0	0	0	0	0	0	0	D183_k127_284728_1	0	0	0	0	0	0	0	0	0	D183_k127_595236_8	0	0	0	0	0	0	0
76	EA-37	0	0	0	0	0	0	0	G2k87_902910_21	G2k87_902910_20	0	0	0	0	0	0	0	0	0	0	0	0	G2k87_1726901_7	G2k87_1024996_17	G2k87_1024996_18	0	0	0	0	0	0	0	0	0	0	0	0	0	0	0	0	G2k87_143862_2|G2k87_1170117_1	0	0	0	0	0	0	0
77	EA-5	0	0	0	0	0	0	0	sd15_k127_17327_11	sd15_k127_17327_12	0	0	0	0	0	0	0	0	0	0	0	0	sd15_k127_336422_19	sd15_k127_2462_9	sd15_k127_2462_8	0	0	0	0	0	0	sd15_k127_348994_4|sd15_k127_912433_3	0	0	0	0	0	0	0	0	0	sd15_k127_126373_13|sd15_k127_776055_6	0	0	0	0	0	0	0
78	EA-47	0	0	0	0	0	0	0	sd188_k127_63428_25	sd188_k127_63428_24	0	0	0	0	0	0	0	0	0	0	0	0	sd188_k127_84630_8	0	sd188_k127_106485_5	0	0	0	0	0	0	0	0	0	0	0	0	0	0	0	0	sd188_k127_331707_1|sd188_k127_1429828_1	0	0	0	0	0	0	0
79	EA-29	0	0	0	0	0	0	0	D15_k127_61875_9	D15_k127_61875_8	0	0	0	0	0	0	0	0	0	0	0	0	D15_k127_47478_4	D15_k127_160835_14	D15_k127_40931_1	0	0	0	0	0	0	D15_k127_233819_3|D15_k127_373655_9	0	0	0	0	0	0	0	0	0	D15_k127_94865_12|D15_k127_241670_12	0	0	0	0	0	0	0
80	CPR-3	0	G6k87_1969940_7	0	0	0	0	0	G6k87_36633_1|G6k87_3655331_7	G6k87_36633_2	0	0	0	0	0	0	0	0	0	0	0	0	0	0	0	0	0	0	0	G6k87_2472316_7	0	0	0	0	0	0	0	0	0	0	0	0	0	0	0	0	0	0	0
81	CPR-4	0	0	0	0	0	0	0	0	0	0	0	0	0	0	0	0	0	0	0	0	0	0	0	0	0	0	0	0	0	0	0	0	0	0	0	0	0	0	0	0	0	0	0	0	0	0	0	0
82	CPR-7	0	0	0	0	0	0	0	0	0	0	0	0	0	0	0	0	0	0	0	0	0	0	0	0	0	0	0	0	0	0	0	0	0	0	0	0	0	0	0	0	sd16_k127_53631_20	0	0	0	0	0	0	0
83	CPR-5	0	0	0	0	0	0	0	0	0	0	0	0	0	0	0	0	0	0	0	0	0	0	0	0	0	0	0	0	0	0	0	0	0	0	0	0	0	0	0	0	sd12_k127_359319_7	0	0	0	0	0	0	0
84	CPR-6	0	0	0	0	0	0	0	0	0	0	0	0	0	0	0	0	0	0	0	0	0	0	0	0	0	0	0	0	0	0	0	0	0	0	0	0	0	0	0	0	sd16_k127_88423_9	0	0	0	0	0	0	0
85	CPR-8	0	0	0	0	0	0	0	G5k87_215518_2	G5k87_215518_3	0	0	0	0	0	0	0	0	0	0	0	0	0	0	0	0	0	0	0	0	0	0	0	0	0	0	0	0	0	0	0	0	0	0	0	0	0	0	0
86	CPR-11	0	0	0	0	0	0	0	0	0	0	0	0	0	0	0	0	0	0	0	0	0	0	sd188_k127_8123_1	0	0	0	0	0	0	0	0	0	0	0	0	0	0	0	0	0	0	0	0	0	0	0	0	0
87	CPR-9	0	0	0	0	0	0	0	0	0	0	0	0	0	0	0	0	0	0	0	0	0	0	G5k87_1717223_10	G5k87_3515486_11	0	0	0	0	0	0	0	0	0	0	0	0	0	0	0	0	0	0	0	0	0	0	0	0
88	CPR-10	0	0	0	0	0	0	0	0	0	0	0	0	0	0	0	0	0	0	0	0	0	0	G6k87_145609_10	G6k87_384253_39	0	0	0	0	0	0	0	0	0	0	0	0	0	0	0	0	0	0	0	0	0	0	0	0
89	CPR-12	0	0	0	0	0	0	0	0	0	0	0	0	0	0	0	0	0	0	0	0	0	0	0	0	0	0	0	0	0	D188_k127_120482_4	0	0	0	0	0	0	0	0	0	0	0	0	0	0	0	0	0	0
90	CPR-14	0	0	0	0	0	0	0	sd16_k127_332445_5	sd16_k127_332445_6	0	0	0	0	0	0	0	0	0	0	0	0	0	0	0	0	0	0	0	0	0	0	0	0	0	0	0	0	0	0	0	0	0	0	0	0	0	0	0
91	CPR-13	0	0	0	0	0	0	0	G5k87_2978013_3	G5k87_2978013_2	0	0	0	0	0	0	0	0	0	0	0	0	0	0	0	0	0	0	0	0	0	0	0	0	0	0	0	0	0	0	0	G5k87_2796049_31	0	0	0	0	0	0	0
92	CPR-15	0	0	0	0	0	0	0	sd13_k127_17612_21	sd13_k127_17612_20	0	0	0	0	0	0	0	0	0	0	0	0	0	0	0	0	sd13_k127_57938_29	0	0	0	0	0	0	0	0	0	0	0	0	0	0	0	0	0	0	0	0	0	0
93	CPR-2	0	0	0	0	0	0	0	G6k87_47109_9	G6k87_47109_8	0	0	0	0	0	0	0	0	0	0	0	0	0	0	0	0	G6k87_1285785_3	0	0	0	0	0	0	0	0	0	0	0	0	0	0	0	0	0	0	0	0	0	0
94	CPR-17	0	0	0	0	0	0	0	sd188_k127_1021517_25	sd188_k127_1021517_24	0	0	0	0	0	0	0	0	0	0	0	0	0	0	0	0	0	0	0	0	0	0	0	0	0	0	0	0	0	0	0	0	0	0	0	0	0	0	0
95	CPR-19	0	0	0	0	0	0	0	sd188_k127_1276990_2	sd188_k127_139578_1	0	0	0	0	0	0	0	0	0	0	0	0	0	0	0	0	0	0	0	0	0	0	0	0	0	0	0	0	0	0	0	0	0	0	0	0	0	0	0
96	CPR-18	0	0	0	0	0	0	0	sd188_k127_326677_109	sd188_k127_326677_108	0	0	0	0	0	0	0	0	0	0	0	0	0	0	0	0	0	0	0	0	0	0	0	0	0	0	0	0	0	0	0	0	0	0	0	0	0	0	0
97	CPR-16	0	0	0	0	0	0	0	sd16_k127_1305570_78	sd16_k127_1305570_77	0	0	0	0	0	0	0	0	0	0	0	0	0	0	0	0	0	0	0	0	0	0	0	0	0	0	0	0	0	0	0	0	0	0	0	0	0	0	0
98	CF-1	0	0	0	0	0	0	0	G4k87_316525_2|G4k87_2301068_4	G4k87_316525_3|G4k87_2301068_3	G4k87_316525_1	0	0	0	0	0	0	0	0	0	0	0	0	0	0	0	0	0	0	0	G4k87_1881104_1	0	G4k87_3808378_4	0	0	0	0	0	0	0	0	0	0	0	0	0	0	0	0
99	CF-2	0	0	0	0	0	0	0	sd183_k127_1246019_2	sd183_k127_1246019_3	0	0	0	0	0	0	0	0	0	0	0	sd183_k127_277405_10|sd183_k127_465978_4	0	0	0	0	0	0	0	0	0	sd183_k127_264939_11	0	0	0	0	0	0	0	0	0	0	0	0	0	0	0	0	0
100	TB-6	0	0	0	0	0	0	0	sd11_k127_117521_19	sd11_k127_117521_20	sd11_k127_117521_18	sd11_k127_117521_21	0	0	0	0	0	0	0	0	0	0	0	0	0	0	0	sd11_k127_2180515_2	0	0	sd11_k127_1702481_6	0	0	0	0	0	0	0	0	0	0	0	0	0	0	0	0	0	0
101	TB-3	0	0	0	0	0	0	0	G6k87_529411_3	G6k87_529411_2	G6k87_529411_4	G6k87_529411_1	0	0	0	0	0	0	0	0	0	G6k87_2175979_7	0	0	0	0	0	G6k87_4369454_5	0	0	G6k87_4081514_5	0	0	0	0	0	0	0	0	0	0	0	0	0	0	0	0	0	0
102	TB-5	0	0	0	0	0	0	0	sd11_k127_28495_5	sd11_k127_28495_6	sd11_k127_28495_4	sd11_k127_28495_7	0	0	0	0	0	0	0	0	0	sd11_k127_245838_5|sd11_k127_1023458_4	0	0	0	0	0	sd11_k127_1058890_2	0	0	sd11_k127_105646_3	0	0	0	0	0	0	0	0	0	0	0	0	0	0	0	0	0	0
103	TB-13	0	0	0	0	0	0	0	sd188_k127_1254104_7	sd188_k127_1254104_8	sd188_k127_1254104_6	sd188_k127_486960_7|sd188_k127_1254104_9	0	0	0	0	0	0	0	0	0	sd188_k127_488436_2|sd188_k127_488436_11	0	0	0	0	sd188_k127_336107_7	sd188_k127_1102602_20	0	0	sd188_k127_992384_3	0	0	0	0	0	0	0	0	0	0	0	0	0	0	0	0	0	0
104	TB-4	0	0	0	0	0	0	0	G6k87_347900_37	G6k87_347900_38	G6k87_347900_36	G6k87_347900_39	0	0	0	0	0	0	0	0	0	G6k87_2125692_13|G6k87_2125692_22	0	0	0	0	0	G6k87_398295_65	0	0	G6k87_4352104_18	0	0	0	0	0	0	0	0	0	0	0	0	0	0	0	0	0	0
105	TB-9	0	0	0	0	0	0	0	sd188_k127_10255_41	sd188_k127_10255_42	sd188_k127_10255_40	sd188_k127_10255_43	0	0	0	0	0	0	0	0	0	sd188_k127_682902_44|sd188_k127_682902_53	0	0	0	0	0	sd188_k127_44215_10	0	0	sd188_k127_87962_62	0	0	0	0	0	0	0	0	0	0	0	0	0	0	0	0	0	0
106	TB-10	0	0	0	0	0	0	0	sd188_k127_506696_87	sd188_k127_506696_88	sd188_k127_506696_86	sd188_k127_506696_89	0	0	0	0	0	0	0	0	0	sd188_k127_21556_17|sd188_k127_21556_24	0	0	0	0	0	sd188_k127_232835_57	0	0	sd188_k127_1252636_51	0	0	0	0	0	0	0	0	0	0	0	0	0	0	0	0	0	0
107	TB-8	0	0	0	0	0	0	0	sd15_k127_148233_10	0	sd15_k127_148233_9	sd15_k127_69287_1	0	0	0	0	0	0	0	0	0	sd15_k127_261717_2|sd15_k127_678903_12	0	0	0	0	0	sd15_k127_1363_11	0	0	sd15_k127_802493_3	0	0	0	0	0	0	0	0	0	0	0	0	0	0	0	0	0	0
108	TB-1	0	0	0	0	0	0	0	sd12_k127_30530_1	0	sd12_k127_30530_2	sd12_k127_696952_1	0	0	0	0	0	0	0	0	0	0	0	0	0	0	sd12_k127_288306_1	sd12_k127_339227_30	0	sd12_k127_385125_2	sd12_k127_643418_6	0	0	0	0	0	0	0	0	0	0	0	0	0	0	0	0	0	0
109	TB-2	0	0	0	0	0	0	0	sd16_k127_317399_8	sd16_k127_317399_9|sd16_k127_934879_6	sd16_k127_317399_7	sd16_k127_934879_5	0	0	0	0	0	0	0	0	0	0	0	0	0	0	0	sd16_k127_997847_5	0	0	sd16_k127_45271_9	0	0	0	0	0	0	0	0	0	0	0	0	0	0	0	0	0	0
110	TB-7	0	0	0	0	0	0	0	sd12_k127_78893_14|sd12_k127_186427_1	sd12_k127_186427_2	sd12_k127_78893_13	sd12_k127_186427_3	0	0	0	0	0	0	0	0	0	sd12_k127_253164_15|sd12_k127_253164_24	0	0	0	0	sd12_k127_316038_4	sd12_k127_128263_23	0	sd12_k127_165607_1	sd12_k127_210340_3|sd12_k127_985387_1	0	0	0	0	0	0	0	0	0	0	0	0	0	0	0	0	0	0
111	TB-12	0	0	0	0	0	0	0	sd188_k127_36926_28	sd188_k127_36926_27	sd188_k127_36926_29	sd188_k127_36926_26	0	0	0	0	0	0	0	0	0	0	0	0	0	0	0	sd188_k127_382697_22	0	sd188_k127_696577_1	sd188_k127_5629_20|sd188_k127_172538_34	0	0	0	0	0	0	0	0	0	0	0	0	0	0	0	0	0	0
112	TB-11	0	0	0	0	0	0	0	sd188_k127_795799_6	sd188_k127_795799_7	sd188_k127_795799_5	sd188_k127_795799_8	0	0	0	0	0	0	0	0	0	0	0	0	0	0	0	sd188_k127_1022888_8	0	sd188_k127_810539_2	sd188_k127_770745_13	0	0	0	0	0	0	0	0	0	0	0	0	0	0	0	0	0	0
113	FB-32	0	0	0	sd183_k127_159201_1|sd183_k127_856054_4	0	0	0	sd183_k127_894982_4	sd183_k127_894982_3	0	0	0	0	0	0	0	0	0	0	0	0	sd183_k127_759910_18	0	0	0	sd183_k127_39772_5|sd183_k127_1207731_1	sd183_k127_1127487_4	0	0	sd183_k127_1127487_5	0	0	0	0	0	0	0	0	0	0	0	0	0	0	0	0	0	0
114	FB-19	0	0	0	0	0	0	sd12_k127_947409_1	sd12_k127_133947_4|sd12_k127_1070067_2|sd12_k127_1125432_2	sd12_k127_133947_3|sd12_k127_1070067_3|sd12_k127_1125432_3	sd12_k127_133947_5|sd12_k127_976918_1	sd12_k127_133947_2|sd12_k127_935037_5|sd12_k127_1070067_4	0	0	0	0	0	0	0	0	0	sd12_k127_430969_3	0	sd12_k127_882278_4	sd12_k127_882278_3	0	0	0	0	sd12_k127_1014569_2	0	sd12_k127_10437_1	0	0	0	0	0	0	0	0	0	0	0	0	0	0	0	0	0
115	FB-23	0	0	0	0	0	0	0	sd16_k127_520533_15	sd16_k127_520533_16	sd16_k127_520533_14	sd16_k127_520533_17	0	0	0	0	0	0	0	0	0	0	0	0	0	0	0	sd16_k127_278198_15	0	0	sd16_k127_59578_5|sd16_k127_278198_14	0	0	0	0	0	0	0	0	0	0	0	0	0	0	0	0	0	0
116	FB-21	0	0	0	0	0	0	0	G5k87_702801_6	G5k87_702801_7	0	0	0	0	0	0	0	0	0	0	0	G5k87_929341_4|G5k87_2525176_3	G5k87_808718_1	0	0	0	0	G5k87_5253684_4	0	0	G5k87_1775795_3|G5k87_5253684_5	0	0	0	0	0	0	0	0	0	0	0	0	0	0	0	0	0	0
117	FB-22	0	0	0	0	0	0	0	sd12_k127_62438_3	sd12_k127_62438_4	0	0	0	0	0	0	0	0	0	0	0	sd12_k127_370418_1|sd12_k127_370418_5|sd12_k127_638832_6	sd12_k127_289484_8	0	0	0	sd12_k127_682991_10	sd12_k127_252240_20	0	0	sd12_k127_139874_7|sd12_k127_252240_21	0	0	0	0	0	0	0	0	0	0	0	0	0	0	0	0	0	0
118	FB-1	0	0	0	0	0	0	0	sd12_k127_176810_1|sd12_k127_479614_2|sd12_k127_598303_6	sd12_k127_176810_2|sd12_k127_479614_1|sd12_k127_805048_1	sd12_k127_479614_3	sd12_k127_805048_2	0	0	0	0	0	0	0	0	0	sd12_k127_224443_3|sd12_k127_614378_10	0	0	0	0	0	sd12_k127_253343_4	0	0	sd12_k127_253343_3	0	0	0	0	0	0	0	0	0	0	0	0	0	0	0	0	0	0
119	FB-28	0	0	0	0	sd16_k127_148372_4	sd16_k127_484939_2	sd16_k127_148372_3	sd16_k127_1087364_4|sd16_k127_1202504_4	sd16_k127_1087364_5	sd16_k127_1087364_3|sd16_k127_1202504_3	sd16_k127_1087364_6	0	0	0	0	0	0	0	sd16_k127_559477_3	0	sd16_k127_1009387_2	0	0	0	0	0	sd16_k127_274516_6	0	sd16_k127_1200078_1	sd16_k127_274516_5	sd16_k127_76218_8|sd16_k127_76218_9	0	0	0	0	0	0	0	0	0	0	0	0	0	0	0	0	0
120	FB-24	0	0	0	G5k87_503390_6|G5k87_1781618_41	G5k87_503390_7	G5k87_2502604_2	G5k87_503390_8	G5k87_630217_5|G5k87_2462590_6|G5k87_2800242_5	G5k87_630217_4|G5k87_2800242_6	G5k87_630217_6|G5k87_2800242_4	G5k87_630217_3|G5k87_2800242_7	0	0	0	0	0	0	0	0	0	G5k87_1024339_9|G5k87_1359305_25|G5k87_1359305_29	0	0	0	0	0	G5k87_3957486_17	0	0	G5k87_3957486_18	G5k87_2600510_10|G5k87_2600510_11	0	0	0	0	0	0	0	0	0	0	0	0	0	0	0	0	0
121	FB-30	0	0	0	sd188_k127_180558_13	sd188_k127_180558_12	sd188_k127_180558_8	sd188_k127_180558_11	sd188_k127_7121_15|sd188_k127_268933_3|sd188_k127_367629_87|sd188_k127_769043_13	sd188_k127_7121_16|sd188_k127_268933_4|sd188_k127_367629_88|sd188_k127_769043_14	sd188_k127_367629_86|sd188_k127_769043_12	sd188_k127_268933_5|sd188_k127_367629_89|sd188_k127_769043_15	0	0	0	0	0	0	0	sd188_k127_1311503_10	0	sd188_k127_898464_25|sd188_k127_898464_29	0	sd188_k127_367629_28	sd188_k127_367629_27	0	0	sd188_k127_254201_15	0	0	sd188_k127_254201_14	sd188_k127_1240521_2|sd188_k127_1240521_3	0	0	0	0	0	0	0	0	0	0	0	0	0	0	0	0	0
122	FB-29	0	0	0	0	0	0	0	0	0	0	0	0	0	0	0	0	0	0	0	0	0	0	0	0	0	0	sd188_k127_463046_16	0	0	sd188_k127_463046_15	sd188_k127_480775_15|sd188_k127_480775_16	0	0	0	0	0	0	0	0	0	0	0	0	0	0	0	0	0
123	FB-31	0	0	0	sd188_k127_250301_3|sd188_k127_956180_3|sd188_k127_1215676_5	sd188_k127_661857_1	0	sd188_k127_661857_2	sd188_k127_70638_6|sd188_k127_659451_1	sd188_k127_1096776_11	0	sd188_k127_19166_1	0	0	0	0	0	0	0	0	0	sd188_k127_78565_2|sd188_k127_314134_3|sd188_k127_1156005_2|sd188_k127_1474027_8	0	sd188_k127_284100_3	sd188_k127_284100_4	0	0	sd188_k127_485284_5	0	0	sd188_k127_485284_6	sd188_k127_659451_7	0	0	0	0	0	0	0	0	0	0	0	0	0	0	0	0	0
124	FB-26	0	0	0	G6k87_2468084_1	G6k87_2397435_1	G6k87_2397435_5	G6k87_2397435_2	G6k87_105060_10|G6k87_334753_7|G6k87_1685383_14|G6k87_2315135_43	G6k87_334753_6|G6k87_1685383_13|G6k87_2315135_42	G6k87_334753_8|G6k87_1685383_15	G6k87_334753_5|G6k87_1685383_12	0	0	0	0	0	0	0	G6k87_851906_2	0	G6k87_1157864_24|G6k87_1157864_28	0	G6k87_135367_5	G6k87_135367_6	0	0	G6k87_837740_52	0	0	G6k87_837740_51	G6k87_430998_1	0	0	0	0	0	0	0	0	0	0	0	0	0	0	0	0	0
125	FB-25	0	0	0	G5k87_4634262_3	G5k87_351222_1	G5k87_351222_5	G5k87_351222_2	G5k87_2283721_5|G5k87_2816708_2|G5k87_3100380_9|G5k87_3176886_6	G5k87_2283721_6|G5k87_3100380_8|G5k87_3176886_7	G5k87_2283721_4|G5k87_3100380_10	G5k87_2283721_7|G5k87_3100380_7	0	0	0	0	0	0	0	G5k87_1534394_3	0	G5k87_173060_2|G5k87_2958904_4|G5k87_2958904_8	0	G5k87_2791463_9	G5k87_2791463_8	0	0	0	0	0	0	G5k87_30579_6	0	0	0	0	0	0	0	0	0	0	0	0	0	0	0	0	0
126	FB-27	0	0	0	G6k87_2249141_3|G6k87_2615892_1	G6k87_2535727_12	G6k87_2535727_8	G6k87_2535727_11	G6k87_526432_6|G6k87_1305377_17|G6k87_1876640_15|G6k87_4809593_2	G6k87_526432_5|G6k87_1305377_18|G6k87_1876640_14	G6k87_1305377_16|G6k87_1876640_16	G6k87_1305377_19|G6k87_1876640_13	0	0	0	0	0	0	0	0	0	G6k87_485444_4|G6k87_888707_5	0	G6k87_1688682_5	G6k87_1688682_4	0	0	G6k87_2290921_2	0	0	G6k87_1424081_1|G6k87_2290921_1	G6k87_744383_1|G6k87_940839_12|G6k87_3030354_1	0	0	0	0	0	0	0	0	0	0	0	0	0	0	0	0	0
127	FB-12	0	G5k87_839115_1	0	0	0	0	0	G5k87_3698248_13|G5k87_3971688_9	G5k87_3698248_14|G5k87_3971688_8	G5k87_3971688_10	G5k87_3971688_7	0	0	0	0	0	0	0	0	0	G5k87_3213173_28|G5k87_3213173_36	0	G5k87_1205877_33	G5k87_1205877_32	0	0	G5k87_852217_9	0	G5k87_4441096_3	G5k87_852217_8	0	0	0	0	0	0	0	0	0	0	0	0	0	0	0	0	0	0
128	FB-13	0	0	0	0	0	0	0	sd11_k127_135530_13|sd11_k127_274961_2|sd11_k127_843292_16|sd11_k127_951311_8|sd11_k127_1081733_19	sd11_k127_135530_14|sd11_k127_274961_1|sd11_k127_843292_17|sd11_k127_951311_7|sd11_k127_1081733_18	sd11_k127_135530_12|sd11_k127_843292_15|sd11_k127_951311_9|sd11_k127_1081733_20	sd11_k127_135530_15|sd11_k127_843292_18|sd11_k127_951311_6|sd11_k127_1081733_17	0	0	0	0	0	0	0	0	0	sd11_k127_165903_14|sd11_k127_347775_39	0	0	0	0	0	0	0	0	sd11_k127_633459_60	sd11_k127_179100_29|sd11_k127_179100_30|sd11_k127_1116810_21	0	0	0	0	0	0	0	0	0	0	0	0	0	0	0	0	0
129	FB-11	0	0	0	0	0	0	0	sd15_k127_103775_3|sd15_k127_546913_25|sd15_k127_661867_13|sd15_k127_1500714_7	sd15_k127_103775_2|sd15_k127_546913_24|sd15_k127_661867_14|sd15_k127_1500714_6	sd15_k127_103775_4	sd15_k127_103775_1|sd15_k127_1500714_5|sd15_k127_1853385_11	0	0	0	0	0	0	0	0	0	sd15_k127_224106_15|sd15_k127_421928_9	0	0	0	0	0	0	0	sd15_k127_623289_2	sd15_k127_318097_50	sd15_k127_441510_4	0	0	0	0	0	0	0	0	0	0	0	0	0	0	0	0	0
130	FB-8	0	0	0	0	0	0	0	D11_k127_235785_7|D11_k127_254030_5|D11_k127_727459_3	D11_k127_235785_8|D11_k127_254030_4|D11_k127_727459_4	0	D11_k127_254030_3	0	0	0	0	0	0	0	0	0	D11_k127_234547_2|D11_k127_479695_5	0	0	0	0	0	0	0	D11_k127_600146_2	D11_k127_518910_12	D11_k127_214247_5	0	0	0	0	0	0	0	0	0	0	0	0	0	0	0	0	0
131	FB-10	0	0	0	0	0	0	0	sd13_k127_96947_49|sd13_k127_284498_10|sd13_k127_613573_73	sd13_k127_96947_48|sd13_k127_284498_11|sd13_k127_613573_74	sd13_k127_96947_50	sd13_k127_96947_47	0	0	0	0	0	0	0	0	0	sd13_k127_5830_25|sd13_k127_701856_9	0	0	0	0	0	0	0	sd13_k127_60335_7	sd13_k127_177251_25	sd13_k127_175458_57	0	0	0	0	0	0	0	0	0	0	0	0	0	0	0	0	0
132	FB-9	0	0	0	0	0	0	0	G5k87_1883012_9|G5k87_3375706_10|G5k87_4375954_33	G5k87_1883012_10|G5k87_3375706_11|G5k87_4375954_34	G5k87_1883012_8	G5k87_1883012_11	0	0	0	0	0	0	0	0	0	G5k87_2944107_4|G5k87_2944107_22|G5k87_3153293_8|G5k87_3667405_31	0	0	0	0	0	0	0	G5k87_1820107_3|G5k87_1820107_4|G5k87_2380545_16	G5k87_3289528_9	G5k87_2271541_15	0	0	0	0	0	0	0	0	0	0	0	0	0	0	0	0	0
133	FB-20	0	0	0	0	0	sd16_k127_1105691_2	0	sd16_k127_32448_2|sd16_k127_134787_4	sd16_k127_32448_1|sd16_k127_134787_3|sd16_k127_416340_5|sd16_k127_660392_1	sd16_k127_32448_3	sd16_k127_134787_2|sd16_k127_416340_4|sd16_k127_660392_2	0	0	0	0	0	0	0	0	0	0	0	0	0	0	0	0	0	0	0	sd16_k127_336734_4	0	0	0	0	0	0	0	0	0	0	0	0	0	0	0	sd16_k127_258144_2	0
134	FB-33	0	0	0	sd16_k127_785473_17	sd16_k127_785473_16	sd16_k127_785473_14	sd16_k127_785473_15	sd16_k127_19788_12|sd16_k127_41473_8	sd16_k127_19788_11|sd16_k127_41473_7	sd16_k127_19788_13|sd16_k127_41473_9	sd16_k127_19788_10|sd16_k127_41473_6	0	0	0	0	0	0	0	0	0	sd16_k127_248543_5|sd16_k127_626179_22|sd16_k127_1037322_1	0	sd16_k127_896185_28	sd16_k127_896185_29	0	0	0	0	0	sd16_k127_727903_28	sd16_k127_737025_2|sd16_k127_737025_3	0	0	0	0	0	0	0	0	0	0	0	0	0	0	0	0	0
135	FB-17	0	0	0	sd13_k127_19581_1|sd13_k127_771731_8	sd13_k127_423176_5	0	0	sd13_k127_35366_4|sd13_k127_136601_6|sd13_k127_217508_4|sd13_k127_522469_6	sd13_k127_136601_5|sd13_k127_217508_3|sd13_k127_522469_7	sd13_k127_217508_1|sd13_k127_522469_5	sd13_k127_217508_2|sd13_k127_522469_8	0	0	0	0	0	0	0	0	0	0	0	sd13_k127_143402_3|sd13_k127_259188_3	sd13_k127_143402_2|sd13_k127_259188_4	0	0	0	0	0	0	sd13_k127_845463_3|sd13_k127_845463_4	0	0	0	0	0	0	0	0	0	0	0	0	0	0	0	0	0
136	FB-16	0	0	0	G5k87_88592_11|G5k87_226965_19	G5k87_226965_20	0	0	G5k87_60039_15|G5k87_2310624_2	G5k87_60039_14|G5k87_2310624_3	G5k87_2310624_5	G5k87_60039_13|G5k87_2310624_4	0	0	0	0	0	0	0	0	0	0	0	G5k87_790558_25|G5k87_2595653_4	G5k87_790558_24|G5k87_2595653_5	0	0	0	0	0	0	G5k87_896181_1	0	0	0	0	0	0	0	0	0	0	0	0	0	0	0	0	0
137	FB-18	0	0	0	0	0	sd188_k127_119619_2	sd188_k127_119619_1	sd188_k127_367299_38|sd188_k127_504259_15|sd188_k127_651402_4	sd188_k127_367299_37|sd188_k127_504259_14|sd188_k127_651402_3	sd188_k127_367299_39|sd188_k127_504259_16	sd188_k127_367299_36|sd188_k127_504259_13	0	0	0	0	0	0	0	0	0	0	0	sd188_k127_1043945_2|sd188_k127_1361909_15	sd188_k127_1043945_1|sd188_k127_1361909_16	0	sd188_k127_286078_7	sd188_k127_91575_4	0	sd188_k127_545_8|sd188_k127_510118_7|sd188_k127_510118_8|sd188_k127_1283812_1	0	sd188_k127_41451_70|sd188_k127_184147_10|sd188_k127_184147_11|sd188_k127_504259_37	0	0	0	0	0	0	0	0	0	0	0	0	0	0	0	0	0
138	FB-15	0	0	0	G5k87_4272801_2|G5k87_5242437_3	G5k87_4272801_3	G5k87_4272801_5	G5k87_4272801_4	G5k87_3984872_7	G5k87_3984872_6	G5k87_3984872_8	G5k87_3984872_5	0	0	0	0	0	0	0	0	0	G5k87_2676984_2|G5k87_3119120_5|G5k87_3695770_4	0	G5k87_44718_2|G5k87_994658_3	G5k87_44718_3|G5k87_994658_2|G5k87_3045371_1	0	G5k87_2088416_3	0	0	0	0	G5k87_268845_4|G5k87_4981345_4	0	0	0	0	0	0	0	0	0	0	0	0	0	0	0	0	0
139	FB-14	0	0	0	G5k87_967350_7	G5k87_967350_6	G5k87_967350_4	G5k87_967350_5	0	0	0	0	0	0	0	0	0	0	0	0	0	G5k87_2809457_2|G5k87_2873247_7|G5k87_3479504_36	0	0	0	0	0	0	0	0	0	G5k87_3772982_13	0	0	0	0	0	0	0	0	0	0	0	0	0	0	0	0	0
140	FB-6	0	0	0	0	0	0	0	sd11_k127_409561_7|sd11_k127_1547093_4|sd11_k127_1788022_3|sd11_k127_1947250_6	sd11_k127_409561_8|sd11_k127_1788022_2	sd11_k127_298939_1|sd11_k127_409561_6|sd11_k127_1547093_3	sd11_k127_291188_7|sd11_k127_409561_9|sd11_k127_429072_1	0	0	0	0	0	0	0	0	0	sd11_k127_240588_7|sd11_k127_538125_3|sd11_k127_613801_7|sd11_k127_1606986_4	0	sd11_k127_2353962_5	sd11_k127_2353962_4	0	0	0	0	sd11_k127_224721_3|sd11_k127_331967_2|sd11_k127_932338_5	0	sd11_k127_102301_1	0	0	0	0	0	0	0	0	0	0	0	0	0	0	0	0	0
141	FB-7	0	0	0	sd188_k127_550153_8	sd188_k127_550153_9	sd188_k127_550153_11	sd188_k127_550153_10	sd188_k127_33140_6|sd188_k127_226961_8|sd188_k127_658126_18	sd188_k127_33140_5|sd188_k127_226961_7|sd188_k127_658126_19	sd188_k127_658126_17|sd188_k127_921374_14|sd188_k127_1439384_1	sd188_k127_226961_6|sd188_k127_658126_20	0	0	0	0	0	0	0	0	0	sd188_k127_33140_15	0	sd188_k127_414438_1|sd188_k127_1454527_1	sd188_k127_414438_2	0	0	0	0	0	0	sd188_k127_283249_8	0	0	0	0	0	0	0	0	0	0	0	0	0	0	0	0	0
142	FB-2	G4k87_646810_3	0	0	0	0	0	0	G4k87_2829948_5	G4k87_2829948_4|G4k87_3287200_1	G4k87_2072940_1|G4k87_2829948_6|G4k87_4321044_5	G4k87_2829948_3	0	0	0	0	0	0	0	0	0	G4k87_4658851_4|G4k87_5423916_3	0	G4k87_2147417_1	0	0	0	0	0	G4k87_3074639_6	0	0	0	0	0	0	0	0	0	0	0	0	0	0	0	0	0	0	0
143	FB-4	0	0	0	G5k87_380043_3|G5k87_5073901_2	G5k87_193658_1|G5k87_380043_4	G5k87_193658_3	G5k87_193658_2	G5k87_718319_6	G5k87_718319_5	G5k87_718319_7	G5k87_718319_4	0	0	0	0	0	0	0	0	0	0	0	G5k87_1144961_14	G5k87_1144961_15	0	G5k87_1603254_2	0	0	0	0	G5k87_1377654_4|G5k87_3082575_1	0	0	0	0	0	0	0	0	0	0	0	0	0	0	0	0	0
144	FB-5	0	0	0	sd11_k127_571777_4	sd11_k127_571777_5	sd11_k127_310271_1	sd11_k127_571777_6	sd11_k127_969645_4|sd11_k127_1059322_4|sd11_k127_2281915_5	sd11_k127_969645_5|sd11_k127_1059322_3|sd11_k127_2281915_6	sd11_k127_969645_3|sd11_k127_2281915_4	sd11_k127_969645_6	0	0	0	0	0	0	0	0	0	0	0	0	0	0	0	0	0	sd11_k127_743831_1|sd11_k127_1105296_6|sd11_k127_1720754_1|sd11_k127_2060372_4	0	0	0	0	0	0	0	0	0	0	0	0	0	0	0	0	0	0	0
145	FB-3	0	0	0	G5k87_2234793_22	G5k87_2234793_21	G5k87_2234793_19	G5k87_2234793_20	G5k87_773737_18|G5k87_1204655_7	G5k87_773737_19|G5k87_1204655_6	G5k87_773737_17|G5k87_1204655_8	G5k87_773737_20|G5k87_1204655_5	0	0	0	0	0	0	0	0	0	0	0	G5k87_345168_8	G5k87_345168_9	0	0	0	0	G5k87_345168_22|G5k87_773737_28|G5k87_1403652_2|G5k87_1612307_4|G5k87_3972376_8|G5k87_4141740_16|G5k87_4141740_47	0	G5k87_4109782_20|G5k87_4109782_21	0	0	0	0	0	0	0	0	0	0	0	0	0	0	0	0	0
146	EB-3	0	0	0	0	0	0	0	sd15_k127_36603_10|sd15_k127_353247_1	sd15_k127_36603_9|sd15_k127_353247_2	0	0	0	0	0	0	0	0	0	0	0	sd15_k127_102985_2|sd15_k127_1208921_2	0	sd15_k127_1322682_13	0	0	0	sd15_k127_619015_7	0	0	sd15_k127_1312911_3	0	0	0	0	0	0	0	0	0	0	0	0	0	0	0	0	0	0
147	EB-1	0	0	0	0	0	0	0	G6k87_381994_4|G6k87_2430423_3	G6k87_381994_5|G6k87_2430423_2	0	0	0	0	0	0	0	0	0	0	0	G6k87_673999_4|G6k87_953615_6|G6k87_2128105_6	0	G6k87_259674_4	0	0	0	0	0	0	G6k87_251856_7	0	0	0	0	0	0	0	0	0	0	0	0	0	0	0	0	0	0
148	EB-2	0	0	0	0	0	0	0	G6k87_1389396_34	G6k87_1389396_35	G6k87_1389396_33	G6k87_1389396_36	0	0	0	0	0	0	0	0	0	G6k87_1679890_2|G6k87_2246991_17	0	G6k87_617666_80	G6k87_617666_82	0	0	G6k87_1467734_40	0	0	G6k87_4328696_5	0	0	0	0	0	0	0	0	0	0	0	0	0	0	0	0	0	0
149	DT-2	0	0	0	0	0	0	0	G4k87_499338_2|G4k87_1365735_6|G4k87_1525915_2|G4k87_1814228_1|G4k87_2264885_6	G4k87_499338_1|G4k87_1365735_5|G4k87_1525915_3|G4k87_1814228_2|G4k87_2264885_5	G4k87_1365735_7	G4k87_1365735_4|G4k87_1814228_3	0	0	0	0	0	0	0	0	0	G4k87_4777673_7	0	0	0	0	0	0	G4k87_2540102_2	0	G4k87_1645768_5	G4k87_185589_1	G4k87_1549444_6|G4k87_2387850_1	0	0	0	0	0	0	0	0	G4k87_3144390_1	0	0	0	0	0	0	0
150	DT-1	0	G4k87_161333_5|G4k87_1206748_1|G4k87_2243447_1	0	0	0	0	0	G4k87_207137_5|G4k87_792492_3|G4k87_3186902_6	G4k87_207137_4|G4k87_3186902_5	G4k87_207137_6	G4k87_207137_3	G4k87_258524_4|G4k87_258524_5	0	0	0	0	0	0	0	0	0	0	0	0	0	0	0	0	G4k87_2578707_3	0	0	G4k87_2563241_2	0	0	0	0	0	0	0	0	0	0	0	0	0	0	0	0
151	DT-4	0	sd17_k127_570011_7	0	0	0	0	0	sd17_k127_33582_4|sd17_k127_1974199_3	sd17_k127_33582_5|sd17_k127_1974199_4	sd17_k127_33582_3	sd17_k127_33582_6	sd17_k127_70955_3	0	0	0	0	0	0	0	0	0	0	0	0	0	0	0	0	sd17_k127_547145_2	0	0	sd17_k127_461623_6|sd17_k127_690504_1	0	0	0	0	0	0	0	0	0	0	0	0	0	0	0	0
152	DT-3	0	0	0	0	0	0	0	sd11_k127_780267_4|sd11_k127_894010_16	sd11_k127_780267_5|sd11_k127_894010_17	sd11_k127_894010_15	sd11_k127_894010_18	0	0	0	0	0	0	0	0	0	0	0	0	0	0	0	0	0	sd11_k127_45934_5	0	0	sd11_k127_1486879_15	0	0	0	0	0	0	0	0	0	0	0	0	0	0	0	0
153	CB-8	sd11_k127_1282236_12	sd11_k127_263665_33	sd11_k127_263665_34	0	0	0	0	0	0	0	0	0	0	0	0	0	0	0	0	0	0	0	0	0	0	0	0	0	0	sd11_k127_455737_2	0	sd11_k127_455737_3	0	0	0	0	0	0	0	0	0	0	0	0	0	0	0	0
154	CB-5	G4k87_624309_1	0	0	0	0	0	0	0	0	0	0	0	0	0	0	0	0	0	0	0	0	0	0	0	0	0	0	0	G4k87_1920820_2	0	0	0	0	0	0	0	0	0	0	0	0	0	0	0	0	0	0	0
155	CB-6	G4k87_355583_7	0	G4k87_5077189_12	0	0	0	0	0	0	0	0	0	0	0	0	0	0	0	0	0	0	0	0	0	0	0	0	G4k87_379758_4|G4k87_4452256_1	0	0	0	G4k87_528962_2|G4k87_1481864_3	0	0	0	0	0	0	0	0	0	0	0	0	0	0	0	0
156	CB-2	sd16_k127_217965_3|sd16_k127_1269212_3	sd16_k127_1165009_8	sd16_k127_1165009_6	0	0	0	0	0	0	0	0	0	0	0	0	0	0	0	0	0	0	0	0	0	0	0	0	0	0	sd16_k127_615964_2	0	sd16_k127_1255041_3	0	0	0	0	0	0	0	0	0	0	0	0	0	0	0	0
157	CB-3	D11_k127_446138_7|D11_k127_789780_7	D11_k127_191880_8	D11_k127_191880_6	0	0	0	0	0	0	0	0	0	0	0	0	0	0	0	0	0	0	0	0	0	0	D11_k127_166379_1	0	0	0	D11_k127_315011_4	0	0	0	0	0	0	0	0	0	0	D11_k127_37507_4	0	0	0	0	0	0	0
158	CB-4	sd17_k127_633602_8	sd17_k127_467130_7	sd17_k127_467130_5	0	0	0	0	0	0	0	0	0	0	0	0	0	0	0	0	0	0	0	0	0	0	sd17_k127_750000_6	0	0	sd17_k127_11218_21	0	0	sd17_k127_804882_2	0	0	0	0	0	0	0	0	0	0	0	0	0	0	0	0
159	CB-7	sd17_k127_204244_4	0	0	0	0	0	0	0	0	0	0	0	0	0	0	0	0	0	0	0	0	0	0	0	0	sd17_k127_1327313_7	0	0	sd17_k127_165703_1	sd17_k127_1327313_9	0	sd17_k127_700174_1	0	0	0	0	0	0	0	0	0	0	0	0	0	0	0	0
160	CB-1	G1k87_1165925_10	G1k87_2081077_3	G1k87_2081077_5	0	0	0	0	0	0	0	0	0	0	0	0	0	0	0	0	0	0	0	0	0	0	0	0	G1k87_2650095_3	G1k87_1986130_24	G1k87_979739_3	0	G1k87_804622_7	0	0	0	0	0	0	0	0	0	0	0	0	0	0	0	0
161	AB-1	0	0	0	0	0	0	0	D11_k127_38353_4	D11_k127_38353_5	0	0	0	0	0	0	0	0	0	0	0	D11_k127_105947_6|D11_k127_400160_4	0	0	0	0	0	0	0	0	0	0	D11_k127_105635_12	0	0	0	0	0	0	0	0	0	0	0	0	0	0	0	0
162	AB-7	0	0	0	0	0	0	0	sd17_k127_195175_8	sd17_k127_195175_7	0	0	0	0	0	0	0	0	0	0	0	sd17_k127_259515_15|sd17_k127_988398_3|sd17_k127_1433781_25	0	0	0	0	sd17_k127_553895_7	0	sd17_k127_1321151_3	0	sd17_k127_1321151_4	0	0	0	0	0	0	0	0	0	0	0	0	0	0	0	0	0	0
163	AB-14	0	0	0	0	0	0	0	D11_k127_453864_1|D11_k127_463252_11	D11_k127_453864_2	0	0	0	0	0	0	0	0	0	0	0	D11_k127_476547_6	0	0	0	0	0	0	0	0	0	D11_k127_678576_11	D11_k127_70247_8	0	0	0	0	0	0	0	0	0	0	0	0	0	0	0	0
164	AB-13	0	0	0	0	0	0	0	0	0	0	0	0	0	0	0	0	0	0	0	0	0	0	0	0	0	D13_k127_199382_3	0	0	0	0	0	0	0	0	0	0	0	0	0	0	0	0	0	0	0	0	0	0
165	AB-19	0	0	0	0	0	0	0	sd16_k127_426498_14	sd16_k127_426498_13	0	0	0	0	0	0	0	0	0	0	0	0	0	0	0	0	0	0	sd16_k127_211040_1	0	sd16_k127_211040_2	0	0	0	0	0	0	0	0	0	0	sd16_k127_444638_3	0	0	0	0	0	0	0
166	AB-5	0	0	0	0	0	0	0	D188_k127_164756_5	D188_k127_164756_4	0	0	0	0	0	0	0	0	0	0	0	0	0	0	0	0	0	0	D188_k127_99282_2	0	D188_k127_99282_3	0	0	0	0	0	0	0	0	0	0	0	0	0	0	0	0	0	0
167	AB-17	0	0	0	G5k87_4332931_1	0	0	0	G5k87_310812_2	G5k87_310812_1|G5k87_3980784_8	0	0	0	0	0	0	0	0	0	0	0	G5k87_271720_9|G5k87_1635841_5|G5k87_3180570_9|G5k87_3705711_4	0	0	0	0	0	0	0	G5k87_1269478_12	0	G5k87_59271_13|G5k87_1655165_12	0	0	0	0	0	0	0	0	0	G5k87_593908_2	0	0	0	0	0	0	0
168	AB-15	0	D188_k127_40535_3	0	0	0	0	0	D188_k127_51854_2	D188_k127_51854_3	0	0	0	0	0	0	0	0	0	0	0	0	0	0	0	0	0	0	0	0	D188_k127_120470_5	0	0	0	0	0	0	0	0	0	0	0	0	0	0	0	0	0	0
169	AB-18	0	sd12_k127_126399_19|sd12_k127_544172_9	0	0	0	0	0	sd12_k127_126399_11	sd12_k127_126399_10	0	0	0	0	0	0	0	0	0	0	0	0	0	0	0	0	0	0	sd12_k127_460387_2	0	sd12_k127_48292_6|sd12_k127_460387_3	0	0	0	0	0	0	0	0	0	0	0	0	0	0	0	0	0	0
170	AB-8	0	0	0	0	0	0	0	0	0	0	0	0	0	0	0	0	0	0	0	0	0	0	0	0	0	0	0	0	0	0	0	0	0	0	0	0	0	0	0	0	0	0	0	0	0	0	0	0
171	AB-12	0	0	0	0	0	0	0	sd183_k127_647988_11	sd183_k127_647988_12	0	0	0	0	0	0	0	0	0	0	0	0	0	0	0	0	0	0	0	0	0	0	sd183_k127_32247_27	0	0	0	0	0	0	0	0	0	0	0	0	0	0	0	0
172	AB-9	0	G4k87_964084_23	0	G4k87_4193486_1	0	0	0	G4k87_3104002_8	G4k87_3104002_9	0	0	0	0	0	0	0	0	0	0	0	G4k87_263844_6|G4k87_511595_12|G4k87_598152_9|G4k87_1247325_3|G4k87_1247325_9|G4k87_5164820_8	0	0	0	0	0	0	G4k87_370529_12	0	G4k87_370529_11	G4k87_698465_4|G4k87_2726305_5|G4k87_2726305_6	G4k87_1578867_1	0	0	0	0	0	0	0	0	0	0	0	0	0	0	0	0
173	AB-3	0	0	0	sd11_k127_74223_1|sd11_k127_1547691_1	0	0	0	sd11_k127_15250_1	0	0	0	0	0	0	0	0	0	0	0	0	sd11_k127_13409_2|sd11_k127_1210133_3	0	0	0	0	0	0	sd11_k127_650174_4	0	sd11_k127_650174_3	sd11_k127_1801963_3	sd11_k127_815404_2	0	0	0	0	0	0	0	0	0	0	0	0	0	0	0	0
174	AB-6	0	sd13_k127_156032_5	0	0	0	0	0	sd13_k127_274672_7	sd13_k127_274672_6	0	0	0	0	0	0	0	0	0	0	0	sd13_k127_3563_12|sd13_k127_286854_6	0	0	0	0	0	0	sd13_k127_401154_2	0	sd13_k127_141395_1|sd13_k127_401154_1	sd13_k127_286854_32|sd13_k127_689465_10	0	0	0	0	0	0	0	0	0	0	0	0	0	0	0	0	0
175	AB-20	0	0	0	0	0	0	0	sd16_k127_373816_14	sd16_k127_373816_15	0	0	0	0	0	0	0	0	0	0	0	sd16_k127_310994_11|sd16_k127_740506_24	0	0	0	0	0	0	sd16_k127_958819_4	0	sd16_k127_958819_5	0	0	0	0	0	0	0	0	0	0	sd16_k127_613889_4	0	0	0	0	0	0	0
176	AB-10	0	G5k87_4185649_4	0	0	0	0	0	G5k87_2301239_3	G5k87_2301239_4	0	0	0	0	0	0	0	0	0	0	0	G5k87_202507_5|G5k87_2298330_3|G5k87_4216265_4	0	0	0	0	0	0	G5k87_1227494_1	0	0	0	0	0	0	0	0	0	0	0	0	0	0	0	0	0	0	0	0
177	AB-11	0	0	0	0	0	0	0	sd183_k127_248838_4	sd183_k127_248838_5	0	0	0	0	0	0	0	0	0	0	0	sd183_k127_275063_5|sd183_k127_275063_17|sd183_k127_476641_2|sd183_k127_476641_8|sd183_k127_477872_4|sd183_k127_1572736_2	0	0	0	0	0	0	sd183_k127_224461_3	0	sd183_k127_224461_4	0	sd183_k127_4452_3	0	0	0	0	0	0	0	0	0	0	0	0	0	0	0	0
178	AB-2	0	0	0	0	0	0	0	G5k87_108912_5	G5k87_108912_4	0	0	0	0	0	0	0	0	0	0	0	0	0	0	0	0	0	0	G5k87_293582_4	0	G5k87_293582_3	0	0	0	0	0	0	0	0	0	0	0	0	0	0	0	0	0	0
179	AB-16	0	G2k87_566741_25	0	0	0	0	0	G2k87_276076_3	G2k87_276076_4	0	0	0	0	0	0	0	0	0	0	0	0	0	0	0	0	0	0	G2k87_1474598_2	0	G2k87_1474598_1	0	0	0	0	0	0	0	0	0	0	0	0	0	0	0	0	0	0
180	AB-4	0	0	0	0	0	0	0	D17_k127_303738_19	D17_k127_303738_20	0	0	0	0	0	0	0	0	0	0	0	0	0	0	0	0	0	0	D17_k127_235323_7	0	D17_k127_235323_6	0	0	0	0	0	0	0	0	0	0	0	0	0	0	0	0	0	0
181	SB-5	0	0	0	0	0	0	0	G5k87_778931_2	G5k87_778931_3	0	0	0	0	0	0	0	0	0	0	0	0	0	0	0	0	0	G5k87_1962362_8	0	0	G5k87_1833809_6	0	0	0	0	0	0	0	0	0	0	0	0	0	0	0	0	0	0
182	SB-6	0	0	0	0	0	0	0	0	0	0	0	0	0	0	0	0	0	0	0	0	G6k87_422543_12|G6k87_2905306_6	0	0	0	0	0	G6k87_3796064_10	0	0	G6k87_1282747_3	0	0	0	0	0	0	0	0	0	0	0	0	0	0	0	0	0	0
183	SB-2	0	0	0	0	0	0	0	D11_k127_83976_4	D11_k127_83976_3	0	D11_k127_83976_2	0	0	0	0	0	0	0	0	0	D11_k127_180150_1|D11_k127_190147_6|D11_k127_227217_3|D11_k127_315147_5	0	0	0	0	0	D11_k127_321404_4	0	D11_k127_509147_1	D11_k127_646_1|D11_k127_572552_3	0	0	0	0	0	0	0	0	0	0	0	0	0	0	0	0	0	0
184	SB-8	0	0	0	0	0	0	0	sd17_k127_1221299_7	sd17_k127_1221299_8	sd17_k127_578270_3|sd17_k127_1221299_6	0	0	0	0	0	0	0	0	0	0	sd17_k127_252562_8|sd17_k127_1521117_2|sd17_k127_1626607_2|sd17_k127_2028776_3	0	0	0	0	0	0	0	sd17_k127_312914_13|sd17_k127_736999_4|sd17_k127_788932_3|sd17_k127_895296_1|sd17_k127_950626_4|sd17_k127_984379_1|sd17_k127_1147996_6|sd17_k127_1222887_10|sd17_k127_1786785_1	0	0	0	0	0	0	0	0	0	0	0	0	0	0	0	0	0	0	0
185	SB-4	0	0	0	0	0	0	0	G4k87_161580_3	G4k87_161580_2	G4k87_161580_4	G4k87_161580_1	0	0	0	0	0	0	0	0	0	G4k87_919296_24	0	0	0	0	0	G4k87_4219864_13	0	G4k87_158895_3|G4k87_4129839_2	G4k87_2747_5	0	0	0	0	0	0	0	0	0	0	0	0	0	0	0	0	0	0
186	SB-1	0	0	0	0	0	0	0	D11_k127_370108_3	D11_k127_370108_4	D11_k127_370108_2	D11_k127_370108_5	0	0	0	0	0	0	0	0	0	D11_k127_115023_20|D11_k127_138686_2|D11_k127_138686_16	0	0	0	0	0	D11_k127_115023_9	0	0	D11_k127_1783_9|D11_k127_230243_3	0	0	0	0	0	0	0	0	0	0	0	0	0	0	0	0	0	0
187	SB-3	0	0	0	0	0	0	0	0	0	D11_k127_113401_5	0	0	0	0	0	0	0	0	0	0	D11_k127_118148_3	0	0	0	0	0	D11_k127_646546_2	0	D11_k127_686652_5	D11_k127_644691_7	0	0	0	0	0	0	0	0	0	0	0	0	0	0	0	0	0	0
188	SB-7	0	0	0	0	0	0	0	0	0	0	0	0	0	0	0	0	0	0	0	0	0	0	0	0	0	0	sd15_k127_110943_23	0	sd15_k127_349846_17	sd15_k127_20277_11|sd15_k127_267742_9	0	0	0	0	0	0	0	0	0	0	0	0	0	0	0	0	0	0
189	GB-1	0	0	0	0	0	0	0	0	0	0	0	0	0	0	0	0	0	0	0	0	sd15_k127_573384_3	0	0	0	0	0	sd15_k127_1811933_7	0	0	sd15_k127_1819355_7	sd15_k127_253854_10	0	0	0	0	0	0	0	sd15_k127_15943_4	sd15_k127_15943_5	0	0	0	0	0	0	0	0
190	GB-2	sd17_k127_2048055_2	sd17_k127_1210084_3|sd17_k127_2048055_3	sd17_k127_2048055_4	0	0	0	0	0	sd17_k127_958625_5	0	0	0	0	0	0	0	0	0	0	0	0	0	0	0	0	0	sd17_k127_631318_7	0	sd17_k127_1232719_3	sd17_k127_314532_6|sd17_k127_984986_2	0	sd17_k127_1357503_8|sd17_k127_1729158_5	0	0	0	0	0	0	0	0	0	0	0	0	0	0	0	0
191	GB-3	sd17_k127_380982_16	sd17_k127_380982_17|sd17_k127_463866_6	sd17_k127_380982_18	0	0	0	0	0	0	0	0	0	0	0	0	0	0	0	0	0	0	0	0	0	0	0	sd17_k127_1929518_5	0	sd17_k127_379175_8	sd17_k127_2068466_2	0	sd17_k127_70114_5|sd17_k127_255689_33	0	0	0	0	0	0	0	0	0	0	0	0	0	0	0	0
192	CDB-2	0	0	0	0	0	0	0	G4k87_3772558_5	G4k87_3772558_6	G4k87_6766908_1	0	0	0	0	0	0	0	0	0	0	0	0	0	0	0	0	0	0	0	G4k87_3352854_5	0	0	0	0	0	0	0	0	0	0	0	0	0	0	0	0	0	0
193	CDB-1	0	0	0	0	0	0	0	G4k87_5392385_10	G4k87_5392385_11	G4k87_750349_1	0	0	0	0	0	0	0	0	0	0	0	0	0	0	0	0	0	0	0	G4k87_3693884_17	0	0	0	0	0	0	0	0	0	0	0	0	0	0	0	0	0	0
194	IB-2	0	0	0	0	0	0	0	G4k87_340895_4|G4k87_4686171_10	G4k87_340895_3|G4k87_4686171_11	G4k87_340895_5	G4k87_340895_2	0	0	0	0	0	0	0	0	0	0	0	0	0	0	0	0	0	0	G4k87_3105165_21	0	G4k87_5666296_1	0	0	0	0	0	0	0	0	0	0	0	0	0	0	0	0
195	IB-3	0	0	0	0	0	0	0	sd11_k127_34190_4|sd11_k127_294112_6	sd11_k127_34190_3|sd11_k127_294112_7	sd11_k127_34190_5	sd11_k127_34190_2	0	0	0	0	0	0	0	0	0	0	0	0	0	0	0	0	0	0	sd11_k127_873140_1	sd11_k127_2415565_1	0	0	0	0	0	0	0	0	0	0	0	0	0	0	0	0	0
196	IB-1	0	0	0	0	0	0	0	G4k87_100449_5|G4k87_100449_9|G4k87_4202950_4|G4k87_5386258_6	G4k87_100449_4|G4k87_100449_8|G4k87_4202950_3|G4k87_5386258_7	G4k87_100449_10|G4k87_4202950_5	G4k87_100449_7|G4k87_4202950_2	0	0	0	0	0	0	0	0	0	0	0	0	0	0	0	0	0	0	G4k87_3267470_26	0	G4k87_4867002_3	0	0	0	0	0	0	0	0	0	0	0	0	0	0	0	0
197	BN-4	0	0	0	0	0	0	0	G4k87_108881_4	0	0	0	0	0	0	0	0	0	0	0	0	0	0	0	0	0	0	0	0	G4k87_6054776_1	G4k87_2650144_1	0	0	0	0	0	0	0	0	0	0	0	0	0	0	0	0	0	0
198	BN-2	0	D188_k127_85773_21	0	0	0	0	0	D188_k127_85773_19	D188_k127_85773_18	0	0	0	0	0	0	0	0	0	0	0	0	0	0	0	0	0	D188_k127_70085_19	0	D188_k127_125842_25	D188_k127_1672_5	0	D188_k127_299281_87	0	0	0	0	0	0	0	0	0	0	0	0	0	0	0	0
199	BN-3	0	G3k87_1798574_34	0	0	0	0	0	G3k87_315946_1	G3k87_315946_2	0	0	0	0	0	0	0	0	0	0	0	0	0	G3k87_28289_16	G3k87_28289_15	0	0	G3k87_1626466_3	0	0	G3k87_1626466_5	0	0	0	0	0	0	0	0	0	0	0	0	0	0	0	0	0	0
200	BN-5	0	sd11_k127_743211_11	0	0	0	0	0	sd11_k127_1098967_10|sd11_k127_1826273_4	sd11_k127_1098967_11|sd11_k127_1826273_3	sd11_k127_1826273_5	sd11_k127_1826273_2	0	0	0	0	0	0	0	0	0	0	0	0	0	0	0	0	0	0	0	0	0	0	0	0	0	0	0	0	0	0	0	0	0	0	0	0	0
201	BN-6	0	sd12_k127_1257631_11	0	0	0	0	0	sd12_k127_660162_7|sd12_k127_1023666_5	sd12_k127_660162_8|sd12_k127_919744_9|sd12_k127_1023666_6	sd12_k127_1023666_4	sd12_k127_919744_8	0	0	0	0	0	0	0	0	0	0	0	0	0	0	0	0	0	0	0	0	sd12_k127_49496_10|sd12_k127_696883_2	0	0	0	0	0	0	0	0	0	0	0	0	0	0	0	0
202	BN-1	0	0	0	0	0	0	0	0	0	0	0	0	0	0	0	0	0	0	0	0	0	0	0	0	0	0	0	0	0	G5k87_824259_2	0	0	0	0	0	0	0	0	0	0	0	0	0	0	0	0	0	0
203	BN-8	0	sd188_k127_451369_9	0	0	0	0	0	sd188_k127_236641_5|sd188_k127_254154_27	sd188_k127_236641_4|sd188_k127_254154_28	0	0	0	0	0	0	0	0	0	0	0	0	0	sd188_k127_134424_8	sd188_k127_134424_7	0	0	sd188_k127_1239640_29	0	0	sd188_k127_1239640_26	0	sd188_k127_1425654_3	0	0	0	0	0	0	0	0	0	0	0	0	0	0	0	0
204	BN-7	0	sd183_k127_1185298_4	0	0	0	0	0	sd183_k127_692053_8	sd183_k127_692053_7	0	0	0	0	0	0	0	0	0	0	0	0	0	sd183_k127_562215_8	sd183_k127_562215_7	0	0	sd183_k127_1397491_5	0	0	sd183_k127_1397491_8	0	0	0	0	0	0	0	0	0	0	0	0	0	0	0	0	0	0
205	BN-17	0	sd12_k127_267218_5	0	0	0	0	0	0	0	0	0	0	0	0	0	0	0	0	0	0	0	0	0	0	0	0	sd12_k127_21928_4	0	0	sd12_k127_786463_2	0	sd12_k127_326985_6	0	0	0	0	0	0	0	0	0	0	0	0	0	0	0	0
206	BN-11	0	G3k87_36305_2	0	0	0	0	0	0	0	0	0	0	0	0	0	0	0	0	0	0	0	0	0	0	0	0	0	0	0	G3k87_1191079_6	0	0	0	0	0	0	0	0	0	0	0	0	0	0	0	0	0	0
207	BN-14	0	0	0	0	0	0	0	G5k87_1372444_4	G5k87_1372444_5	0	0	0	0	0	0	0	0	0	0	0	0	0	0	0	0	0	G5k87_126146_4	0	0	0	0	G5k87_711342_9	0	0	0	0	0	0	0	0	0	0	0	0	0	0	0	0
208	BN-10	0	D13_k127_379710_2	0	0	0	0	0	D13_k127_4690_7	D13_k127_4690_6	0	0	0	0	0	0	0	0	0	0	0	0	0	0	0	0	0	0	0	0	D13_k127_24252_2	0	D13_k127_87047_3|D13_k127_283482_5	0	0	0	0	0	0	0	0	0	0	0	0	0	0	0	0
209	BN-13	0	G5k87_4507886_16	0	0	0	0	0	0	0	0	0	0	0	0	0	0	0	0	0	0	0	0	0	0	0	0	G5k87_2054803_7	0	G5k87_1638057_27	G5k87_1499978_60	0	G5k87_473246_4	0	0	0	0	0	0	0	0	0	0	0	0	0	0	0	0
210	BN-18	0	sd15_k127_238122_2	0	0	0	0	0	sd15_k127_1388394_3	sd15_k127_1388394_4	0	0	0	0	0	0	0	0	0	0	0	0	0	0	0	0	0	sd15_k127_286263_8	0	0	sd15_k127_223084_3	0	0	0	0	0	0	0	0	0	0	0	0	0	0	0	0	0	0
211	BN-15	0	G5k87_1376056_2	0	0	0	0	0	G5k87_1509874_1	0	0	0	0	0	0	0	0	0	0	0	0	0	0	0	G5k87_1566874_3	0	0	0	0	0	G5k87_2884048_1	0	G5k87_2272015_1|G5k87_2272015_3	0	0	0	0	0	0	0	0	0	0	0	0	0	0	0	0
212	BN-16	0	sd11_k127_796027_12	0	0	0	0	0	sd11_k127_817475_10	sd11_k127_817475_11	0	0	0	0	0	0	0	0	0	0	0	0	0	0	0	0	0	sd11_k127_367786_9	0	0	sd11_k127_608896_3	0	sd11_k127_166493_4	0	0	0	0	0	0	0	0	0	0	0	0	0	0	0	0
213	BN-9	0	0	0	0	0	0	0	D11_k127_262796_1|D11_k127_391265_4	D11_k127_262796_2	0	0	0	0	0	0	0	0	0	0	0	0	0	0	0	0	0	D11_k127_63613_2	0	0	D11_k127_177720_5	0	D11_k127_457600_4|D11_k127_523377_8	0	0	0	0	0	0	0	0	0	0	0	0	0	0	0	0
214	BN-12	0	0	0	0	0	0	0	G4k87_2670117_3	G4k87_2670117_4	0	0	0	0	0	0	0	0	0	0	0	0	0	0	0	0	0	G4k87_465688_5	0	0	G4k87_4693567_2	0	G4k87_1623986_5	0	0	0	0	0	0	0	0	0	0	0	0	0	0	0	0
215	BD-15	0	0	0	0	0	0	0	D13_k127_134355_7	D13_k127_134355_8	0	0	0	0	0	0	0	0	0	0	0	0	0	0	0	0	D13_k127_137354_12	0	0	0	0	0	D13_k127_310782_10	0	0	0	0	0	0	0	0	0	0	0	0	0	0	0	0
216	BD-18	0	0	0	0	0	0	0	0	0	0	0	0	0	0	0	0	0	0	0	0	0	0	0	0	0	0	0	0	0	0	0	0	0	0	0	0	0	0	0	0	0	0	0	0	0	0	0	0
217	BD-16	0	0	0	0	0	0	0	D15_k127_64867_26	D15_k127_64867_27	0	0	0	0	0	0	0	0	0	0	0	0	0	0	0	0	0	0	0	0	0	0	D15_k127_49868_7	0	0	0	0	0	0	0	0	0	0	0	0	0	0	0	0
218	BD-17	0	0	0	0	0	0	0	G2k87_215617_1|G2k87_1516990_1	G2k87_215617_2	0	0	0	0	0	0	0	0	0	0	0	0	0	0	0	0	G2k87_349975_3	0	0	0	0	0	0	0	0	0	0	0	0	0	0	0	0	0	0	0	0	0	0
219	BD-3	0	0	0	0	0	0	0	D188_k127_512600_11	D188_k127_512600_12	0	0	0	0	0	0	0	0	0	0	0	0	0	0	0	0	0	0	0	0	0	0	D188_k127_308041_2	0	0	0	0	0	0	0	0	0	0	0	0	0	0	0	0
220	BD-13	0	0	0	0	0	0	0	sd183_k127_234796_1|sd183_k127_643435_7|sd183_k127_986937_1	sd183_k127_234796_2|sd183_k127_643435_8	0	0	0	0	0	0	0	0	0	0	0	0	0	0	0	0	0	0	0	0	0	0	0	0	0	0	0	0	0	0	0	0	0	0	0	0	0	0	0
221	BD-2	0	0	0	0	0	0	0	D183_k127_71405_50|D183_k127_479507_33	D183_k127_71405_49|D183_k127_479507_32	0	0	0	0	0	0	0	0	0	0	0	0	0	0	0	0	0	0	0	0	D183_k127_576418_6	0	0	0	0	0	0	0	0	0	0	0	0	0	0	0	0	0	0
222	BD-4	0	0	0	0	0	0	0	G1k87_124249_3	G1k87_124249_2	0	0	0	0	0	0	0	0	0	0	0	0	0	0	0	0	0	0	0	0	0	0	G1k87_118785_1	0	0	0	0	0	0	0	0	0	0	0	0	0	0	0	0
223	BD-28	0	0	0	0	0	0	0	0	0	0	0	0	0	0	0	0	0	0	0	0	0	0	0	0	0	0	0	0	0	0	G4k87_1135963_8|G4k87_1272977_1	0	0	0	0	0	0	0	0	0	0	0	0	0	0	0	0	0
224	BD-29	0	0	0	0	0	0	0	0	sd15_k127_1648582_1	0	0	0	0	0	0	0	0	0	0	0	0	0	0	0	0	0	0	0	0	0	0	0	0	0	0	0	0	0	0	0	0	0	0	0	0	0	0	0
225	BD-27	0	0	0	0	0	0	0	G4k87_2728432_2	G4k87_2728432_3|G4k87_3375336_4	0	0	0	0	0	0	0	0	0	0	0	G4k87_1604485_6	0	G4k87_4385908_4	G4k87_4385908_5	0	0	0	0	G4k87_2123810_2	0	0	G4k87_1133300_2	0	0	0	0	0	0	0	0	G4k87_4798685_3	0	0	0	0	0	0	0
226	BD-21	0	0	0	0	0	0	0	0	0	0	0	0	0	0	0	0	0	0	0	0	0	0	0	0	0	0	0	0	0	0	0	D11_k127_92772_5	0	0	0	0	0	0	0	0	D11_k127_313351_4	0	0	0	0	0	0	0
227	BD-20	0	0	0	0	0	0	0	sd11_k127_1469724_1	sd11_k127_632231_2	0	0	0	0	0	0	0	0	0	0	0	0	0	0	0	0	0	0	sd11_k127_624705_17	0	sd11_k127_624705_16	0	sd11_k127_7450_6	0	0	0	0	0	0	0	0	0	0	0	0	0	0	0	0
228	BD-19	0	0	0	0	0	0	0	0	0	0	0	0	0	0	0	0	0	0	0	0	0	0	0	0	0	0	0	G4k87_3305506_8	0	G4k87_3305506_9	0	G4k87_683885_8	0	0	0	0	0	0	0	0	0	0	0	0	0	0	0	0
229	BD-22	0	0	0	0	0	0	0	0	0	0	0	0	0	0	0	0	0	0	0	0	0	0	0	0	0	D17_k127_561761_1	0	0	0	0	0	0	0	0	0	0	0	0	0	0	0	0	0	0	0	0	0	0
230	BD-24	0	0	0	0	0	0	0	0	0	0	0	0	0	0	0	0	0	0	0	0	0	0	0	0	0	0	0	0	0	0	0	0	0	0	0	0	0	0	0	0	0	0	0	0	0	0	0	0
231	BD-23	0	0	0	0	0	0	0	0	0	0	0	0	0	0	0	0	0	0	0	0	0	0	0	0	0	D11_k127_364526_11	0	0	0	0	0	0	0	0	0	0	0	0	0	0	D11_k127_569407_7	0	0	0	0	0	0	D11_k127_569407_7
232	BD-26	0	0	0	0	0	0	0	0	0	0	0	0	0	0	0	0	0	0	0	0	0	0	0	0	0	0	0	0	D11_k127_333103_14	0	0	0	0	0	0	0	0	0	0	0	0	0	0	0	0	0	0	0
233	BD-25	0	0	0	0	0	0	0	sd15_k127_439998_12	sd15_k127_130948_24	0	0	0	0	0	0	0	0	0	0	0	0	0	0	0	0	0	0	0	0	0	0	sd15_k127_553086_18	0	0	0	0	0	0	0	0	sd15_k127_404005_2	0	0	0	0	0	0	sd15_k127_404005_2
234	BD-6	0	0	0	0	0	0	0	G6k87_3053692_7|G6k87_3464519_1|G6k87_4112288_12	G6k87_3053692_8|G6k87_3464519_2|G6k87_4112288_13	G6k87_3053692_6	G6k87_3053692_9	0	0	0	0	0	0	0	0	0	0	0	0	0	0	0	G6k87_283743_15	0	G6k87_3720186_4	G6k87_283743_14	G6k87_2513174_5	0	0	0	0	0	0	0	0	0	0	0	0	0	0	0	0	0
235	BD-11	0	0	0	0	0	0	0	sd16_k127_459236_2|sd16_k127_503991_7|sd16_k127_963406_4	sd16_k127_459236_1|sd16_k127_503991_6|sd16_k127_963406_3	sd16_k127_675167_6	sd16_k127_963406_2	0	0	0	0	0	0	0	0	0	0	0	0	0	0	0	sd16_k127_1008327_4	0	sd16_k127_798862_2	sd16_k127_313801_6|sd16_k127_1008327_5	sd16_k127_891657_3	0	0	0	0	0	0	0	0	0	sd16_k127_667483_2	0	0	0	0	0	0	0
236	BD-10	0	0	0	0	0	0	0	sd11_k127_458059_5|sd11_k127_987423_4	sd11_k127_458059_4|sd11_k127_987423_3|sd11_k127_1815105_3	sd11_k127_458059_6	sd11_k127_458059_3	0	0	0	0	0	0	0	0	0	sd11_k127_2425646_5	0	0	0	0	0	0	0	0	sd11_k127_775000_1	0	0	0	0	0	0	0	0	0	0	0	0	0	0	0	0	0	0
237	BD-5	0	0	0	0	0	0	0	G4k87_220086_5|G4k87_329109_11|G4k87_2983494_6	G4k87_220086_4|G4k87_329109_12|G4k87_2983494_5	G4k87_2983494_7	G4k87_2983494_4	0	0	0	0	0	0	0	0	0	0	0	0	0	0	0	G4k87_877692_9	0	G4k87_6342267_2	G4k87_877692_10	G4k87_563515_10	G4k87_241112_7	0	0	0	0	0	0	0	0	0	0	0	0	0	0	0	0
238	BD-8	0	0	0	0	0	0	0	sd11_k127_393264_4|sd11_k127_989833_4|sd11_k127_1904738_5	sd11_k127_393264_3|sd11_k127_989833_3|sd11_k127_1904738_4	sd11_k127_1904738_7	sd11_k127_1904738_2|sd11_k127_1904738_3	0	0	0	0	0	0	0	0	0	0	0	0	0	0	0	sd11_k127_2401528_4	0	sd11_k127_1110747_12	sd11_k127_2401528_5	0	0	0	0	0	0	0	0	0	0	sd11_k127_1549964_4	0	0	0	0	0	0	0
239	BD-9	0	0	0	0	0	0	0	sd11_k127_36083_9|sd11_k127_769738_8|sd11_k127_1640542_9	sd11_k127_36083_8|sd11_k127_769738_9|sd11_k127_1640542_10	sd11_k127_1640542_8	sd11_k127_1640542_11	0	0	0	0	0	0	0	0	0	0	0	0	0	0	0	sd11_k127_140785_21	0	sd11_k127_1468708_4|sd11_k127_1758320_3	sd11_k127_140785_22	sd11_k127_1284993_5	sd11_k127_241852_3	0	0	0	0	0	0	0	0	0	0	0	0	0	0	0	0
240	BD-7	0	0	0	0	0	0	0	sd11_k127_1545_2|sd11_k127_451908_7	sd11_k127_1545_1|sd11_k127_451908_8|sd11_k127_1356057_7	sd11_k127_451908_6	sd11_k127_451908_9	0	0	0	0	0	0	0	0	0	0	0	0	0	0	0	sd11_k127_1339370_1	0	0	sd11_k127_1339370_2	0	0	0	0	0	0	0	0	0	0	0	0	0	0	0	0	0	0
241	BD-12	0	0	0	0	0	0	0	sd16_k127_55999_4|sd16_k127_352480_8|sd16_k127_812805_5	sd16_k127_55999_3|sd16_k127_352480_7|sd16_k127_812805_4	sd16_k127_812805_6	sd16_k127_812805_3	0	0	0	0	0	0	0	0	0	0	0	0	0	0	0	sd16_k127_557130_6	0	0	sd16_k127_466783_1|sd16_k127_557130_7	sd16_k127_438735_13	0	0	0	0	0	0	0	0	0	0	0	0	0	0	0	0	0
242	BD-14	0	0	0	0	0	0	0	sd188_k127_13118_2|sd188_k127_725465_2	sd188_k127_13118_1|sd188_k127_19621_1|sd188_k127_725465_1	sd188_k127_13118_3	0	0	0	0	0	0	0	0	0	0	0	0	0	0	0	0	sd188_k127_1103432_7	0	0	sd188_k127_1103432_6	sd188_k127_889601_2	0	0	0	0	0	0	0	0	0	0	0	0	0	0	0	0	0
243	BD-1	0	0	0	0	0	0	0	D17_k127_124046_5|D17_k127_713909_1	D17_k127_124046_6|D17_k127_419282_20|D17_k127_713909_2	0	D17_k127_713909_3	0	0	0	0	0	0	0	0	0	0	0	0	0	0	0	D17_k127_461800_9	0	0	D17_k127_461800_10	D17_k127_323554_17|D17_k127_419448_1	D17_k127_83060_7|D17_k127_310144_1|D17_k127_442868_1|D17_k127_727636_1	0	0	0	0	0	0	0	0	0	0	0	0	0	0	0	0
244	B-1	0	0	0	0	0	0	0	0	0	0	0	0	0	0	0	0	0	0	0	0	0	0	0	0	0	0	0	0	0	0	0	0	0	0	0	0	0	0	0	0	0	0	0	0	0	0	0	0
245	PMB-1	0	0	0	0	0	0	0	0	0	0	0	0	0	0	0	0	0	0	0	0	0	0	0	0	0	0	0	0	0	0	0	0	0	0	0	0	0	0	0	0	0	0	0	0	0	0	0	0
246	PMB-2	0	0	0	0	0	0	0	G4k87_4351916_10	G4k87_4351916_9	0	0	0	0	0	0	0	0	0	0	0	0	G4k87_505174_14	0	0	0	0	0	0	0	0	G4k87_495225_20	G4k87_2458958_6	0	0	0	0	0	0	0	0	0	0	0	0	0	0	0	0
247	PMB-5	0	sd17_k127_860871_15	0	0	0	0	0	0	sd17_k127_539781_2	0	0	0	0	0	0	0	0	0	0	0	0	sd17_k127_777719_2	0	0	0	0	0	0	sd17_k127_1910813_4	sd17_k127_68719_5	0	0	0	0	0	0	0	0	0	0	0	0	0	0	0	0	0	0
248	PMB-4	0	0	0	0	0	0	0	sd15_k127_200668_11	sd15_k127_200668_12	0	0	0	0	0	0	0	0	0	0	0	0	sd15_k127_1014789_10	0	0	0	sd15_k127_324416_2	0	0	0	sd15_k127_82207_1|sd15_k127_338555_1	0	0	0	0	0	0	0	0	0	0	0	0	0	0	0	0	0	0
249	PMB-3	0	0	0	0	0	0	0	0	0	0	0	0	0	0	0	0	0	0	0	0	0	G6k87_201233_2	0	0	0	G6k87_701762_2	0	0	0	0	0	0	0	0	0	0	0	0	0	0	0	0	0	0	0	0	0	0
250	LB-4	0	0	0	0	0	0	0	0	0	0	0	0	0	0	0	0	0	0	0	0	0	0	0	0	0	G4k87_184053_4|G4k87_3326537_1	G4k87_601289_8	0	G4k87_601289_11|G4k87_3416280_16	G4k87_601289_7	0	0	0	0	0	0	0	0	0	0	0	0	0	0	0	0	0	0
251	LB-3	0	0	0	0	0	0	0	0	0	0	0	0	0	0	0	0	0	0	0	0	G4k87_335303_2	0	0	0	0	0	0	G4k87_3808738_2	0	G4k87_3808738_1|G4k87_5799359_1	0	0	0	0	0	0	0	0	0	0	0	0	0	0	0	0	0	0
252	LB-2	0	0	0	0	0	0	0	0	0	0	0	0	0	0	0	0	0	0	0	0	0	0	0	0	0	D11_k127_98561_1	0	D11_k127_32569_15	0	D11_k127_32569_14|D11_k127_98561_9	0	0	0	0	0	0	0	0	0	0	0	0	0	0	0	0	0	0
253	LB-1	0	0	0	0	0	0	0	0	0	0	0	0	0	0	0	0	0	0	0	0	0	0	0	0	0	0	0	D11_k127_672399_8	D11_k127_110608_7	D11_k127_14925_1|D11_k127_672399_9	0	0	0	0	0	0	0	0	0	0	0	0	0	0	0	0	0	0
254	LB-6	0	0	0	0	0	0	0	0	0	0	0	0	0	0	0	0	0	0	0	0	0	0	0	0	0	sd17_k127_482302_8	0	sd17_k127_483795_3|sd17_k127_1789379_1	sd17_k127_88482_13	sd17_k127_126539_1|sd17_k127_482302_1|sd17_k127_1789379_2	0	0	0	0	0	0	0	0	0	0	0	0	0	0	0	0	0	0
255	LB-5	0	0	0	0	0	0	0	0	0	0	0	0	0	0	0	0	0	0	0	0	0	0	0	0	0	sd15_k127_1012913_1	0	sd15_k127_1056354_3	sd15_k127_1156383_4	sd15_k127_1012913_9|sd15_k127_1056354_2	0	0	0	0	0	0	0	0	0	0	0	0	0	0	0	0	0	0
256	VB-10	0	0	0	0	0	0	0	sd17_k127_614835_6	sd17_k127_614835_5	0	0	0	0	0	0	0	0	0	0	0	0	0	0	0	0	0	0	0	0	0	sd17_k127_1465777_7	0	0	0	0	0	0	0	0	0	0	0	0	0	0	0	0	0
257	VB-7	0	0	0	0	0	0	0	0	0	0	0	0	0	0	0	0	0	0	0	0	0	0	0	0	0	0	D11_k127_563699_8	D11_k127_152606_3	D11_k127_347013_2|D11_k127_347013_3	D11_k127_152606_4	0	0	0	0	0	0	0	0	0	0	0	0	0	0	0	0	0	0
258	VB-9	0	0	0	0	0	0	0	0	0	0	0	0	0	0	0	0	0	0	0	0	0	0	0	0	0	0	0	sd15_k127_1122444_6	sd15_k127_1536004_4	sd15_k127_116620_9|sd15_k127_1122444_5	0	0	0	0	0	0	0	0	0	0	0	0	0	0	0	0	0	0
259	VB-8	0	0	0	0	0	0	0	0	0	0	0	0	0	0	0	0	0	0	0	0	0	0	0	0	0	0	G6k87_356288_1	0	G6k87_1398136_13	0	0	0	0	0	0	0	0	0	0	0	0	0	0	0	0	0	0	0
260	VB-3	0	0	0	0	0	0	0	G1k87_2158796_5	G1k87_2158796_6	0	0	0	0	0	0	0	0	0	0	0	0	0	0	0	0	G1k87_343002_11|G1k87_421546_2	G1k87_2059974_2	0	0	G1k87_343002_4|G1k87_545519_5	0	0	0	0	0	0	0	0	0	0	0	0	0	0	0	0	0	0
261	VB-4	0	0	0	0	0	0	0	0	0	0	0	0	0	0	0	0	0	0	0	0	0	0	0	0	0	0	sd15_k127_1728022_6	0	0	0	0	0	0	0	0	0	0	0	0	0	0	0	0	0	0	0	0	0
262	VB-5	0	0	0	0	0	0	0	0	0	0	0	0	0	0	0	0	0	0	0	0	0	0	0	0	0	0	sd17_k127_256275_7	0	sd17_k127_1411436_20	sd17_k127_1290419_4	0	0	0	0	0	0	sd17_k127_734085_26	0	0	0	0	0	0	0	0	0	0	0
263	VB-1	0	0	0	0	0	0	0	D11_k127_590750_29	D11_k127_590750_28	0	0	0	0	0	0	0	0	0	0	0	0	0	0	0	0	D11_k127_21291_2	D11_k127_177922_6	0	D11_k127_408860_18	D11_k127_21291_9	0	D11_k127_409357_2	0	0	0	0	0	0	0	0	0	0	0	0	0	0	0	0
264	VB-2	0	0	0	0	0	0	0	D11_k127_157054_43	D11_k127_157054_44	0	0	0	0	0	0	0	0	0	0	0	0	0	0	0	0	D11_k127_180098_7	D11_k127_52871_5	0	0	D11_k127_123611_59	0	0	0	0	0	0	0	0	0	0	0	0	0	0	0	0	0	0
265	VB-6	0	0	0	0	0	0	0	D11_k127_406660_14	D11_k127_406660_13	0	0	0	0	0	0	0	0	0	0	0	0	0	0	0	0	0	D11_k127_200384_4	0	D11_k127_68349_5	D11_k127_65669_32	0	0	0	0	0	0	0	0	0	0	0	0	0	0	0	0	0	0
266	CPR-1	0	0	0	0	0	0	0	0	0	0	0	0	0	0	0	0	0	0	0	0	0	0	0	0	0	0	0	0	0	0	0	0	0	0	0	0	0	0	0	0	0	0	0	0	0	0	0	0
267	DPB-5	0	0	0	0	0	0	0	G4k87_604653_2	G4k87_604653_3	0	0	0	0	0	0	0	0	0	0	0	0	0	0	0	0	0	0	0	0	0	0	0	0	0	0	0	0	0	0	0	0	0	0	0	0	0	0	0
268	DPB-19	0	0	0	0	0	0	0	D11_k127_15635_1	D11_k127_15635_2	0	0	0	0	0	0	0	0	0	0	0	0	0	0	0	0	0	0	0	0	D11_k127_255157_3	0	0	0	0	0	0	0	0	0	0	0	0	0	0	0	0	0	0
269	DPB-24	0	0	0	0	0	0	0	0	0	0	0	0	0	0	0	0	0	0	0	0	0	0	0	0	0	0	0	0	0	sd15_k127_1209691_4	0	0	0	0	0	0	0	0	0	0	0	0	0	0	0	0	0	0
270	DPB-21	0	0	0	0	0	0	0	0	0	0	0	0	0	0	0	0	0	0	0	0	0	0	0	0	0	0	0	0	0	G1k87_146301_48	0	0	0	0	0	0	0	0	0	0	0	0	0	0	0	0	0	0
271	DPB-22	0	0	0	0	0	0	0	0	0	0	0	0	0	0	0	0	0	0	0	0	0	0	0	0	0	0	0	0	0	G1k87_774341_3	0	0	0	0	0	0	0	0	0	0	0	0	0	0	0	0	0	0
272	DPB-20	0	0	0	0	0	0	0	0	0	0	0	0	0	0	0	0	0	0	0	0	0	0	0	0	0	0	0	0	0	G1k87_660911_4	0	0	0	0	0	0	0	0	0	0	0	0	0	0	0	0	0	0
273	DPB-25	0	0	0	0	0	0	0	0	0	0	0	0	0	0	0	0	0	0	0	0	0	0	0	0	0	0	0	0	0	sd16_k127_134526_16	0	sd16_k127_87721_11	0	0	0	0	0	0	0	0	0	0	0	0	0	0	0	0
274	DPB-4	0	0	0	0	0	0	0	0	0	0	0	0	0	0	0	0	0	0	0	0	0	0	0	0	0	0	0	0	0	sd12_k127_1398392_9	0	sd12_k127_461385_8	0	0	0	0	0	0	0	0	0	0	0	0	0	0	0	0
275	DPB-23	0	0	0	0	0	0	0	0	0	0	0	0	0	0	0	0	0	0	0	0	0	0	0	0	0	0	0	0	0	G5k87_1738021_12	0	0	0	0	0	0	0	0	0	0	0	0	0	0	0	0	0	0
276	DPB-3	0	0	0	0	0	0	0	sd11_k127_118283_4|sd11_k127_1465326_6	sd11_k127_118283_3|sd11_k127_1465326_7	sd11_k127_118283_5|sd11_k127_1465326_5	sd11_k127_118283_2|sd11_k127_1465326_8	0	0	0	0	0	0	0	0	0	0	0	0	0	0	0	sd11_k127_749451_10	0	0	sd11_k127_749451_11|sd11_k127_2364067_10	sd11_k127_204999_9|sd11_k127_1146356_1|sd11_k127_1146356_7|sd11_k127_1146356_8	0	0	0	0	0	0	0	0	0	0	0	0	0	0	0	0	0
277	DPB-18	0	0	0	0	0	0	0	0	sd11_k127_504363_2	0	sd11_k127_504363_3	0	0	0	0	0	0	0	0	0	0	0	0	0	0	0	sd11_k127_1930235_6	0	0	sd11_k127_39595_10	0	0	0	0	0	0	0	0	0	0	0	0	0	0	0	0	0	0
278	DPB-17	0	0	0	0	0	0	0	sd11_k127_37378_2	sd11_k127_37378_3	sd11_k127_37378_1	sd11_k127_37378_4	0	0	0	0	0	0	0	0	0	0	0	0	0	0	sd11_k127_463535_1	sd11_k127_825371_6	0	sd11_k127_1581798_11	sd11_k127_1690771_8	0	0	0	0	0	0	0	0	0	0	0	0	0	0	0	0	0	0
279	DPB-2	0	0	0	0	0	0	0	sd11_k127_284088_13|sd11_k127_1235407_1	sd11_k127_284088_12	sd11_k127_1235407_2	sd11_k127_284088_11	0	0	0	0	0	0	0	0	0	0	0	0	0	0	0	sd11_k127_312218_6	0	sd11_k127_303804_2	sd11_k127_294484_6|sd11_k127_536404_9	0	0	0	0	0	0	0	0	0	0	0	0	0	0	0	0	0	0
280	DPB-7	0	0	0	sd16_k127_812038_8	0	sd16_k127_239950_1	0	sd16_k127_81216_16|sd16_k127_779967_2	sd16_k127_81216_15|sd16_k127_779967_1	sd16_k127_81216_17	sd16_k127_81216_14	0	0	0	0	0	0	0	sd16_k127_315957_3	0	0	0	sd16_k127_136671_8	sd16_k127_136671_7	0	0	0	0	sd16_k127_630822_4	0	sd16_k127_279631_6	0	0	0	0	0	0	0	0	0	0	0	0	0	0	0	0	0
281	DPB-6	0	0	0	sd13_k127_93483_3|sd13_k127_342959_2	sd13_k127_93483_4	sd13_k127_93483_2	sd13_k127_93483_5	0	sd13_k127_298891_1	0	sd13_k127_298891_2	0	0	0	0	0	0	0	0	0	0	0	sd13_k127_597581_5	sd13_k127_597581_6	0	sd13_k127_467206_2	0	0	sd13_k127_360622_13|sd13_k127_467206_7	sd13_k127_122955_1	sd13_k127_504988_1	0	0	0	0	0	0	0	0	0	0	0	0	0	0	0	0	0
282	DPB-8	0	0	0	G4k87_432098_32	G4k87_2339471_2	G4k87_2339471_1	G4k87_2339471_3	G4k87_43585_11|G4k87_992582_7|G4k87_6090719_2	G4k87_38630_1|G4k87_43585_10|G4k87_992582_6|G4k87_6090719_1	G4k87_43585_12|G4k87_2001966_14	G4k87_38630_2|G4k87_43585_9	0	0	0	0	0	0	0	0	0	0	0	G4k87_1306536_3	G4k87_1306536_4	0	G4k87_2225035_20	0	0	0	0	G4k87_1523442_21	G4k87_3010178_8	0	0	0	0	0	0	0	0	0	0	0	0	0	0	0	0
283	DPB-10	0	0	0	G6k87_373219_2|G6k87_854492_1	0	0	G6k87_1358834_1	G6k87_79488_2	G6k87_79488_1	0	0	0	0	0	0	0	0	0	0	0	0	0	0	0	0	0	0	0	0	0	0	G6k87_495916_5	0	0	0	0	0	0	0	0	0	0	0	0	0	0	0	0
284	DPB-9	0	0	0	0	0	0	0	G4k87_840995_2|G4k87_2911123_8|G4k87_3004167_30	G4k87_840995_1|G4k87_2911123_9|G4k87_3004167_31	G4k87_2911123_7|G4k87_3004167_29	G4k87_2911123_10|G4k87_3004167_32	0	0	0	0	0	0	0	0	0	0	0	0	0	0	0	0	G4k87_843406_6|G4k87_3552086_1	0	G4k87_3552086_2	0	0	0	0	0	0	0	0	0	0	0	0	0	0	0	0	0	0
285	DPB-11	0	0	0	G5k87_1095057_1	0	G5k87_5611787_3	G5k87_608818_4	G5k87_770102_3|G5k87_1677511_1	G5k87_703441_8|G5k87_770102_4	G5k87_770102_2	G5k87_703441_7|G5k87_770102_5	0	0	0	0	0	0	0	0	0	0	0	0	0	0	0	0	0	0	0	0	G5k87_4099431_1	0	0	0	0	0	0	0	0	0	0	0	0	0	0	0	0
286	DPB-16	0	0	0	sd17_k127_1054191_1	0	0	0	sd17_k127_1607894_2|sd17_k127_1736236_4	sd17_k127_1607894_3|sd17_k127_1736236_5	sd17_k127_1736236_3	0	0	0	0	0	0	0	0	0	0	sd17_k127_1389848_2	0	0	0	sd17_k127_344827_1	sd17_k127_71645_2	0	sd17_k127_1742753_6	0	sd17_k127_1742753_5	sd17_k127_798183_2|sd17_k127_1604968_1|sd17_k127_1604968_2	0	0	0	0	0	0	0	0	0	0	0	0	0	0	0	0	0
287	DPB-12	0	0	0	0	0	0	0	G4k87_5040403_2|G4k87_6665737_7	G4k87_5040403_1|G4k87_6665737_6	G4k87_5040403_3	G4k87_212589_13	0	0	0	0	0	0	0	0	0	0	0	G4k87_724017_4	0	0	0	0	0	0	0	0	0	0	0	0	0	0	0	0	0	0	0	0	0	0	0	0	0
288	DPB-15	0	0	0	sd17_k127_91894_1|sd17_k127_626999_9	0	0	0	sd17_k127_646918_8|sd17_k127_761308_2|sd17_k127_1565827_1	sd17_k127_646918_7|sd17_k127_761308_3	sd17_k127_646918_9|sd17_k127_761308_1	sd17_k127_646918_6|sd17_k127_761308_4	0	0	0	0	0	0	0	sd17_k127_381313_8	0	0	0	sd17_k127_1508324_4	sd17_k127_1508324_5	0	sd17_k127_505971_13	0	sd17_k127_16938_14	0	sd17_k127_16938_15	sd17_k127_939008_3|sd17_k127_939008_4	sd17_k127_68978_12|sd17_k127_342672_1	0	0	0	0	0	0	0	0	0	0	0	0	0	0	0	0
289	DPB-14	0	0	0	sd16_k127_430360_14|sd16_k127_826351_8	sd16_k127_7692_1	sd16_k127_430360_2	sd16_k127_7692_2|sd16_k127_430360_15	sd16_k127_26550_42|sd16_k127_78747_3|sd16_k127_290165_45	sd16_k127_26550_41|sd16_k127_78747_4|sd16_k127_290165_46	sd16_k127_78747_2|sd16_k127_290165_44	sd16_k127_78747_5|sd16_k127_290165_47	0	0	0	0	0	0	0	sd16_k127_124513_14	0	0	0	sd16_k127_1085633_7	sd16_k127_1085633_8	0	sd16_k127_617633_1	0	sd16_k127_13308_1|sd16_k127_1031602_1	0	sd16_k127_1031602_2	sd16_k127_196459_78|sd16_k127_196459_79|sd16_k127_430360_5	0	0	0	0	0	0	0	0	0	0	0	0	0	0	0	0	0
290	DPB-13	0	0	0	G5k87_5248338_2	G5k87_5248338_1	G5k87_3564103_7	G5k87_3564103_6	G5k87_316185_1|G5k87_878122_3	G5k87_878122_2	G5k87_316185_2|G5k87_878122_4	G5k87_878122_1	0	0	0	0	0	0	0	G5k87_2686259_9	0	0	0	0	G5k87_2457575_1	0	0	0	G5k87_2177322_1	0	G5k87_2177322_2	G5k87_3564103_12	0	0	0	0	0	0	0	0	0	0	0	0	0	0	0	0	0
291	DPB-1	0	0	0	sd13_k127_440549_5|sd13_k127_659369_4	sd13_k127_659369_3	sd13_k127_545566_4|sd13_k127_987033_6	sd13_k127_545566_3	sd13_k127_44089_9|sd13_k127_425061_5	sd13_k127_44089_8	sd13_k127_44089_10|sd13_k127_425061_4	sd13_k127_44089_7	0	0	0	0	0	0	0	sd13_k127_439868_9	0	0	0	sd13_k127_277561_11	0	sd13_k127_853513_1	0	0	0	0	0	sd13_k127_987033_3	0	0	0	0	0	0	0	0	0	0	0	0	0	0	0	0	0
292	EPB-1	0	0	0	0	0	0	0	sd17_k127_580853_7	sd17_k127_580853_8	sd17_k127_580853_6	sd17_k127_580853_9	0	sd17_k127_1969629_2	sd17_k127_1969629_3	0	0	0	0	0	0	0	0	sd17_k127_1295368_6	sd17_k127_1295368_7	0	0	0	sd17_k127_456145_12|sd17_k127_1250934_12	0	sd17_k127_1250934_9	sd17_k127_184079_1	sd17_k127_589836_1	0	0	0	0	0	0	0	0	0	0	0	0	0	0	0	0
293	APB-3	0	0	0	0	0	0	0	0	0	0	0	0	0	0	0	0	0	0	0	0	0	0	0	0	0	0	0	0	0	0	0	0	0	0	0	0	0	0	0	0	0	0	0	0	0	0	0	0
294	APB-23	0	0	0	0	0	0	0	0	0	0	0	0	0	0	0	0	0	0	0	0	0	0	0	0	0	0	0	0	0	0	0	0	0	0	0	0	0	0	0	0	0	0	0	0	0	0	0	0
295	APB-20	sd17_k127_540170_13	sd17_k127_207424_7|sd17_k127_1439408_1	sd17_k127_1439408_2	0	0	0	0	sd17_k127_501244_9	sd17_k127_501244_8	0	0	0	0	0	0	0	0	0	0	0	sd17_k127_46129_24|sd17_k127_808331_2|sd17_k127_1048449_24	0	sd17_k127_1849151_2	sd17_k127_1849151_1	0	sd17_k127_128662_1	sd17_k127_400281_4|sd17_k127_837991_9	0	0	sd17_k127_46679_14	sd17_k127_505614_7|sd17_k127_1102799_8	0	0	0	0	0	sd17_k127_37558_13	sd17_k127_37558_12	0	0	0	0	0	sd17_k127_232949_6	sd17_k127_232949_5	sd17_k127_232949_4	0	0
296	APB-21	0	sd17_k127_535149_2	0	0	0	0	0	0	0	0	0	0	0	0	0	0	0	0	0	0	sd17_k127_1287813_6	0	sd17_k127_2030477_6	sd17_k127_2030477_7	0	0	sd17_k127_929857_3	0	0	sd17_k127_929857_2	sd17_k127_1805360_3	sd17_k127_151826_4	0	0	0	0	0	0	0	0	0	0	0	0	0	0	0	0
297	APB-22	0	0	0	0	0	0	0	0	0	0	0	0	0	0	0	0	0	0	0	0	0	0	0	0	0	0	0	0	0	0	0	G4k87_1941471_2	0	0	0	0	G4k87_66660_2	G4k87_66660_3	0	0	0	0	0	G4k87_741686_5	G4k87_741686_4	G4k87_741686_3	0	0
298	APB-24	0	0	0	0	0	0	0	0	0	0	0	0	0	0	0	0	0	0	0	0	0	0	0	0	0	0	0	0	0	0	0	G1k87_1177970_12	0	0	0	0	0	0	0	0	0	0	0	0	0	0	0	0
299	APB-1	0	0	0	0	0	0	0	0	0	0	0	0	0	0	0	0	0	0	0	0	D13_k127_92926_2|D13_k127_124987_5|D13_k127_291668_7	0	0	0	0	0	D13_k127_70940_2	0	0	D13_k127_70940_1|D13_k127_157588_5	D13_k127_322459_5|D13_k127_462214_4	D13_k127_70755_10	0	0	0	0	D13_k127_158136_21	D13_k127_158136_20	0	0	0	0	0	0	0	0	0	0
300	APB-4	0	0	0	0	0	0	0	0	0	0	0	0	0	0	0	0	0	0	0	0	0	0	0	0	0	0	0	0	0	0	0	G1k87_1012773_3	0	0	0	0	0	0	0	0	0	0	0	0	0	0	0	0
301	APB-11	0	0	0	0	0	0	0	0	0	0	0	0	0	0	0	0	0	0	0	0	0	0	0	0	0	0	0	0	0	0	0	sd17_k127_1767479_3	0	0	0	0	sd17_k127_482832_3	0	0	0	0	0	0	0	0	0	0	0
302	APB-9	0	sd17_k127_324805_7	0	0	0	0	0	0	0	0	0	0	0	0	0	0	0	0	0	0	sd17_k127_1832309_1	0	0	0	0	0	sd17_k127_128589_3	0	0	sd17_k127_128589_4	sd17_k127_455747_1|sd17_k127_1359585_3	sd17_k127_41754_5|sd17_k127_82411_15	0	0	0	0	0	0	0	sd17_k127_534989_2	0	0	0	0	0	sd17_k127_1047071_7	0	0
303	APB-6	0	0	0	0	0	0	0	0	0	0	0	0	0	0	0	0	0	0	0	0	G4k87_3671913_2|G4k87_6974022_4	0	0	0	0	0	0	0	0	G4k87_3939809_2	G4k87_1875146_1|G4k87_5268026_7	0	0	G4k87_2522689_6|G4k87_3024939_3|G4k87_5007594_8	G4k87_3024939_4|G4k87_5007594_7	G4k87_2522689_3	G4k87_2522689_5	G4k87_2522689_4	G4k87_2522689_2	G4k87_2522689_1|G4k87_4024611_2	0	0	0	0	0	0	0	0
304	APB-5	0	0	0	0	0	0	0	0	0	0	0	0	0	0	0	0	0	0	0	0	G1k87_1659204_4	0	0	0	0	0	G1k87_200831_66	0	0	G1k87_2430346_2	G1k87_185459_5	G1k87_80023_2	0	0	0	0	0	0	0	0	0	0	0	0	0	0	0	0
305	APB-10	0	0	0	0	0	0	0	0	0	0	0	0	0	0	0	0	0	0	0	0	sd188_k127_97367_2|sd188_k127_386957_2	0	0	0	0	0	sd188_k127_674610_12	0	0	sd188_k127_482784_2	sd188_k127_133389_6|sd188_k127_513031_1	0	0	0	0	0	0	0	0	0	0	0	0	sd188_k127_96499_2	sd188_k127_96499_3	sd188_k127_96499_4	0	0
306	APB-8	0	0	0	0	0	0	0	0	0	0	0	0	0	0	0	0	0	0	0	0	0	0	0	0	0	0	sd12_k127_839477_9	0	0	sd12_k127_460417_2|sd12_k127_1129724_3	sd12_k127_85633_10	0	0	0	0	0	0	0	0	0	0	0	0	sd12_k127_217678_1|sd12_k127_967915_1	sd12_k127_967915_2	sd12_k127_967915_3	0	0
307	APB-7	0	0	0	0	0	0	0	0	0	0	0	0	0	0	0	0	0	0	0	0	sd11_k127_20969_1|sd11_k127_1311882_3|sd11_k127_2319650_2	0	0	0	0	0	0	0	0	0	sd11_k127_774720_1|sd11_k127_1697571_7	sd11_k127_2414923_6	0	0	0	0	0	0	0	0	0	0	0	sd11_k127_1291740_1|sd11_k127_1521729_1	sd11_k127_1291740_2	sd11_k127_1291740_3	0	0
308	APB-18	0	0	0	0	0	0	0	0	0	0	0	0	0	0	0	0	0	0	0	0	G5k87_239119_26	0	0	0	0	0	0	0	0	G5k87_1717658_18|G5k87_3056430_10	G5k87_718503_1|G5k87_5316211_26	G5k87_1387399_1|G5k87_1969578_1	0	0	0	0	G5k87_2764314_6	0	0	0	0	0	0	G5k87_5606820_3	G5k87_5606820_2	G5k87_5606820_1	0	0
309	APB-19	0	0	0	0	0	0	0	0	0	0	0	0	0	0	0	0	0	0	0	0	sd15_k127_1448054_3	0	0	0	0	0	sd15_k127_12189_2|sd15_k127_365836_4	0	0	sd15_k127_12189_1|sd15_k127_331699_5	sd15_k127_301221_15|sd15_k127_1081526_1|sd15_k127_1542584_2	sd15_k127_54626_3	0	0	0	sd15_k127_8131_11	sd15_k127_8131_13	sd15_k127_8131_12	sd15_k127_8131_10	sd15_k127_8131_9	0	0	0	sd15_k127_103203_1|sd15_k127_110843_1	sd15_k127_110843_2	sd15_k127_110843_3	0	0
310	APB-2	0	0	0	0	0	0	0	0	0	0	0	0	0	0	0	0	0	0	0	0	sd11_k127_611524_3	0	0	0	0	0	0	0	0	sd11_k127_791621_5	sd11_k127_214034_1|sd11_k127_527663_5|sd11_k127_727269_11	sd11_k127_141466_6	0	0	0	0	0	0	0	0	0	0	0	sd11_k127_517588_1	sd11_k127_517588_2	sd11_k127_517588_3	0	0
311	APB-17	0	0	0	0	0	0	0	0	0	0	0	0	0	0	0	0	0	0	0	0	G5k87_762983_7	0	0	0	0	0	0	0	0	G5k87_774710_2|G5k87_1327857_5	G5k87_1505893_11	G5k87_1350038_1	0	0	0	G5k87_2545463_7	G5k87_2545463_9|G5k87_3057641_6	G5k87_2545463_8	G5k87_2545463_6	G5k87_2545463_5	0	0	0	G5k87_4575261_17	G5k87_4575261_16	G5k87_4575261_15	0	0
312	APB-15	0	0	0	0	0	0	0	0	0	0	0	0	0	0	0	0	0	0	0	0	G4k87_963048_5	0	0	0	0	0	0	0	0	G4k87_496358_3|G4k87_1010027_4	G4k87_1011232_1|G4k87_2057666_1	0	0	G4k87_691481_6	G4k87_691481_9	G4k87_691481_4	G4k87_691481_8	G4k87_691481_7	G4k87_691481_3	G4k87_691481_2	0	0	0	G4k87_710583_1|G4k87_751662_1	G4k87_710583_2	G4k87_710583_3	0	0
313	APB-13	0	0	0	0	0	0	0	0	0	0	0	0	0	0	0	0	0	0	0	0	D17_k127_42621_3	0	0	0	0	0	0	0	0	D17_k127_167003_15	D17_k127_73092_76|D17_k127_379986_25	D17_k127_142977_3	0	D17_k127_10690_22	D17_k127_10690_19	D17_k127_10690_23	D17_k127_10690_20	D17_k127_10690_21	D17_k127_10690_24	D17_k127_10690_25	0	0	0	D17_k127_379986_10	D17_k127_379986_11	D17_k127_379986_12	0	0
314	APB-12	0	0	0	0	0	0	0	0	0	0	0	0	0	0	0	0	0	0	0	0	0	0	0	0	0	0	0	0	0	D16_k127_127754_9	D16_k127_4375_10	D16_k127_362022_4	0	0	0	D16_k127_568631_7	D16_k127_145075_2|D16_k127_568631_5	D16_k127_223890_1|D16_k127_568631_6	D16_k127_568631_8	D16_k127_568631_9	0	0	0	D16_k127_299464_1	D16_k127_299464_2	D16_k127_299464_3	0	0
315	APB-14	0	0	0	0	0	0	0	0	0	0	0	0	0	0	0	0	0	0	0	0	G1k87_267652_1|G1k87_2132793_10	0	0	0	0	0	0	0	0	G1k87_81630_3	G1k87_455598_1	G1k87_474387_10	0	0	0	G1k87_79936_4	G1k87_79936_2	G1k87_79936_3	G1k87_79936_5	G1k87_79936_6	0	0	0	0	0	0	0	0
316	APB-16	0	0	0	0	0	0	0	0	0	0	0	0	0	0	0	0	0	0	0	0	G4k87_586799_3	0	0	0	0	0	G4k87_35841_1	0	0	G4k87_2450869_5	G4k87_180172_2	G4k87_3469480_4	0	0	0	0	0	0	0	0	0	0	0	G4k87_1988884_3	G4k87_1988884_2	G4k87_1988884_1	0	0
317	GPB-64	0	0	0	0	0	0	0	0	0	0	0	0	0	0	0	0	0	0	0	G5k87_2741148_20	0	0	0	0	0	0	0	G5k87_130919_4	0	G5k87_130919_3	0	0	0	0	0	0	0	0	0	0	0	0	0	0	0	0	0	0
318	GPB-63	0	0	0	0	0	0	0	0	0	0	0	0	0	0	0	0	0	0	0	G2k87_50575_3	0	0	0	0	0	0	0	0	0	0	0	0	0	0	0	0	0	0	0	0	0	0	0	0	0	0	0	0
319	GPB-14	D11_k127_181541_11	0	0	0	0	0	0	0	0	0	0	0	0	0	0	0	0	0	0	0	0	0	0	0	0	0	0	0	0	0	0	D11_k127_45289_1	0	0	0	0	0	0	0	0	0	0	0	0	0	0	0	0
320	GPB-15	D11_k127_516272_12	0	0	0	0	0	0	0	0	0	0	0	0	0	0	0	0	0	0	0	0	0	0	0	0	0	0	0	0	0	0	D11_k127_653952_6	0	0	0	0	0	0	0	0	0	0	0	0	0	0	0	0
321	GPB-16	D11_k127_217884_2	0	0	0	0	0	0	0	0	0	0	0	0	0	0	0	0	0	0	0	0	0	0	0	0	0	0	0	0	0	0	D11_k127_236146_1	0	0	0	0	0	0	0	0	0	0	0	0	0	0	0	0
322	GPB-55	0	0	0	0	0	0	0	0	0	0	0	0	0	0	0	0	0	0	0	0	0	0	0	0	0	0	0	0	0	G4k87_275412_10	0	G4k87_2150199_4	0	0	0	0	0	0	0	0	0	0	0	0	0	0	0	0
323	GPB-54	0	0	0	0	0	0	0	0	0	0	0	0	0	0	0	0	0	0	0	0	G4k87_79404_3	0	0	0	0	0	0	0	0	0	0	G4k87_2558268_5	0	0	0	0	G4k87_4786319_2	0	0	0	0	0	0	0	0	0	0	0
324	GPB-57	sd11_k127_1376058_3	0	0	0	0	0	0	0	0	0	0	0	0	0	0	0	0	0	0	0	0	0	0	0	0	0	0	sd11_k127_335989_16	0	sd11_k127_335989_17|sd11_k127_1114067_1	0	sd11_k127_38903_9	0	0	0	0	0	0	0	0	0	0	0	0	0	0	0	0
325	GPB-53	0	0	0	0	0	0	0	G4k87_1015972_22|G4k87_3777281_10	G4k87_1015972_23|G4k87_3777281_9	0	0	0	0	0	0	0	0	0	0	0	G4k87_821449_9|G4k87_5025561_4|G4k87_5294799_3	0	0	0	0	0	0	0	0	0	0	0	0	G4k87_422046_4	G4k87_422046_7	0	G4k87_422046_6	G4k87_422046_5	0	0	0	0	0	0	0	0	0	0
326	GPB-56	0	0	0	0	0	0	0	sd11_k127_1044129_4	sd11_k127_1044129_5	0	0	0	0	0	0	0	0	0	0	0	0	0	0	0	0	0	0	0	0	sd11_k127_398037_6	0	0	0	0	0	0	0	0	0	0	0	0	0	0	0	0	0	0
327	GPB-13	sd183_k127_506426_4|sd183_k127_820047_2	0	0	0	0	0	0	0	0	0	0	0	0	0	0	0	0	0	0	0	0	0	0	0	0	0	0	sd183_k127_752601_8	0	sd183_k127_752601_7	0	0	0	0	0	0	0	0	0	0	0	0	0	0	0	0	0	0
328	GPB-12	0	0	0	0	0	0	0	0	0	0	0	0	0	0	0	0	0	0	0	0	0	0	0	0	0	0	sd17_k127_853000_4	0	0	sd17_k127_853000_5	0	0	0	0	0	0	0	sd17_k127_165418_8	0	0	0	0	0	0	0	0	0	0
329	GPB-11	G4k87_2460450_2	0	0	0	0	0	0	0	0	0	0	0	0	0	0	0	0	0	0	0	0	0	0	0	0	0	0	G4k87_839703_4	0	G4k87_839703_3	0	G4k87_3783079_5	0	0	0	0	0	G4k87_1599312_3	0	0	0	0	0	0	0	0	0	0
330	GPB-59	sd13_k127_156469_24	0	0	0	0	0	0	0	0	0	0	0	0	0	0	0	0	0	0	0	0	0	0	0	0	0	sd13_k127_586433_3	sd13_k127_293280_3	0	sd13_k127_293280_2|sd13_k127_586433_4	sd13_k127_20468_1|sd13_k127_235210_2	sd13_k127_276051_3	0	0	0	0	0	0	0	0	0	0	0	0	0	0	0	0
331	GPB-58	D15_k127_30190_17|D15_k127_67004_5	0	0	0	0	0	0	0	0	0	0	0	0	0	0	0	0	0	0	0	0	0	0	0	0	0	D15_k127_279866_1	0	0	D15_k127_68993_1|D15_k127_482389_1	D15_k127_62742_2	D15_k127_466199_5	0	0	0	0	0	D15_k127_424570_3	0	0	0	0	0	0	0	0	0	0
332	GPB-52	0	0	0	0	0	0	0	0	0	0	0	0	0	0	0	0	0	0	0	0	0	0	0	0	0	0	0	0	0	0	D11_k127_301001_1	D11_k127_310494_10	0	0	0	0	0	D11_k127_164093_3	0	0	0	0	0	D11_k127_228726_4	D11_k127_228726_5	D11_k127_228726_6	0	0
333	GPB-51	0	0	0	0	0	0	0	0	0	0	0	0	0	0	0	0	0	0	0	0	0	0	0	0	0	0	0	D11_k127_105295_88	0	D11_k127_105295_87	D11_k127_457111_4	D11_k127_67732_34	0	0	0	0	D11_k127_255155_8	0	0	0	0	0	0	D11_k127_209340_24	D11_k127_209340_25	D11_k127_209340_26	0	0
334	GPB-60	0	0	0	0	0	0	0	0	0	0	0	0	0	0	0	0	0	0	0	0	0	0	0	0	0	0	G1k87_566455_2	0	0	G1k87_566455_1	G1k87_82493_3|G1k87_207750_3|G1k87_683024_8	G1k87_218488_20|G1k87_697159_4	0	0	0	0	G1k87_302681_6	G1k87_302681_5	0	0	0	0	0	0	0	0	0	0
335	GPB-61	0	0	0	0	0	0	0	0	0	0	0	0	0	0	0	0	0	0	0	0	0	0	0	0	0	0	sd11_k127_1831009_1	0	0	0	sd11_k127_247836_1	sd11_k127_418927_3|sd11_k127_527716_2	0	0	0	0	0	0	0	0	0	0	0	0	0	0	0	0
336	GPB-62	0	0	0	0	0	0	0	0	0	0	0	0	0	0	0	0	0	0	0	0	0	0	0	0	0	0	sd11_k127_1710677_4	0	0	sd11_k127_1710677_5	sd11_k127_406182_6|sd11_k127_2563668_1	sd11_k127_104872_6|sd11_k127_1293942_7|sd11_k127_1621201_3	0	0	0	0	sd11_k127_1570926_3	0	0	0	0	0	0	0	0	0	0	0
337	GPB-65	sd11_k127_246141_2	sd11_k127_1169295_4	sd11_k127_1169295_3	0	0	0	0	0	0	0	0	0	0	0	0	0	0	0	0	0	0	0	0	0	0	0	0	0	0	0	0	sd11_k127_594095_1|sd11_k127_1148348_4	sd11_k127_642347_5|sd11_k127_1260423_19|sd11_k127_1260423_21	sd11_k127_999372_14	sd11_k127_999372_17	sd11_k127_719925_1	sd11_k127_999372_16	sd11_k127_999372_15	sd11_k127_2200025_4	sd11_k127_2200025_3	0	0	0	0	0	0	0	0
338	GPB-30	sd11_k127_376922_1	0	0	0	0	0	0	0	0	0	0	0	0	0	0	0	0	0	0	0	0	0	0	0	0	0	0	0	0	sd11_k127_659327_4|sd11_k127_659327_5	0	sd11_k127_1997434_1	sd11_k127_2511918_6	sd11_k127_675546_4	sd11_k127_675546_3	0	sd11_k127_2313308_2	sd11_k127_2313308_3	0	0	0	sd11_k127_1687985_6|sd11_k127_1687985_7	sd11_k127_1687985_5	sd11_k127_1149844_5|sd11_k127_1998792_2	sd11_k127_1149844_4|sd11_k127_1998792_1	sd11_k127_1149844_3	0	0
339	GPB-29	sd11_k127_194220_9|sd11_k127_875587_4	sd11_k127_422397_5	sd11_k127_422397_4	0	0	0	0	0	0	0	0	0	0	0	0	0	0	0	0	0	0	0	sd11_k127_1789636_2	sd11_k127_1789636_3	0	0	0	0	0	sd11_k127_237875_17	0	sd11_k127_1117677_3	sd11_k127_1289250_18	sd11_k127_1369162_8	sd11_k127_1369162_7	sd11_k127_30956_6	0	0	0	0	0	sd11_k127_1519054_8	sd11_k127_1519054_7	sd11_k127_30956_7	sd11_k127_30956_10	sd11_k127_30956_13|sd11_k127_1324227_1	0	0
340	GPB-50	G5k87_914957_4	G5k87_104459_5	G5k87_104459_6	0	0	0	0	0	0	0	0	0	0	0	0	0	0	0	0	0	0	0	G5k87_3662412_5	G5k87_3662412_4	0	G5k87_500424_26	0	0	0	0	0	G5k87_252981_5	G5k87_3662412_15	G5k87_1573779_9	G5k87_1573779_10	G5k87_2605632_14	G5k87_222525_14	G5k87_222525_15	0	0	0	0	0	G5k87_2195661_1	G5k87_2195661_2	G5k87_2195661_3	0	0
341	GPB-10	sd11_k127_843729_3	sd11_k127_27484_16	sd11_k127_27484_15	0	0	0	0	sd11_k127_171057_7	sd11_k127_524944_4	0	0	0	0	0	0	0	0	0	0	0	0	0	0	0	0	0	0	0	0	sd11_k127_265736_7	0	sd11_k127_414855_1	sd11_k127_383055_14	sd11_k127_38503_5	sd11_k127_38503_4	sd11_k127_259448_4	sd11_k127_168191_4	sd11_k127_168191_5	0	0	0	0	0	sd11_k127_1048170_1|sd11_k127_2187686_6	sd11_k127_2187686_5	sd11_k127_2187686_4	0	0
342	GPB-4	sd188_k127_630751_2	sd188_k127_1246946_3	0	0	0	0	0	0	0	0	0	0	0	0	0	0	0	0	0	0	0	0	0	0	0	sd188_k127_959496_4	sd188_k127_10933_6	0	0	sd188_k127_10933_7	0	0	0	0	0	sd188_k127_136215_1|sd188_k127_627239_17	sd188_k127_136215_3	sd188_k127_136215_2	0	0	0	0	0	0	0	sd188_k127_498130_5	0	0
343	GPB-9	sd16_k127_90126_4	0	0	0	0	0	0	0	0	0	0	0	0	0	0	0	0	0	0	0	0	0	0	0	0	0	0	0	0	0	0	sd16_k127_981487_4	sd16_k127_133584_7	0	0	sd16_k127_192141_1	0	0	0	0	0	0	0	0	0	0	0	0
344	GPB-47	G4k87_436210_6	G4k87_1117599_1	0	0	0	0	0	0	0	0	0	0	0	0	0	0	0	0	0	0	0	0	G4k87_25815_9	G4k87_25815_8	0	G4k87_4367241_4	G4k87_699251_4	0	0	G4k87_55376_7	0	G4k87_5420307_2	G4k87_1554681_8	0	G4k87_1176916_1	G4k87_367193_1|G4k87_5074745_1	0	0	0	0	0	0	0	G4k87_1104698_1|G4k87_3837640_1	G4k87_3837640_2	G4k87_3837640_3	0	0
345	GPB-8	sd15_k127_227896_8	sd15_k127_246270_33	0	0	0	0	0	0	0	0	0	0	0	0	0	0	0	0	0	0	0	0	sd15_k127_1840708_3	sd15_k127_462106_1|sd15_k127_1840708_4	0	sd15_k127_1487244_12	0	0	0	0	sd15_k127_947713_4	sd15_k127_144345_5	sd15_k127_148681_1|sd15_k127_1463960_12	sd15_k127_2507_7	sd15_k127_2507_8|sd15_k127_32052_4	sd15_k127_86919_27	sd15_k127_971274_4	sd15_k127_971274_3	0	0	0	sd15_k127_321211_20	sd15_k127_321211_21	sd15_k127_352070_6	sd15_k127_352070_5	sd15_k127_352070_4	0	0
346	GPB-7	D17_k127_53385_6	D17_k127_251468_7	D17_k127_251468_6	0	0	0	0	0	0	0	0	0	0	0	0	0	0	0	0	0	0	0	D17_k127_203075_7	D17_k127_203075_6	0	D17_k127_16182_2	0	0	0	D17_k127_23051_2	D17_k127_559656_1|D17_k127_744665_1	D17_k127_328709_7	D17_k127_14493_4|D17_k127_145826_7	D17_k127_374638_11	0	D17_k127_191347_10|D17_k127_259354_4|D17_k127_594281_1	0	0	0	0	0	0	0	D17_k127_222580_23	D17_k127_222580_24	D17_k127_222580_25	0	0
347	GPB-48	sd11_k127_353880_3	sd11_k127_2303048_7	sd11_k127_2303048_6	0	0	0	0	0	0	0	0	0	0	0	0	0	0	0	0	0	0	0	sd11_k127_317313_11	sd11_k127_317313_12	0	sd11_k127_306562_6	sd11_k127_1074764_3	0	0	sd11_k127_1074764_4	sd11_k127_1509108_3|sd11_k127_1509108_4	sd11_k127_2432359_3	sd11_k127_203559_9|sd11_k127_390967_2	sd11_k127_383300_3	sd11_k127_383300_2	sd11_k127_651134_9|sd11_k127_1652096_4	sd11_k127_762354_7	sd11_k127_762354_8	0	0	0	sd11_k127_1322713_11	sd11_k127_1322713_12	sd11_k127_1246870_5	sd11_k127_1246870_6	sd11_k127_1246870_7	0	0
348	GPB-23	0	G4k87_1973083_20|G4k87_2103174_6	G4k87_2103174_7	0	0	0	0	G4k87_785128_6	G4k87_785128_7	0	0	0	0	0	0	0	0	0	0	0	0	0	0	0	0	0	G4k87_59905_2	0	G4k87_1371434_7	G4k87_59905_3	0	G4k87_785128_5	0	0	0	0	0	0	0	0	0	0	0	0	0	0	0	0
349	BPB-3	G1k87_1478597_6	G1k87_29798_7|G1k87_1640366_1	G1k87_29798_6	0	0	0	0	0	0	0	0	0	0	0	0	0	0	0	0	0	G1k87_1494933_3	0	0	0	0	0	G1k87_421077_3|G1k87_1504700_3	0	0	G1k87_421077_2	G1k87_356245_9|G1k87_732495_14	G1k87_1739370_1	0	0	0	G1k87_2450_1	0	0	G1k87_1953410_2	G1k87_1953410_1	0	0	0	0	0	0	0	0
350	BPB-4	G4k87_296734_1	G4k87_1360952_68	0	0	0	0	0	0	0	0	0	0	0	0	0	0	0	0	0	0	0	0	0	0	0	0	G4k87_1634363_6	0	0	G4k87_1634363_7	G4k87_571702_1	G4k87_37963_8	0	G4k87_1319282_18	G4k87_1319282_19	G4k87_1319282_20	G4k87_1319282_16	G4k87_1319282_17	G4k87_1319282_14	G4k87_1319282_15	0	0	0	0	0	0	0	0
351	BPB-2	0	0	0	0	0	0	0	0	0	0	0	0	0	0	0	0	0	0	0	0	D11_k127_72566_2	0	0	0	0	0	0	0	0	0	D11_k127_175755_1	D11_k127_381898_6|D11_k127_761192_1	0	0	D11_k127_198206_1	D11_k127_447769_10	D11_k127_447769_8	D11_k127_447769_9	D11_k127_156849_1	0	0	0	0	0	0	0	0	0
352	BPB-1	0	0	0	0	0	0	0	0	0	0	0	0	0	0	0	0	0	0	0	0	D11_k127_160152_7|D11_k127_583794_1	0	0	0	0	0	D11_k127_629362_3	0	0	0	0	D11_k127_364706_3	0	0	0	D11_k127_336195_2	D11_k127_336195_4	D11_k127_336195_3	D11_k127_336195_6	D11_k127_336195_5	0	0	0	0	0	0	0	0
353	GPB-22	G4k87_3229245_4	0	0	0	0	0	0	0	0	0	0	0	0	0	0	0	0	0	0	0	0	0	0	0	0	0	0	0	0	0	0	0	0	0	0	0	0	0	0	0	0	0	0	0	0	0	0	0
354	GPB-36	D12_k127_377751_8	D12_k127_190603_2	0	0	0	0	0	0	0	0	0	0	0	0	0	0	0	0	0	0	D12_k127_95799_9	0	0	0	0	0	D12_k127_4852_3|D12_k127_306043_11	0	0	D12_k127_4852_2	D12_k127_19442_74|D12_k127_19442_75|D12_k127_55788_70|D12_k127_309449_13	D12_k127_72208_7	0	0	0	0	0	0	0	0	0	0	0	D12_k127_306043_7	D12_k127_306043_8	D12_k127_306043_9	0	0
355	GPB-41	sd12_k127_276847_6|sd12_k127_851082_5	sd12_k127_851082_1	0	0	0	0	0	0	0	0	0	0	0	0	0	0	0	0	0	0	sd12_k127_95273_3|sd12_k127_256997_7|sd12_k127_488483_4	0	0	0	0	sd12_k127_707826_9	sd12_k127_553816_2	0	0	0	sd12_k127_112064_2|sd12_k127_919410_1|sd12_k127_968559_24|sd12_k127_968559_25	sd12_k127_1235785_5	0	0	0	0	sd12_k127_754040_4	0	0	0	0	0	0	sd12_k127_553816_6	sd12_k127_553816_5	sd12_k127_553816_4	0	0
356	GPB-40	G6k87_1038926_2	G6k87_1038926_5	0	0	0	0	0	0	0	0	0	0	0	0	0	0	0	0	0	0	0	0	0	0	0	0	G6k87_2457243_9	0	0	G6k87_990984_3	G6k87_1088010_4|G6k87_1088010_5|G6k87_1319889_10	G6k87_410408_6	0	0	0	0	G6k87_2756886_10	0	0	0	0	0	0	G6k87_1270336_3|G6k87_2457243_3	G6k87_1270336_2|G6k87_2457243_4	G6k87_1270336_1|G6k87_2161465_1|G6k87_2457243_5	0	0
357	GPB-38	D188_k127_361897_5	D188_k127_300979_7|D188_k127_361897_6	0	0	0	0	0	0	0	0	0	0	0	0	0	0	0	0	0	0	0	0	0	0	0	0	D188_k127_46797_13|D188_k127_257042_3	0	0	D188_k127_46797_14	D188_k127_417843_26|D188_k127_417843_27	D188_k127_28269_7	0	0	0	0	0	0	0	0	0	0	0	D188_k127_43681_1|D188_k127_341161_1	D188_k127_43681_2	D188_k127_43681_3	0	0
358	GPB-39	G4k87_1117027_1|G4k87_4385720_1	G4k87_2594896_7	G4k87_2594896_6	0	0	0	0	0	0	0	0	0	0	0	0	0	0	0	0	0	0	G4k87_1315508_2	0	0	0	0	0	0	0	G4k87_1211613_8|G4k87_1247497_1	G4k87_751612_6	0	0	0	0	0	G4k87_672788_21	G4k87_2871226_3	0	0	0	0	0	0	0	0	0	0
359	GPB-37	D13_k127_402942_3	D13_k127_182521_12|D13_k127_451424_7	D13_k127_451424_6	0	0	0	0	0	0	0	0	0	0	0	0	0	0	0	0	0	0	D13_k127_60942_11	0	0	0	0	0	0	0	D13_k127_542131_3	D13_k127_130437_8|D13_k127_130437_9|D13_k127_419135_6|D13_k127_565348_1	0	0	0	0	0	D13_k127_182521_7|D13_k127_422741_1	D13_k127_302892_4	0	0	0	0	0	0	0	0	0	0
360	GPB-45	G4k87_477299_20	0	0	0	0	0	0	0	0	0	0	0	0	0	0	0	0	0	0	0	0	0	0	0	0	0	0	0	0	0	G4k87_346344_1|G4k87_4811615_6|G4k87_4811615_7	G4k87_244213_4	0	0	0	0	0	0	0	0	0	0	0	0	0	0	0	0
361	GPB-6	sd15_k127_486241_10	0	0	0	0	0	0	0	0	0	0	0	0	0	0	0	0	0	0	0	0	0	0	0	0	0	sd15_k127_1371432_4	0	0	0	0	0	0	0	0	0	0	0	0	0	0	0	0	0	0	0	0	0
362	GPB-42	G5k87_2329788_9	G5k87_2329788_6	G5k87_2329788_5	0	0	0	0	0	0	0	0	0	0	0	0	0	0	0	0	0	0	0	0	0	0	0	0	0	0	0	0	G5k87_2482060_6	G5k87_3112145_9	0	0	G5k87_3112145_4	G5k87_3112145_6	G5k87_3112145_7	0	0	0	G5k87_1482354_5	G5k87_1482354_4	G5k87_2445778_3|G5k87_3112145_1	G5k87_2445778_2	G5k87_2445778_1	0	0
363	GPB-44	sd188_k127_356187_13	sd188_k127_356187_16|sd188_k127_490438_12|sd188_k127_605379_3	sd188_k127_490438_11	0	0	0	0	0	0	0	0	0	0	0	0	0	0	0	0	0	0	0	0	0	0	0	sd188_k127_373809_5|sd188_k127_1382135_11	0	0	sd188_k127_1382135_10	sd188_k127_372796_11	sd188_k127_898345_10	0	0	0	0	sd188_k127_243712_11	0	0	0	0	0	0	0	0	0	0	0
364	GPB-5	sd188_k127_58858_4	sd188_k127_58858_1|sd188_k127_666593_8	0	0	0	0	0	0	0	0	0	0	0	0	0	0	0	0	0	0	0	0	0	0	0	0	0	0	0	sd188_k127_465646_1|sd188_k127_506761_4	0	sd188_k127_852370_20	sd188_k127_118403_8	0	0	sd188_k127_462917_1	0	0	0	0	0	sd188_k127_806409_7	sd188_k127_806409_6	sd188_k127_286722_1|sd188_k127_462917_4	sd188_k127_286722_2	sd188_k127_286722_3	0	0
365	GPB-43	0	G6k87_2450857_3	0	0	0	0	0	0	0	0	0	0	0	0	0	0	0	0	0	0	0	0	0	0	0	0	0	0	0	0	0	G6k87_2965787_5	0	0	0	0	0	0	0	0	0	0	0	G6k87_1113937_1	G6k87_1113937_2	G6k87_1113937_3	0	0
366	GPB-46	D183_k127_212675_4	0	0	0	0	0	0	0	0	0	0	0	0	0	0	0	0	0	0	0	D183_k127_332420_16|D183_k127_352712_3	0	0	0	0	0	0	0	0	0	D183_k127_128333_2	0	0	0	0	0	0	0	0	0	0	0	0	0	0	0	0	0
367	GPB-49	sd183_k127_61613_58	0	0	0	0	0	0	0	0	0	0	0	0	0	0	0	0	0	0	0	sd183_k127_1641602_4	0	0	0	0	0	0	0	0	sd183_k127_290824_5	sd183_k127_1344843_9	sd183_k127_61613_24	0	0	0	0	0	0	0	0	0	0	0	0	0	0	0	0
368	GPB-2	0	0	0	0	0	0	0	G1k87_3069931_4	G1k87_3069931_3	0	0	0	0	0	0	0	0	0	0	0	0	0	0	0	0	0	0	0	0	G1k87_476799_8	0	G1k87_327776_74	0	0	0	0	0	G1k87_1896364_8	0	0	0	0	0	0	0	0	0	0
369	GPB-33	0	0	0	0	0	0	0	sd17_k127_256916_2|sd17_k127_723579_2|sd17_k127_1123286_1	sd17_k127_256916_3|sd17_k127_723579_3	0	0	0	0	0	0	0	0	0	0	0	sd17_k127_1218577_7|sd17_k127_1879373_1	0	0	0	0	0	0	0	0	0	sd17_k127_227863_14	0	0	sd17_k127_847285_5	sd17_k127_847285_6	sd17_k127_847285_2	sd17_k127_847285_4	sd17_k127_847285_3	sd17_k127_847285_1	0	0	0	0	0	0	0	0	0
370	GPB-28	0	0	0	0	0	0	0	sd11_k127_415286_2|sd11_k127_1554485_5	sd11_k127_415286_1|sd11_k127_1515051_13|sd11_k127_1554485_6	0	0	0	0	0	0	0	0	0	0	0	sd11_k127_299948_3|sd11_k127_782015_3	0	0	0	0	0	sd11_k127_289631_15	0	0	sd11_k127_289631_16	sd11_k127_1225146_1|sd11_k127_2480010_1	0	0	0	0	0	0	0	0	0	0	0	0	0	0	0	0	0
371	GPB-35	0	0	0	0	0	0	0	sd183_k127_238358_10|sd183_k127_985176_35	sd183_k127_238358_11|sd183_k127_985176_34	0	0	0	0	0	0	0	0	0	0	0	0	0	0	0	0	0	sd183_k127_37332_10	0	0	sd183_k127_37332_9	0	0	0	0	0	0	0	0	0	0	sd183_k127_30744_50	0	0	0	0	0	0	0
372	GPB-24	0	0	0	0	0	0	0	0	0	0	0	0	0	0	0	0	0	0	0	0	0	0	0	0	0	0	0	0	0	0	0	0	0	0	0	0	0	0	0	0	G5k87_266208_12	0	0	0	0	0	0	0
373	GPB-25	0	0	0	0	0	0	0	0	0	0	0	0	0	0	0	0	0	0	0	0	0	0	0	0	0	0	G5k87_727206_1	0	0	0	0	G5k87_1864565_4	0	0	0	0	0	0	0	0	G5k87_3795520_50	0	0	0	0	0	0	0
374	GPB-17	0	0	0	0	0	0	0	0	0	0	0	0	0	0	0	0	0	0	0	0	0	0	0	0	0	0	0	0	0	0	0	D11_k127_230676_8	0	0	0	0	0	0	0	0	0	0	0	0	0	0	0	0
375	GPB-32	0	0	0	0	0	0	0	0	0	0	0	0	0	0	0	0	0	0	0	0	0	0	0	0	0	0	0	0	0	0	0	0	0	0	0	0	0	0	0	0	0	0	0	0	0	0	0	0
376	GPB-18	0	G1k87_2221397_9	0	0	0	0	0	0	0	0	0	0	0	0	0	0	0	0	0	0	0	0	0	0	0	0	G1k87_1290133_1	0	G1k87_970716_7	G1k87_612861_5	0	G1k87_287827_5	0	0	0	0	0	0	0	0	0	0	0	0	0	0	0	0
377	GPB-34	0	sd17_k127_312833_18	0	0	0	0	0	0	0	0	0	0	0	0	0	0	0	0	0	0	0	0	0	0	0	0	0	0	0	0	0	sd17_k127_248260_26	0	0	0	0	0	0	0	0	0	0	0	0	0	0	0	0
378	GPB-1	0	0	0	0	0	0	0	0	0	0	0	0	0	0	0	0	0	0	0	0	0	0	0	0	0	0	0	0	D11_k127_358637_1	D11_k127_557792_6	0	D11_k127_67008_22	0	0	0	0	0	0	0	0	0	0	0	0	0	0	0	0
379	GPB-20	0	G4k87_2452423_2	0	0	0	0	0	0	0	0	0	0	0	0	0	0	0	0	0	0	0	0	0	0	0	0	0	0	G4k87_841068_7|G4k87_967246_3	0	0	G4k87_2155039_16	0	0	0	0	0	0	0	0	0	0	0	0	0	0	0	0
380	GPB-26	0	G6k87_1005452_6	0	0	0	0	0	0	0	0	0	0	0	0	0	0	0	0	0	0	0	0	0	0	0	0	0	0	0	G6k87_823244_5	0	0	0	0	0	0	0	0	0	0	0	0	0	0	0	0	0	0
381	GPB-3	0	0	0	0	0	0	0	0	0	0	0	0	0	0	0	0	0	0	0	0	0	0	0	0	0	0	0	0	0	sd16_k127_1094275_6	0	0	0	0	0	0	0	0	0	0	0	0	0	0	0	0	0	0
382	GPB-31	0	sd12_k127_215850_5	0	0	0	0	0	0	0	0	0	0	0	0	0	0	0	0	0	0	0	0	0	0	0	0	sd12_k127_47271_1	0	0	sd12_k127_47271_2	sd12_k127_831896_8	sd12_k127_673728_5	0	0	0	0	0	0	0	0	0	0	0	0	0	0	0	0
383	GPB-19	0	G4k87_4597250_37	0	0	0	0	0	0	0	0	0	0	0	0	0	0	0	0	0	0	0	0	0	0	0	0	0	0	0	0	G4k87_5502504_1	G4k87_575226_6	0	0	0	0	0	0	0	0	0	0	0	0	0	0	0	0
384	GPB-21	0	G4k87_3294847_5	0	0	0	0	0	0	0	0	0	0	0	0	0	0	0	0	0	0	0	0	0	0	0	0	0	0	0	G4k87_2807943_3	G4k87_2664367_1|G4k87_3810234_6	G4k87_3633312_3	0	0	0	0	0	0	0	0	0	0	0	0	0	0	0	0
385	GPB-27	0	G6k87_1628909_6	0	0	0	0	0	0	0	0	0	0	0	0	0	0	0	0	0	0	0	0	0	0	0	0	0	0	0	0	G6k87_1673207_2|G6k87_2706402_6	0	0	0	0	0	0	0	0	0	0	0	0	0	0	0	0	0
[truncated: 375 more columns]

## Sheet: Supplementary Table 7
Supplementary Table 7 The number of MAGs in phylum level
Phylum	MAGs	Abundant MAGs
Actinobacteria	20	3
Bacteroidetes	29	0
Balneolaeota	18	1
Candidatus_Delongbacteria	2	0
Candidatus_Dependentiae	1	1
Candidatus_Dojkabacteria	1	0
Candidatus_Falkowbacteria	3	0
Candidatus_Kaiserbacteria	3	0
Candidatus_Nanohaloarchaeota	12	2
Candidatus_Nealsonbacteria	6	1
Candidatus_Saccharibacteria	4	0
Candidatus_Woesearchaeota	12	2
Chloroflexi	2	1
Cyanobacteria	8	1
Deinococcus-Thermus	4	0
Elusimicrobia	3	0
Euryarchaeota	55	6
Firmicutes	33	1
Gemmatimonadetes	3	0
Ignavibacteriae	3	0
Lentisphaerae	6	1
Parcubacteria group	1	0
Planctomycetes	5	0
Proteobacteria	119	16
Spirochaetes	8	0
Tenericutes	13	2
Verrucomicrobia	10	0
Unclassified	1	0

## Sheet: Supplementary Table 8
Supplementary Table 8 Determination of direction of sulfur metabolism by DsrAB
		Annotated by GhostKOALA		Annotated by Hmmscan
Tree No.	MAG name	dsrA (K11180)	dsrB (K11181)	dsrA (TIGR02064)	dsrB (TIGR02066)	dsrD (pfam08679)	dsrE (TIGR03012)	dsrF (TIGR03010)	dsrH (TIGR03011)	Direction
281	DPB-6	sd13_k127_516648_14	sd13_k127_516648_13	sd13_k127_516648_14#3.7e-185	sd13_k127_516648_13#7.8e-154	sd13_k127_516648_12#1.4e-29				Sulfite reduction
282	DPB-8	G4k87_405251_1|G4k87_2913323_5	G4k87_405251_2	G4k87_2913323_5#4e-181	G4k87_405251_2#8.9e-148	G4k87_405251_3#2.4e-33				Sulfite reduction
283	DPB-10	G6k87_1334699_7	G6k87_1334699_8	G6k87_1334699_7#3.3e-172	G6k87_1334699_8#2.1e-160	G6k87_1334699_9#7.5e-31				Sulfite reduction
284	DPB-9	G4k87_2041755_16	G4k87_2041755_17	G4k87_2041755_16#3.4e-178	G4k87_2041755_17#2.2e-157	G4k87_2041755_18#4.9e-34				Sulfite reduction
286	DPB-16	sd17_k127_569059_6	sd17_k127_569059_7	sd17_k127_569059_6#3.1e-178	sd17_k127_569059_7#1.1e-148	sd17_k127_569059_8#2e-31				Sulfite reduction
288	DPB-15	sd17_k127_1339575_5	sd17_k127_1339575_6	sd17_k127_1339575_5#1e-186	sd17_k127_1339575_6#4.5e-144	sd17_k127_1339575_7#1.4e-35				Sulfite reduction
289	DPB-14	sd16_k127_1020802_20	sd16_k127_1020802_21	sd16_k127_1020802_20#8.3e-180	sd16_k127_1020802_21#5e-153	sd16_k127_1020802_22#2.9e-33				Sulfite reduction
338	GPB-30	sd11_k127_1687985_6|sd11_k127_1687985_7	sd11_k127_1687985_5	sd11_k127_1687985_7#1.5e-119|sd11_k127_1687985_6#8.1e-70	sd11_k127_1687985_5#5.6e-164		sd11_k127_1687985_4#6.2e-52	sd11_k127_1687985_3#2.9e-43	sd11_k127_1687985_2#1.4e-34	Sulfur oxidation
339	GPB-29	sd11_k127_1519054_8	sd11_k127_1519054_7	sd11_k127_1519054_8#9.9e-170	sd11_k127_1519054_7#3.9e-161		sd11_k127_1519054_6#3.6e-50	sd11_k127_1519054_5#1.7e-33	sd11_k127_1519054_4#1.2e-34	Sulfur oxidation
345	GPB-8	sd15_k127_321211_20	sd15_k127_321211_21	sd15_k127_321211_20#4.5e-189	sd15_k127_321211_21#2.8e-167		sd15_k127_930326_6#8.8e-27|sd15_k127_321211_22#3.7e-50	sd15_k127_930326_5#6.4e-45|sd15_k127_321211_23#1.1e-44	sd15_k127_930326_4#4.9e-34	Sulfur oxidation
347	GPB-48	sd11_k127_1322713_11	sd11_k127_1322713_12	sd11_k127_1322713_11#1e-191	sd11_k127_1322713_12#1.8e-139					Ambiguous
362	GPB-42	G5k87_1482354_5	G5k87_1482354_4	G5k87_1482354_5#1.2e-87	G5k87_1482354_4#3.8e-155		G5k87_1482354_3#9.1e-47	G5k87_1482354_2#2.5e-27		Sulfur oxidation
364	GPB-5	sd188_k127_806409_7	sd188_k127_806409_6	sd188_k127_806409_7#1.9e-168	sd188_k127_806409_6#5.4e-157		sd188_k127_806409_5#3e-46	sd188_k127_806409_4#2.5e-44	sd188_k127_806409_3#3.4e-29	Sulfur oxidation
