# Supplementary material for: Abundant Taxa and Favorable Pathways in the Microbiome of Soda-Saline Lakes in Inner Mongolia
Source: Front Microbiol. 2020 Jul 24;11:1740. doi: 10.3389/fmicb.2020.01740 (PMC7393216; doi:10.3389/fmicb.2020.01740)
Supplement: Supplementary file 7 [file Data_Sheet_2.CSV]

#metagenomic operational taxonomic unit	HC5W	HC22W	HC17W	DK32W	DK27W	DK20W	DK15W	HC26W	HC27W	HC5S	HC22S	HC17S	DK32S	DK27S	DK20S	DK15S	HC26S	HC27S
Others	0.437682792	0.398747819	0.408684694	0.32217244	0.305401618	0.385606421	0.478075613	0.404437895	0.584882231	0.323375575	0.3165325	0.438394571	0.265333969	0.323260836	0.33278444	0.29582827	0.323503375	0.395314654
;;;;;;Plasmid_Ti	7.22E-07	0	1.23E-07	0	3.39E-08	7.36E-07	2.95E-07	0	3.89E-07	1.25E-06	2.82E-07	3.88E-07	0	3.33E-07	4.11E-07	2.82E-06	1.13E-07	2.88E-07
;;;;;;synthetic_construct	2.45E-07	0	0	0	0	0	2.69E-07	1.79E-08	0	1.44E-06	1.73E-07	0	0	6.79E-07	2.15E-07	6.16E-07	0	0
;;;;;;uncultured_marine_microorganism	0	0	1.14E-07	0	0	0	0	5.90E-08	0	5.08E-07	0	9.80E-08	2.14E-08	7.17E-08	3.60E-08	3.29E-06	1.20E-06	3.21E-08
;;;;;;uncultured_marine_microorganism_HF4000_005H07	0	0	2.71E-08	0	4.06E-08	0	0	0	0	2.10E-07	0	0	0	1.29E-07	1.29E-08	2.23E-07	1.54E-07	2.30E-08
;;;;;;uncultured_marine_microorganism_HF4000_009L19	1.92E-08	2.71E-08	7.71E-07	1.12E-07	2.37E-08	2.21E-06	5.25E-07	0	1.78E-07	5.60E-07	1.64E-06	1.23E-06	1.28E-07	7.95E-07	1.89E-06	1.62E-07	2.35E-07	5.62E-07
;;;;;;uncultured_marine_microorganism_HF4000_097M14	0	0	0	0	0	0	0	0	0	2.49E-07	1.00E-07	1.66E-07	0	1.65E-07	5.40E-08	1.38E-06	0	0
;;;;;;uncultured_marine_microorganism_HF4000_48F7	2.13E-07	1.05E-06	7.22E-07	0	7.81E-08	2.17E-06	1.89E-08	3.72E-07	1.19E-06	1.20E-07	3.63E-07	0	1.02E-08	2.13E-07	2.23E-07	6.81E-08	2.27E-08	0
;;;;;;uncultured_marine_microorganism_HF4000_ANIW137I15	2.48E-08	0	0	0	0	0	1.85E-08	0	0	1.28E-08	0	0	0	1.73E-07	0	3.37E-08	2.51E-08	0
;;;;;;uncultured_marine_microorganism_HF4000_ANIW137K11	3.15E-07	0	0	0	0	0	0	0	0	1.65E-07	1.07E-08	0	0	0	1.40E-08	2.71E-08	2.02E-08	2.06E-08
;;;;;;uncultured_marine_microorganism_HF4000_ANIW141A21	2.68E-07	0	0	0	0	0	0	0	0	0	0	0	0	0	0	0	0	0
;;;;;;uncultured_marine_microorganism_HF4000_ANIW141I9	9.49E-09	0	0	0	0	0	4.25E-08	0	0	2.93E-07	0	0	0	2.71E-07	0	1.94E-07	0	0
;;;;;;uncultured_marine_microorganism_HF4000_ANIW93N21	0	4.20E-08	0	0	0	0	0	0	0	0	0	0	0	0	0	1.49E-07	0	2.00E-08
;;;;;;uncultured_marine_microorganism_HF4000_APKG10H12	0	0	0	0	0	0	0	0	0	0	8.59E-08	1.78E-07	0	4.63E-08	1.72E-06	0	0	8.25E-08
;;;;;;uncultured_marine_microorganism_HF4000_APKG2M17	8.31E-09	1.43E-06	1.26E-06	9.81E-07	4.36E-07	2.31E-06	9.24E-06	4.10E-06	2.03E-05	1.68E-07	1.09E-05	2.63E-06	3.87E-06	1.32E-06	1.19E-05	5.08E-06	1.01E-05	9.94E-06
;;;;;;uncultured_marine_microorganism_HF4000_APKG3D20	1.28E-07	0	0	0	5.52E-08	0	2.13E-08	0	3.71E-08	1.91E-07	0	2.54E-08	0	6.62E-08	0	1.29E-08	1.44E-08	0
;;;;;;uncultured_marine_microorganism_HF4000_APKG5H11	1.67E-06	1.17E-08	1.47E-07	1.42E-08	4.91E-08	2.21E-07	5.59E-07	0	4.10E-08	1.08E-06	4.20E-07	3.69E-07	1.29E-07	1.23E-06	1.17E-06	1.24E-06	1.42E-06	3.71E-07
;;;;;;uncultured_marine_microorganism_HF4000_APKG7H23	0	0	0	0	0	0	0	0	1.56E-08	5.50E-07	4.57E-08	0	6.60E-08	5.79E-08	5.68E-08	5.13E-07	7.45E-07	1.51E-07
;;;;;;uncultured_marine_microorganism_HF4000_APKG8D23	0	0	0	0	0	0	0	0	0	4.76E-07	1.28E-08	0	0	1.38E-07	0	1.50E-07	0	0
;;;;;;uncultured_marine_microorganism_HF4000_APKG8K5	0	5.10E-08	0	0	0	2.26E-08	0	0	0	4.82E-08	5.05E-08	0	0	4.08E-08	0	2.12E-08	0	2.42E-08
;;;;;;uncultured_marine_microorganism_HF4000_APKG8L7	1.83E-06	1.39E-06	5.28E-06	6.84E-09	0	1.75E-07	2.78E-07	2.26E-07	5.10E-08	1.69E-06	5.35E-07	7.98E-07	0	4.60E-07	1.13E-06	1.10E-06	1.02E-06	5.00E-07
;;;;;;uncultured_marine_organism	3.35E-08	0	0	0	0	0	0	0	0	2.67E-07	0	0	0	0	0	0	0	1.73E-08
;;;;;;uncultured_microorganism	1.26E-05	1.20E-07	2.50E-07	1.22E-08	1.46E-07	1.61E-07	8.51E-07	4.36E-08	4.63E-07	1.18E-05	2.36E-06	6.72E-07	2.02E-07	2.71E-06	7.19E-07	1.11E-05	1.70E-06	1.31E-06
;;;;;;uncultured_organism	1.25E-05	1.04E-05	4.37E-06	7.26E-06	8.78E-06	1.37E-05	0.000106437	2.17E-05	7.17E-05	3.83E-05	0.001386847	0.001494919	1.30E-05	0.000141439	0.001967157	4.15E-05	0.000186495	0.001255116
;;;;;;uncultured_organism_MedDCM-OCT-S01-C81	0	0	0	0	0	0	0	0	0	0	0	0	0	0	0	9.21E-08	0	3.82E-08
;;;;;;uncultured_organism_MedDCM-OCT-S05-C187	2.23E-06	0	0	0	0	0	0	0	0	0	0	4.87E-08	0	0	0	0	0	0
;;;;;;uncultured_organism_MedDCM-OCT-S09-C20	5.03E-08	0	0	0	0	0	0	0	0	4.15E-08	2.16E-08	1.43E-07	0	2.73E-07	4.67E-08	6.37E-07	0	2.08E-08
;;;;;;uncultured_organism_MedDCM-OCT-S09-C426	9.10E-06	9.32E-09	0	0	0	0	1.57E-06	2.85E-08	1.39E-08	1.63E-07	3.89E-08	7.13E-07	6.89E-09	5.58E-08	4.65E-08	6.53E-08	0	4.92E-08
;;;;;;uncultured_organism_MedDCM-OCT-S11-C235	0	4.29E-07	2.97E-08	0	0	1.84E-08	5.71E-08	6.32E-06	3.81E-08	1.16E-07	3.42E-08	5.06E-08	2.08E-08	1.16E-06	6.64E-08	2.54E-07	4.34E-06	1.32E-08
;;;;;;uncultured_organism_MedDCM-OCT-S11-C346	0	0	0	0	0	0	0	0	0	4.33E-08	0	0	0	0	4.87E-08	0	0	0
;;;;;;uncultured_prokaryote	3.76E-05	2.22E-06	5.18E-06	2.80E-07	2.03E-07	7.19E-06	1.31E-05	5.45E-07	9.12E-06	2.33E-05	1.36E-05	2.03E-05	3.49E-07	2.08E-05	8.03E-06	2.21E-05	1.78E-05	1.10E-05
;;;;;;uncultured_soil_microorganism	0	0	0	0	0	0	0	0	1.40E-07	1.84E-08	0	0	0	0	0	0	0	2.77E-07
Archaea;;;;;;	0.000379464	0.07108521	0.024236355	0.184273768	0.169905119	0.105763617	0.002909637	0.132892759	0.015404576	0.00236846	0.040420113	0.007300817	0.211845905	0.022053645	0.052145411	0.001780639	0.084757502	0.042002535
Archaea;;;;;;Candidatus_Pacearchaeota_archaeon_CG1_02_30_18	4.83E-08	1.95E-07	2.30E-07	0	5.31E-08	5.35E-08	9.11E-07	0	4.79E-08	1.60E-06	1.13E-06	1.87E-06	6.77E-09	2.68E-07	3.26E-06	9.31E-08	2.05E-07	6.02E-06
Archaea;;;;;;Candidatus_Pacearchaeota_archaeon_CG1_02_31_27	3.23E-07	2.98E-07	9.74E-08	1.91E-08	2.49E-07	8.69E-08	4.85E-06	7.13E-08	8.98E-07	3.08E-06	3.99E-06	3.23E-06	4.86E-08	1.21E-06	4.69E-06	1.68E-07	1.26E-06	1.35E-05
Archaea;;;;;;Candidatus_Pacearchaeota_archaeon_CG1_02_32_132	8.04E-07	9.16E-07	8.52E-07	1.33E-07	5.16E-07	6.20E-07	7.45E-06	2.18E-06	1.18E-05	1.90E-06	4.65E-06	2.77E-06	9.11E-08	1.38E-06	6.61E-06	2.75E-07	5.76E-07	1.68E-05
Archaea;;;;;;Candidatus_Pacearchaeota_archaeon_CG1_02_32_21	2.92E-07	1.79E-07	2.24E-07	3.30E-08	4.89E-07	1.86E-07	7.18E-07	3.76E-07	9.40E-07	2.52E-06	4.32E-06	5.58E-06	9.06E-08	8.14E-07	5.79E-06	3.74E-07	6.58E-07	1.14E-05
Archaea;;;;;;Candidatus_Pacearchaeota_archaeon_CG1_02_35_32	5.70E-07	1.77E-06	6.06E-07	6.29E-07	2.16E-07	3.99E-06	5.78E-06	1.04E-06	4.15E-05	1.29E-05	3.50E-05	7.41E-05	8.27E-07	1.13E-05	3.27E-05	8.30E-06	7.08E-06	7.17E-05
Archaea;;;;;;Candidatus_Pacearchaeota_archaeon_CG1_02_39_14	1.94E-07	2.59E-07	3.95E-07	0	0	1.08E-07	1.05E-06	1.75E-06	1.76E-05	1.69E-06	3.40E-06	3.84E-06	2.85E-08	3.57E-07	2.47E-06	2.19E-07	9.90E-07	6.59E-06
Archaea;;;;;;Candidatus_Pacearchaeota_archaeon_RBG_13_33_26	6.39E-08	9.80E-08	2.74E-08	1.23E-08	5.41E-08	1.41E-07	1.58E-08	0	7.47E-08	5.91E-07	4.74E-07	2.61E-07	0	8.98E-08	1.39E-07	1.02E-07	1.27E-06	1.05E-06
Archaea;;;;;;Candidatus_Pacearchaeota_archaeon_RBG_13_36_9	8.60E-07	1.14E-06	2.87E-06	1.53E-07	1.06E-06	5.31E-07	9.97E-06	1.45E-06	2.91E-05	1.20E-05	4.57E-05	4.36E-05	7.05E-07	5.30E-06	5.54E-05	1.37E-06	8.16E-06	8.48E-05
Archaea;;;;;;Candidatus_Pacearchaeota_archaeon_RBG_16_35_8	1.27E-07	3.36E-07	1.29E-07	4.29E-08	2.19E-07	2.14E-07	2.05E-06	2.42E-06	2.50E-06	3.00E-06	1.38E-06	1.76E-06	0	3.44E-06	9.41E-07	2.09E-06	1.68E-07	3.74E-06
Archaea;;;;;;Candidatus_Pacearchaeota_archaeon_RBG_19FT_COMBO_34_9	0	3.25E-08	2.25E-08	0	3.78E-08	1.01E-08	1.06E-07	0	0	1.75E-07	7.56E-07	1.36E-07	0	0	1.82E-07	2.16E-08	3.48E-08	1.70E-06
Archaea;;;;;;Candidatus_Pacearchaeota_archaeon_ex4484_26	8.45E-08	8.01E-08	0	5.99E-08	1.01E-07	4.53E-07	5.40E-06	6.61E-08	7.88E-07	6.64E-07	1.40E-06	1.74E-06	1.07E-08	6.01E-07	1.64E-06	1.23E-07	2.86E-08	7.51E-06
Archaea;;;;;;Candidatus_Pacearchaeota_archaeon_ex4484_31	1.32E-07	9.09E-08	2.84E-08	3.76E-08	3.58E-08	1.27E-07	1.61E-07	1.20E-07	3.53E-07	1.26E-06	4.36E-06	1.79E-06	4.23E-08	4.97E-07	4.11E-06	3.32E-07	6.13E-07	8.26E-06
Archaea;;;;;;Candidatus_Pacearchaeota_archaeon_ex4484_71	1.93E-08	9.37E-08	1.43E-07	0	1.77E-07	2.47E-08	2.53E-06	5.90E-08	6.22E-08	1.10E-06	8.18E-07	1.69E-06	0	2.51E-07	4.38E-07	1.03E-07	2.58E-07	1.75E-06
Archaea;;;;;;archaeon_13_1_20CM_2_51_12	1.99E-08	0	0	0	0	0	0	0	1.10E-08	3.59E-06	0	1.44E-07	0	1.59E-06	0	2.96E-06	0	0
Archaea;;;;;;archaeon_13_1_20CM_2_54_9	1.70E-08	0	0	2.81E-07	0	0	7.54E-08	0	0	1.58E-06	7.59E-07	3.19E-07	5.07E-08	1.72E-07	2.42E-07	5.85E-07	6.68E-07	3.39E-07
Archaea;;;;;;archaeon_13_1_20CM_52_20	2.93E-07	0	1.66E-08	0	0	0	8.14E-08	0	0	1.40E-08	1.47E-08	0	0	0	0	3.70E-08	1.38E-08	7.04E-09
Archaea;;;;;;archaeon_13_1_40CM_2_52_13	1.10E-07	1.80E-08	0	6.46E-07	3.53E-06	1.43E-06	0	1.58E-06	5.30E-07	8.91E-08	1.13E-06	1.61E-07	1.20E-07	1.23E-07	3.72E-07	1.33E-08	2.34E-07	5.79E-07
Archaea;;;;;;archaeon_13_1_40CM_4_53_4	0	7.22E-08	0	2.30E-07	3.94E-07	1.17E-07	0	2.10E-08	0	0	2.38E-08	0	5.34E-08	3.85E-08	2.18E-07	0	4.47E-08	1.94E-07
Archaea;;;;;;archaeon_13_2_20CM_2_52_21	3.82E-08	0	0	0	6.97E-08	2.21E-08	0	0	1.32E-08	3.93E-08	5.75E-08	4.08E-08	0	6.20E-08	3.54E-08	1.38E-08	1.54E-08	1.66E-07
Archaea;;;;;;archaeon_13_2_20CM_2_53_6	1.87E-08	0	2.67E-08	0	0	0	0	0	0	0	1.48E-07	0	8.81E-09	0	0	1.25E-07	3.13E-06	2.26E-08
Archaea;;;;;;archaeon_CG2_30_31_98	1.32E-08	0	0	0	0	0	0	0	1.72E-08	4.21E-07	2.84E-08	0	0	3.06E-08	2.29E-08	4.78E-08	0	2.52E-07
Archaea;;;;;;archaeon_D22	9.45E-07	1.40E-06	1.21E-06	1.11E-07	9.42E-07	6.62E-07	1.12E-05	1.16E-05	8.92E-05	1.06E-05	3.40E-05	1.08E-05	4.13E-07	3.95E-06	1.80E-05	9.15E-07	6.06E-06	8.34E-05
Archaea;;;;;;archaeon_GW2011_AR1	9.46E-08	9.11E-08	6.48E-08	0	3.01E-07	5.80E-09	9.81E-07	3.58E-08	6.04E-08	1.90E-06	5.07E-07	1.17E-06	2.13E-08	3.40E-07	7.37E-07	6.06E-08	7.82E-08	1.77E-06
Archaea;;;;;;archaeon_GW2011_AR10	4.16E-07	2.98E-07	2.42E-07	9.93E-08	2.41E-07	1.55E-06	1.06E-06	3.23E-07	1.45E-05	6.02E-06	6.95E-05	1.19E-05	2.10E-07	1.26E-06	2.70E-05	4.64E-07	5.01E-06	4.28E-05
Archaea;;;;;;archaeon_GW2011_AR11	9.25E-07	8.99E-07	4.63E-07	3.64E-08	6.51E-07	5.04E-07	2.11E-05	6.01E-06	5.12E-06	1.03E-05	2.16E-05	7.16E-06	6.90E-07	3.83E-06	1.65E-05	1.03E-05	7.90E-06	6.03E-05
Archaea;;;;;;archaeon_GW2011_AR13	1.71E-06	1.23E-05	2.35E-05	1.30E-07	6.98E-06	2.66E-06	8.09E-06	2.94E-06	1.51E-05	9.95E-06	1.95E-05	7.61E-06	9.60E-08	3.33E-06	1.39E-05	7.51E-07	5.18E-06	5.55E-05
Archaea;;;;;;archaeon_GW2011_AR15	6.00E-06	3.24E-06	1.94E-06	8.90E-07	2.77E-06	2.19E-06	7.37E-05	5.85E-06	0.000144322	2.77E-05	5.63E-05	3.16E-05	1.03E-06	7.98E-06	5.16E-05	2.41E-06	1.79E-05	0.000169553
Archaea;;;;;;archaeon_GW2011_AR16	3.61E-06	7.28E-07	5.18E-07	2.39E-08	6.51E-08	6.33E-07	5.36E-06	8.66E-08	3.19E-05	5.21E-06	1.04E-05	3.39E-06	1.23E-07	1.46E-06	7.57E-06	8.51E-07	5.45E-06	3.52E-05
Archaea;;;;;;archaeon_GW2011_AR17	6.99E-07	7.31E-07	2.66E-07	2.33E-06	9.04E-07	4.29E-07	9.54E-06	6.86E-07	4.16E-05	8.21E-06	4.87E-06	4.81E-06	2.43E-07	1.68E-06	5.98E-06	3.55E-07	3.18E-06	2.34E-05
Archaea;;;;;;archaeon_GW2011_AR18	3.59E-07	2.41E-05	1.08E-06	4.83E-06	3.04E-05	6.46E-06	1.16E-05	1.46E-05	3.22E-05	7.34E-06	1.60E-05	1.65E-05	1.12E-06	2.67E-06	2.01E-05	8.67E-07	5.58E-06	3.14E-05
Archaea;;;;;;archaeon_GW2011_AR19	4.76E-07	3.62E-07	1.28E-07	0	2.13E-06	3.02E-07	4.60E-06	5.89E-08	1.50E-05	2.89E-06	1.13E-05	4.47E-06	4.34E-08	7.94E-07	7.07E-06	1.86E-07	2.14E-06	2.13E-05
Archaea;;;;;;archaeon_GW2011_AR20	3.27E-07	1.08E-05	5.80E-07	1.08E-06	3.30E-06	3.53E-06	1.66E-05	5.16E-06	4.37E-06	5.31E-06	1.09E-05	5.86E-06	2.16E-07	1.80E-06	1.36E-05	4.34E-07	7.63E-06	3.68E-05
Archaea;;;;;;archaeon_GW2011_AR21	6.13E-08	5.98E-08	1.12E-07	0	2.39E-07	1.08E-07	3.93E-06	0	1.55E-08	2.98E-06	6.59E-07	9.52E-08	0	8.47E-08	2.33E-06	1.68E-07	2.05E-07	2.91E-06
Archaea;;;;;;archaeon_GW2011_AR3	2.36E-06	1.32E-06	7.98E-07	1.52E-07	1.75E-06	1.26E-06	2.89E-05	8.48E-07	4.59E-05	1.89E-05	1.98E-05	1.24E-05	2.23E-07	4.50E-06	2.25E-05	1.44E-06	6.76E-06	7.80E-05
Archaea;;;;;;archaeon_GW2011_AR4	1.67E-06	2.39E-06	1.90E-06	3.50E-07	1.98E-06	1.26E-06	2.88E-05	5.18E-06	5.30E-05	2.10E-05	3.63E-05	1.35E-05	1.57E-07	5.38E-06	3.27E-05	1.52E-06	1.26E-05	0.000122803
Archaea;;;;;;archaeon_GW2011_AR5	4.11E-07	3.66E-07	9.19E-08	5.01E-07	7.95E-07	2.42E-07	3.44E-06	1.42E-07	3.23E-07	7.32E-07	3.65E-05	4.69E-06	9.46E-07	6.46E-07	1.87E-05	1.52E-07	1.37E-06	3.00E-05
Archaea;;;;;;archaeon_GW2011_AR6	2.41E-07	1.85E-07	5.87E-06	7.44E-08	2.75E-07	3.75E-06	7.48E-06	3.52E-07	0.000109641	5.00E-06	1.40E-05	2.95E-06	1.85E-07	4.08E-06	3.93E-06	1.28E-06	7.01E-06	1.63E-05
Archaea;;;;;;archaeon_GW2011_AR9	2.24E-07	4.90E-07	6.41E-07	3.76E-08	1.84E-07	3.09E-07	1.26E-05	2.39E-06	1.55E-05	3.06E-06	8.03E-06	2.68E-06	1.15E-07	1.63E-06	5.87E-06	6.49E-07	2.72E-06	1.40E-05
Archaea;;;;;;archaeon_RBG_16_50_20	0	7.53E-08	0	0	0	0	7.20E-08	0	0	1.29E-07	9.80E-06	3.30E-06	0	5.08E-07	2.22E-06	2.64E-08	2.33E-07	3.50E-06
Archaea;;;;;;archaeon_ex4484_74	2.90E-08	3.74E-08	1.13E-08	5.49E-09	0	4.32E-08	5.72E-07	1.25E-08	0	7.31E-07	8.86E-07	5.56E-07	2.70E-08	3.56E-07	1.05E-06	1.46E-07	4.39E-07	3.61E-07
Archaea;;;;;;halophilic_archaeon_DL31	2.00E-06	0.000153336	4.76E-05	0.000487326	0.000252408	0.000289742	6.46E-06	0.000256095	5.68E-05	5.65E-06	5.86E-05	1.17E-05	0.000366132	3.38E-05	8.85E-05	5.01E-06	0.000235469	6.61E-05
Archaea;;;;;;uncultured_archaeon	4.46E-06	2.64E-05	2.11E-06	7.25E-06	9.73E-05	6.28E-06	4.47E-05	1.63E-05	9.17E-05	6.21E-05	8.38E-05	4.78E-05	3.52E-06	2.31E-05	5.33E-05	1.90E-05	2.07E-05	0.000143727
Archaea;;;;;;uncultured_archaeon_A07HB70	4.97E-07	9.94E-05	1.73E-05	0.000284544	0.000197119	8.79E-05	5.67E-06	0.00010205	1.49E-05	3.38E-06	4.86E-05	7.16E-06	0.000256473	3.14E-05	5.30E-05	3.06E-06	0.000113421	4.33E-05
Archaea;;;;;;uncultured_archaeon_A07HN63	6.13E-07	0.000229269	7.60E-05	0.000345892	0.000330479	0.000419391	2.29E-06	0.000371925	1.40E-05	3.19E-06	0.000106431	1.33E-05	0.000381174	4.54E-05	0.000143479	4.10E-06	0.000232893	8.18E-05
Archaea;;;;;;uncultured_archaeon_A07HR60	8.50E-07	7.37E-05	2.59E-05	0.000402116	0.000151779	7.60E-05	2.96E-06	0.00012803	1.16E-05	3.89E-06	3.41E-05	5.11E-06	0.000296859	2.09E-05	4.77E-05	3.62E-06	0.000134636	3.17E-05
Archaea;;;;;;uncultured_archaeon_A07HR67	2.35E-06	0.000148355	3.26E-05	0.000774787	0.000708516	0.000219284	5.50E-06	0.000534596	7.89E-05	7.02E-06	7.86E-05	1.62E-05	0.000798817	8.10E-05	0.000114003	4.58E-06	0.000154633	0.00013284
Archaea;;;;;;uncultured_archaeon_GZfos11A10	0	3.43E-07	1.88E-07	6.79E-08	3.36E-07	3.19E-07	3.20E-06	1.45E-06	3.72E-06	7.36E-08	2.46E-06	4.43E-07	2.37E-07	6.39E-07	2.95E-06	9.41E-07	1.12E-06	4.81E-06
Archaea;;;;;;uncultured_archaeon_GZfos12E1	0	0	0	0	0	0	0	0	0	1.48E-06	8.05E-08	0	0	0	0	3.39E-08	3.78E-08	0
Archaea;;;;;;uncultured_archaeon_GZfos13E1	1.52E-08	0	0	0	0	0	5.94E-08	0	6.58E-08	3.11E-07	6.53E-08	3.37E-08	6.10E-09	1.16E-07	0	1.99E-07	0	0
Archaea;;;;;;uncultured_archaeon_GZfos14B8	5.14E-09	0	0	7.80E-09	0	9.02E-09	3.50E-08	8.90E-09	0	2.90E-08	1.45E-06	1.30E-06	1.51E-08	1.56E-07	2.32E-06	3.10E-08	4.29E-08	1.70E-06
Archaea;;;;;;uncultured_archaeon_GZfos17F1	0	0	0	0	0	0	0	0	0	1.92E-07	0	0	0	2.17E-07	0	0	0	0
Archaea;;;;;;uncultured_archaeon_GZfos18C8	0	1.33E-08	0	0	0	0	0	0	0	6.27E-09	2.21E-07	2.49E-07	0	7.04E-08	3.02E-07	0	9.22E-08	2.26E-07
Archaea;;;;;;uncultured_archaeon_GZfos18F2	0	0	0	0	0	0	2.08E-08	0	0	4.49E-06	1.50E-08	4.97E-08	0	1.62E-08	0	8.58E-07	0	1.44E-08
Archaea;;;;;;uncultured_archaeon_GZfos18H11	0	0	0	0	0	0	0	0	0	1.62E-07	0	0	0	0	0	0	0	0
Archaea;;;;;;uncultured_archaeon_GZfos1D1	2.66E-08	0	0	0	0	0	1.60E-08	0	1.01E-08	4.21E-08	1.01E-06	7.55E-07	8.63E-09	6.37E-08	1.09E-06	9.72E-09	2.93E-07	5.33E-07
Archaea;;;;;;uncultured_archaeon_GZfos22D9	0	0	0	0	0	0	0	0	0	2.48E-07	0	0	0	1.07E-07	0	3.95E-07	0	0
Archaea;;;;;;uncultured_archaeon_GZfos23H7	2.59E-08	0	0	0	0	0	0	0	0	1.87E-07	9.31E-09	0	0	1.10E-07	0	1.25E-07	1.75E-08	0
Archaea;;;;;;uncultured_archaeon_GZfos26B2	0	0	0	6.30E-07	0	0	0	0	0	1.95E-07	0	0	1.78E-07	0	0	0	0	0
Archaea;;;;;;uncultured_archaeon_GZfos26D8	0	3.92E-08	0	7.50E-09	0	8.68E-08	0	4.28E-08	3.15E-08	1.85E-08	3.79E-07	0	0	0	3.65E-07	0	2.19E-07	2.25E-07
Archaea;;;;;;uncultured_archaeon_GZfos26F9	0	0	0	0	0	0	6.25E-08	0	0	2.15E-08	1.20E-06	0	0	0	3.64E-07	0	0	6.49E-07
Archaea;;;;;;uncultured_archaeon_GZfos27A8	0	0	0	0	0	0	0	0	0	0	1.74E-07	4.11E-08	0	1.61E-07	4.54E-07	0	0	4.77E-07
Archaea;;;;;;uncultured_archaeon_GZfos27E6	0	0	0	0	1.67E-08	0	0	0	0	9.87E-07	1.10E-07	0	0	6.36E-08	4.52E-08	1.71E-07	7.89E-08	5.29E-07
Archaea;;;;;;uncultured_archaeon_GZfos27E7	4.17E-08	5.82E-08	0	0	1.44E-08	1.11E-07	7.86E-07	6.45E-08	1.35E-07	2.42E-06	3.44E-05	1.73E-05	6.69E-08	1.56E-06	2.36E-05	7.97E-07	8.29E-07	5.81E-05
Archaea;;;;;;uncultured_archaeon_GZfos28B8	9.05E-09	0	0	0	0	0	0	1.69E-08	0	1.11E-06	2.79E-08	0	0	1.05E-08	0	3.31E-07	0	0
Archaea;;;;;;uncultured_archaeon_GZfos28G7	0	0	0	0	4.58E-08	0	4.11E-08	0	0	2.12E-07	1.89E-07	8.93E-08	0	9.69E-09	4.16E-07	1.25E-08	0	4.19E-07
Archaea;;;;;;uncultured_archaeon_GZfos29E12	0	0	0	0	5.94E-08	0	0	6.17E-08	5.64E-08	1.29E-06	3.64E-07	5.79E-08	0	0	8.05E-08	9.25E-08	0	6.55E-07
Archaea;;;;;;uncultured_archaeon_GZfos31B6	0	0	0	0	0	0	0	0	0	3.57E-07	0	0	0	0	0	1.12E-07	2.51E-08	0
Archaea;;;;;;uncultured_archaeon_GZfos34A6	0	0	0	0	2.52E-08	0	0	0	0	1.33E-07	9.91E-09	4.92E-08	0	6.41E-08	0	0	9.31E-09	1.90E-08
Archaea;;;;;;uncultured_archaeon_GZfos35A2	0	0	0	0	0	0	0	0	5.91E-08	3.50E-08	9.77E-08	2.02E-08	0	0	3.94E-08	0	0	0
Archaea;;;;;;uncultured_archaeon_GZfos37B2	2.94E-07	5.89E-08	1.15E-07	2.74E-08	4.61E-08	1.22E-07	1.61E-07	3.27E-08	2.68E-07	2.90E-05	4.82E-07	4.90E-07	6.73E-08	4.97E-06	2.35E-07	1.46E-05	1.81E-06	4.89E-07
Archaea;;;;;;uncultured_archaeon_GZfos37D1	4.09E-07	4.88E-08	7.81E-09	0	2.92E-08	1.23E-08	3.86E-08	1.59E-07	0	6.45E-08	1.11E-07	4.57E-08	0	1.24E-07	0	1.86E-07	4.56E-08	2.20E-07
Archaea;;;;;;uncultured_archaeon_GZfos9C4	1.13E-08	6.13E-08	0	0	0	0	2.94E-07	0	0	0	6.66E-08	9.03E-08	0	1.96E-08	2.94E-07	5.10E-08	6.21E-07	1.28E-07
Archaea;;;;;;uncultured_archaeon_GZfos9D1	2.68E-08	0	0	0	0	0	0	0	0	0	4.33E-08	1.35E-07	0	1.09E-07	4.34E-07	0	0	1.25E-07
Archaea;;;;;;uncultured_archaeon_GZfos9D8	0	6.73E-08	0	0	1.88E-08	2.02E-08	0	0	0	3.23E-08	8.88E-08	0	0	2.43E-07	0	1.90E-07	0	0
Archaea;;;;;;uncultured_archaeon_Rifle_16ft_4_minimus_37913	3.38E-08	0	0	2.18E-08	0	0	0	1.65E-08	0	1.04E-07	3.39E-07	1.86E-07	0	3.28E-08	1.87E-07	0	1.32E-08	8.22E-07
Archaea;Candidatus_Aenigmarchaeota;;;;;	0	1.40E-07	6.32E-09	1.63E-06	1.62E-07	4.83E-08	3.28E-07	3.15E-07	6.96E-07	2.77E-07	1.92E-05	4.53E-06	2.53E-07	4.44E-07	9.49E-06	1.34E-07	3.84E-07	1.29E-05
Archaea;Candidatus_Aenigmarchaeota;;;;;Candidatus_Aenigmarchaeota_archaeon_CG1_02_38_14	6.32E-07	5.47E-06	3.20E-07	2.18E-06	1.97E-05	4.50E-07	9.46E-07	6.62E-07	1.52E-05	1.80E-06	3.70E-05	9.01E-06	9.01E-07	1.84E-06	2.12E-05	5.87E-07	3.30E-06	4.81E-05
Archaea;Candidatus_Aenigmarchaeota;;;;;Candidatus_Aenigmarchaeota_archaeon_ex4484_14	4.29E-07	3.22E-07	1.01E-07	2.38E-08	1.92E-07	1.30E-07	1.00E-06	1.18E-06	1.67E-06	1.88E-06	5.78E-05	1.04E-05	1.34E-06	1.58E-06	3.04E-05	5.90E-07	1.66E-06	5.74E-05
Archaea;Candidatus_Aenigmarchaeota;;;;;Candidatus_Aenigmarchaeota_archaeon_ex4484_224	5.39E-08	8.60E-08	0	2.14E-08	1.31E-08	1.15E-07	6.04E-07	5.06E-08	3.55E-07	1.33E-06	1.48E-05	2.49E-06	1.88E-07	4.76E-07	7.29E-06	2.39E-07	5.78E-07	1.06E-05
Archaea;Candidatus_Aenigmarchaeota;;;;;Candidatus_Aenigmarchaeota_archaeon_ex4484_52	2.04E-07	2.66E-07	9.34E-08	2.41E-08	1.76E-07	3.01E-07	1.03E-06	5.54E-08	5.92E-07	1.02E-06	1.65E-05	4.39E-06	1.47E-06	1.06E-06	1.16E-05	1.83E-07	2.30E-06	2.90E-05
Archaea;Candidatus_Aenigmarchaeota;;;;;Candidatus_Aenigmarchaeota_archaeon_ex4484_56	4.86E-07	2.24E-06	3.34E-06	6.14E-07	1.89E-06	8.34E-06	4.10E-06	2.53E-06	1.03E-06	5.55E-06	3.63E-05	1.28E-05	1.60E-06	4.30E-06	2.63E-05	1.32E-06	2.68E-06	4.51E-05
Archaea;Candidatus_Bathyarchaeota;;;;;	3.47E-07	1.40E-06	4.89E-07	3.49E-07	1.38E-06	7.24E-07	5.78E-06	1.62E-06	1.33E-05	8.88E-06	3.10E-05	2.79E-05	1.21E-06	4.47E-06	3.86E-05	8.17E-06	2.32E-05	3.28E-05
Archaea;Candidatus_Bathyarchaeota;;;;;Candidatus_Bathyarchaeota_archaeon_B23	0	2.37E-06	3.76E-07	1.41E-05	4.65E-06	2.43E-06	4.00E-08	1.22E-05	1.01E-07	3.18E-07	1.44E-06	6.48E-07	7.67E-06	5.53E-07	1.96E-06	5.95E-07	1.96E-06	1.62E-06
Archaea;Candidatus_Bathyarchaeota;;;;;Candidatus_Bathyarchaeota_archaeon_B24	5.64E-08	4.04E-08	4.38E-08	2.22E-07	1.42E-08	4.83E-08	6.28E-07	1.12E-07	2.48E-07	4.77E-06	3.17E-06	3.42E-06	1.21E-07	1.03E-06	4.57E-06	1.83E-06	5.84E-06	5.58E-06
Archaea;Candidatus_Bathyarchaeota;;;;;Candidatus_Bathyarchaeota_archaeon_B25	8.41E-09	1.22E-07	7.39E-08	1.04E-08	9.24E-09	9.18E-08	4.06E-07	1.78E-08	1.27E-05	1.43E-07	8.32E-06	3.35E-06	3.99E-08	5.92E-07	3.55E-06	3.34E-07	2.77E-07	5.17E-06
Archaea;Candidatus_Bathyarchaeota;;;;;Candidatus_Bathyarchaeota_archaeon_B26-1	1.00E-07	8.91E-08	0	1.67E-08	0	0	1.32E-07	0	1.18E-06	6.76E-07	1.71E-06	8.38E-07	5.45E-08	9.94E-07	8.61E-07	5.91E-07	2.59E-06	2.02E-06
Archaea;Candidatus_Bathyarchaeota;;;;;Candidatus_Bathyarchaeota_archaeon_B26-2	1.63E-07	1.14E-07	6.30E-07	5.29E-07	7.17E-07	4.20E-07	1.78E-06	4.10E-07	1.49E-05	8.52E-06	1.90E-05	2.17E-05	5.54E-07	2.41E-06	2.72E-05	5.07E-06	1.09E-05	2.04E-05
Archaea;Candidatus_Bathyarchaeota;;;;;Candidatus_Bathyarchaeota_archaeon_B63	1.62E-06	2.50E-08	0	2.75E-08	2.14E-08	2.23E-08	4.48E-07	8.12E-08	8.73E-08	2.78E-07	8.77E-06	1.73E-06	7.22E-08	8.15E-07	2.15E-06	3.16E-07	1.02E-07	3.59E-06
Archaea;Candidatus_Bathyarchaeota;;;;;Candidatus_Bathyarchaeota_archaeon_BA1	1.39E-07	1.69E-07	5.22E-08	4.09E-07	9.27E-08	3.24E-07	3.57E-06	4.03E-07	2.76E-07	7.36E-07	9.98E-06	1.36E-05	2.93E-07	7.52E-07	1.48E-05	1.33E-06	2.04E-06	9.94E-06
Archaea;Candidatus_Bathyarchaeota;;;;;Candidatus_Bathyarchaeota_archaeon_BA2	3.90E-08	5.13E-06	2.51E-07	3.32E-06	0	6.39E-07	2.46E-07	1.19E-06	1.36E-06	7.13E-07	2.65E-06	8.38E-06	8.95E-07	4.60E-07	1.24E-05	3.09E-07	3.50E-07	4.22E-06
Archaea;Candidatus_Bathyarchaeota;;;;;Candidatus_Bathyarchaeota_archaeon_RBG_13_38_9	6.37E-06	7.55E-07	5.87E-08	1.15E-07	1.79E-07	5.72E-08	1.70E-06	3.99E-07	3.78E-07	2.72E-06	1.28E-05	1.06E-05	3.67E-07	1.53E-06	1.99E-05	1.53E-06	3.48E-06	9.14E-06
Archaea;Candidatus_Bathyarchaeota;;;;;Candidatus_Bathyarchaeota_archaeon_RBG_13_46_16b	1.46E-07	1.94E-08	2.10E-07	0	4.08E-07	2.95E-08	7.22E-07	1.69E-08	4.85E-06	7.21E-07	1.03E-06	1.24E-06	6.28E-08	4.22E-07	1.70E-06	5.86E-07	1.67E-07	2.70E-06
Archaea;Candidatus_Bathyarchaeota;;;;;Candidatus_Bathyarchaeota_archaeon_RBG_13_52_12	3.60E-08	5.49E-06	6.27E-08	9.46E-07	1.64E-05	3.80E-07	6.40E-07	5.67E-07	6.22E-07	2.53E-06	1.20E-05	3.76E-06	3.13E-07	3.73E-06	4.33E-06	1.28E-06	1.16E-06	7.28E-06
Archaea;Candidatus_Bathyarchaeota;;;;;Candidatus_Bathyarchaeota_archaeon_RBG_13_60_20	0	0	0	0	0	0	0	0	4.05E-08	5.25E-07	4.96E-07	3.67E-07	0	1.97E-07	3.08E-07	6.78E-07	0	4.09E-07
Archaea;Candidatus_Bathyarchaeota;;;;;Candidatus_Bathyarchaeota_archaeon_RBG_16_48_13	0	3.21E-07	4.39E-08	4.78E-08	3.73E-07	1.32E-07	0	6.06E-07	1.45E-07	9.09E-08	1.91E-06	7.04E-08	3.01E-07	1.99E-07	7.57E-07	6.86E-08	2.24E-06	1.89E-06
Archaea;Candidatus_Bathyarchaeota;;;;;Candidatus_Bathyarchaeota_archaeon_RBG_16_57_9	3.70E-09	6.52E-08	0	7.27E-07	1.35E-08	0	1.23E-08	3.32E-07	6.43E-09	2.08E-08	1.79E-07	0	2.78E-07	5.99E-08	4.82E-08	7.60E-08	1.67E-07	8.48E-08
Archaea;Candidatus_Bathyarchaeota;;;;;Candidatus_Bathyarchaeota_archaeon_ex4484_135	0	5.85E-08	0	0	0	6.48E-08	8.05E-08	4.27E-06	4.43E-08	3.34E-07	5.86E-07	1.11E-07	1.09E-08	0	5.92E-07	9.33E-08	1.62E-06	1.58E-07
Archaea;Candidatus_Bathyarchaeota;;;;;Candidatus_Bathyarchaeota_archaeon_ex4484_205	1.34E-07	2.82E-08	1.07E-07	0	0	0	9.26E-07	0	0	2.26E-07	7.48E-06	1.63E-06	0	4.03E-07	7.32E-07	1.25E-06	4.96E-08	1.96E-06
Archaea;Candidatus_Bathyarchaeota;;;;;Candidatus_Bathyarchaeota_archaeon_ex4484_218	6.12E-08	1.42E-07	1.99E-07	1.73E-07	3.13E-06	1.14E-06	0	9.97E-08	2.39E-06	3.24E-07	2.98E-07	3.80E-06	1.08E-07	1.33E-05	7.08E-07	6.60E-08	5.09E-07	4.29E-06
Archaea;Candidatus_Bathyarchaeota;;;;;Candidatus_Bathyarchaeota_archaeon_ex4484_231	0	2.97E-08	0	0	0	0	7.24E-08	0	1.16E-07	1.31E-07	3.81E-08	5.13E-07	0	3.87E-07	5.32E-07	2.63E-07	7.08E-08	4.95E-07
Archaea;Candidatus_Bathyarchaeota;;;;;Candidatus_Bathyarchaeota_archaeon_ex4484_40	1.76E-09	0	3.82E-07	1.46E-09	0	0	4.13E-07	7.84E-09	3.05E-09	1.69E-07	1.77E-07	1.46E-06	2.83E-09	3.28E-07	2.21E-06	3.18E-08	4.45E-07	7.43E-07
Archaea;Candidatus_Bathyarchaeota;;;;;miscellaneous_Crenarchaeota_group-15_archaeon_DG-45	2.87E-07	2.30E-07	3.19E-07	6.05E-07	4.17E-07	4.56E-07	6.95E-07	8.49E-07	1.56E-06	3.51E-06	5.28E-06	3.01E-06	4.88E-07	2.24E-06	4.35E-06	1.28E-06	3.15E-06	5.17E-06
Archaea;Candidatus_Bathyarchaeota;;;;;miscellaneous_Crenarchaeota_group-1_archaeon_SG8-32-1	1.20E-05	1.46E-07	1.04E-07	0	9.18E-08	1.17E-07	1.31E-06	2.00E-08	1.04E-07	7.41E-06	1.37E-06	1.99E-06	2.48E-08	2.33E-06	1.92E-06	2.57E-06	6.14E-07	1.43E-06
Archaea;Candidatus_Bathyarchaeota;;;;;miscellaneous_Crenarchaeota_group-1_archaeon_SG8-32-3	0	0	0	0	0	0	0	0	0	2.77E-08	6.51E-08	0	0	0	4.67E-08	1.22E-08	1.36E-08	3.61E-07
Archaea;Candidatus_Bathyarchaeota;;;;;miscellaneous_Crenarchaeota_group-6_archaeon_AD8-1	4.86E-07	2.95E-08	9.62E-08	0	3.09E-07	0	3.67E-07	0	2.36E-08	5.30E-07	6.77E-07	4.57E-07	2.49E-08	3.14E-07	2.84E-07	1.11E-07	1.53E-06	7.27E-07
Archaea;Candidatus_Bathyarchaeota;;;;;miscellaneous_Crenarchaeota_group_archaeon_SMTZ-80	2.32E-07	1.05E-07	5.41E-08	6.97E-08	1.81E-08	8.47E-08	5.23E-06	1.49E-07	1.58E-07	3.76E-06	3.95E-06	5.61E-06	6.00E-08	1.82E-06	4.32E-06	2.01E-06	5.62E-06	9.39E-06
Archaea;Candidatus_Bathyarchaeota;;;;;miscellaneous_Crenarchaeota_group_archaeon_SMTZ1-55	4.66E-08	1.24E-08	0	0	3.12E-08	0	9.03E-08	8.65E-08	0	7.21E-07	7.05E-07	4.02E-07	1.62E-08	3.88E-07	2.44E-07	6.87E-07	2.43E-06	6.05E-07
Archaea;Candidatus_Bathyarchaeota;;;;;uncultured_marine_crenarchaeote_E37-7F	1.51E-07	3.57E-08	0	0	0	0	5.86E-08	1.21E-07	3.73E-08	1.01E-06	8.80E-08	1.99E-07	0	1.44E-07	2.14E-07	2.69E-08	2.55E-07	7.60E-07
Archaea;Candidatus_Bathyarchaeota;;;;;uncultured_miscellaneous_Crenarchaeota_group	1.79E-08	0	0	0	0	0	0	0	0	3.04E-07	3.85E-08	0	0	2.08E-08	0	4.86E-08	0	0
Archaea;Candidatus_Heimdallarchaeota;;;;;	1.88E-08	1.35E-08	0	1.14E-07	1.13E-08	7.73E-07	2.64E-07	1.18E-07	6.52E-06	3.55E-07	1.15E-06	1.22E-06	0	5.23E-07	1.90E-06	3.52E-07	1.03E-06	1.59E-06
Archaea;Candidatus_Heimdallarchaeota;;;;;Candidatus_Heimdallarchaeota_archaeon_AB_125	5.11E-06	5.21E-08	1.01E-07	1.63E-08	2.11E-08	1.16E-07	4.19E-07	1.47E-08	8.69E-08	2.15E-06	3.77E-06	8.92E-06	3.31E-07	1.69E-06	1.14E-05	1.54E-06	5.19E-06	7.29E-06
Archaea;Candidatus_Heimdallarchaeota;;;;;Candidatus_Heimdallarchaeota_archaeon_LC_2	3.05E-07	1.39E-05	4.23E-06	1.33E-06	8.26E-06	6.91E-06	2.87E-06	1.04E-05	1.92E-06	1.32E-06	3.18E-06	6.76E-06	6.98E-07	2.18E-06	1.06E-05	1.19E-06	2.51E-06	5.92E-06
Archaea;Candidatus_Heimdallarchaeota;;;;;Candidatus_Heimdallarchaeota_archaeon_LC_3	1.51E-06	1.20E-07	5.32E-07	1.22E-07	8.07E-08	2.68E-07	9.61E-06	3.92E-07	1.67E-06	8.97E-06	1.19E-05	1.33E-05	1.51E-06	5.34E-06	2.28E-05	6.89E-06	5.63E-05	1.13E-05
Archaea;Candidatus_Korarchaeota;;;;Candidatus_Korarchaeum;	8.09E-08	2.92E-07	0	6.08E-07	8.81E-07	5.65E-07	0	3.65E-07	9.48E-07	9.26E-08	1.06E-06	2.12E-07	2.19E-07	3.08E-07	9.14E-07	7.35E-08	8.26E-07	2.52E-06
Archaea;Candidatus_Korarchaeota;;;;Candidatus_Korarchaeum;Candidatus_Korarchaeum_cryptofilum	0	2.92E-08	0	0	0	0	0	0	2.36E-08	1.37E-07	1.55E-07	1.44E-07	0	1.47E-07	5.60E-07	1.16E-07	2.71E-08	2.52E-07
Archaea;Candidatus_Lokiarchaeota;;;;;	1.72E-08	1.93E-08	2.16E-08	0	0	3.98E-08	7.14E-07	2.81E-09	4.16E-08	1.33E-06	5.24E-07	7.72E-07	4.95E-09	1.19E-06	2.26E-06	1.27E-07	5.53E-07	1.04E-06
Archaea;Candidatus_Lokiarchaeota;;;;;Candidatus_Lokiarchaeota_archaeon_CR_4	1.32E-07	1.65E-08	3.00E-07	2.94E-08	2.01E-07	8.73E-08	9.15E-07	9.37E-07	7.52E-07	2.26E-06	9.64E-06	4.94E-06	9.31E-08	2.68E-06	5.96E-06	6.13E-07	1.52E-06	1.42E-05
Archaea;Candidatus_Lokiarchaeota;;;;Lokiarchaeum;Lokiarchaeum_sp._GC14_75	4.31E-07	2.51E-05	1.06E-06	2.17E-06	7.04E-06	4.29E-05	1.23E-05	1.15E-05	0.000128181	2.31E-05	2.03E-05	1.80E-05	6.80E-07	5.33E-06	2.11E-05	6.30E-06	6.18E-06	3.39E-05
Archaea;Candidatus_Micrarchaeota;;;;;	1.24E-07	1.11E-07	4.17E-08	1.85E-07	3.01E-06	4.13E-07	4.06E-07	3.39E-07	2.07E-07	1.55E-06	3.74E-05	5.07E-06	1.28E-07	3.28E-07	1.41E-05	1.08E-07	1.59E-06	2.08E-05
Archaea;Candidatus_Micrarchaeota;;;;;Candidatus_Micrarchaeota_archaeon_CG1_02_47_40	1.11E-07	5.75E-07	2.36E-07	7.70E-08	2.53E-07	1.86E-07	1.75E-07	1.98E-07	4.53E-07	9.28E-07	1.76E-05	1.93E-06	7.33E-08	1.10E-07	2.50E-06	5.40E-08	2.48E-06	5.83E-06
Archaea;Candidatus_Micrarchaeota;;;;;Candidatus_Micrarchaeota_archaeon_CG1_02_49_24	6.35E-08	0	0	2.06E-08	4.58E-09	4.83E-09	9.33E-08	3.88E-08	6.24E-07	6.94E-07	1.30E-07	0	0	2.57E-07	4.95E-08	1.85E-06	1.01E-08	2.22E-07
Archaea;Candidatus_Micrarchaeota;;;;;Candidatus_Micrarchaeota_archaeon_CG1_02_51_15	1.17E-07	1.36E-07	3.13E-08	1.30E-08	2.67E-07	1.84E-07	2.02E-06	1.95E-06	1.91E-05	8.68E-07	9.18E-06	1.98E-06	7.67E-08	3.03E-07	4.49E-06	1.84E-07	5.47E-07	5.53E-06
Archaea;Candidatus_Micrarchaeota;;;;;Candidatus_Micrarchaeota_archaeon_CG1_02_55_22	0	2.89E-07	0	6.00E-08	3.29E-07	7.51E-08	8.32E-07	5.38E-07	1.01E-07	1.59E-07	5.60E-06	1.16E-06	1.37E-07	3.05E-07	4.53E-06	2.15E-07	6.20E-07	7.91E-06
Archaea;Candidatus_Micrarchaeota;;;;;Candidatus_Micrarchaeota_archaeon_CG1_02_55_41	9.93E-09	7.94E-08	8.07E-08	0	5.00E-08	1.58E-07	5.84E-07	9.84E-09	7.48E-07	1.27E-07	6.07E-06	1.36E-06	2.37E-08	1.40E-07	5.68E-06	1.92E-08	9.58E-07	6.78E-06
Archaea;Candidatus_Micrarchaeota;;;;;Candidatus_Micrarchaeota_archaeon_CG1_02_60_51	0	0	0	0	3.01E-07	5.66E-08	2.19E-08	0	2.04E-07	5.12E-07	4.38E-06	1.43E-06	0	1.30E-07	2.47E-06	1.15E-08	2.97E-08	2.66E-06
Archaea;Candidatus_Micrarchaeota;;;;;Candidatus_Micrarchaeota_archaeon_Mia14	7.77E-08	2.45E-07	3.92E-08	7.97E-07	1.29E-07	2.01E-07	5.83E-08	1.43E-06	3.58E-07	2.06E-07	2.26E-06	3.74E-07	1.39E-07	1.60E-07	1.78E-06	6.48E-08	1.41E-07	7.39E-06
Archaea;Candidatus_Micrarchaeota;;;;;Candidatus_Micrarchaeota_archaeon_RBG_16_36_9	4.31E-07	5.77E-07	1.89E-07	8.21E-08	2.02E-06	4.20E-07	1.08E-06	1.10E-06	9.88E-07	2.57E-06	8.03E-05	1.82E-05	6.82E-07	1.80E-06	4.10E-05	5.21E-07	1.87E-06	5.32E-05
Archaea;Candidatus_Micrarchaeota;;;;;Candidatus_Micrarchaeota_archaeon_RBG_16_49_10	2.98E-07	5.82E-08	9.53E-08	1.54E-08	1.87E-07	9.03E-08	8.20E-07	1.18E-07	5.86E-07	2.26E-06	1.83E-05	3.62E-06	4.60E-08	3.97E-07	8.39E-06	1.45E-07	2.31E-07	1.34E-05
Archaea;Candidatus_Micrarchaeota;;;;Candidatus_Micrarchaeum;	0	0	0	0	0	0	0	0	0	0	0	0	0	1.23E-08	0	1.05E-07	0	0
Archaea;Candidatus_Micrarchaeota;;;;Candidatus_Micrarchaeum;Candidatus_Micrarchaeum_acidiphilum	3.19E-07	4.02E-06	9.06E-08	1.03E-08	9.01E-08	3.83E-07	0	1.19E-06	1.20E-07	3.21E-07	9.93E-07	5.25E-07	0	1.17E-07	5.95E-07	2.60E-08	8.27E-07	1.86E-06
Archaea;Candidatus_Micrarchaeota;;;;Candidatus_Micrarchaeum;Candidatus_Micrarchaeum_sp._AZ1	0	0	0	0	0	0	0	0	0	2.64E-08	5.78E-06	2.63E-07	0	0	1.06E-06	1.75E-08	3.96E-07	2.06E-06
Archaea;Candidatus_Nanohaloarchaeota;Nanohaloarchaea;;;;	1.24E-05	0.003738258	7.35E-05	0.001495048	0.008288363	0.000806516	3.94E-05	0.002055959	0.000360132	3.77E-05	0.001075056	0.000146685	0.000270679	0.000189272	0.000516158	1.27E-05	0.000310469	0.001664555
Archaea;Candidatus_Nanohaloarchaeota;Nanohaloarchaea;;;;Candidatus_Haloredivivus_sp._G17	7.48E-06	0.004471262	9.32E-05	0.000728036	0.004031981	0.001377157	2.30E-05	0.00321713	0.000658629	2.28E-05	0.000486092	5.24E-05	0.000139834	9.33E-05	0.000299966	6.64E-06	0.00026146	0.000835184
Archaea;Candidatus_Nanohaloarchaeota;Nanohaloarchaea;;;;Nanohaloarchaea_archaeon_SG9	6.44E-06	0.001875527	3.56E-05	0.000720429	0.003998283	0.000411377	2.59E-05	0.001064134	0.000219538	1.96E-05	0.000604998	8.84E-05	0.000140895	9.11E-05	0.000301982	7.30E-06	0.000144205	0.00095323
Archaea;Candidatus_Nanohaloarchaeota;Nanohaloarchaea;;;Candidatus_Nanosalina;Candidatus_Nanosalina_sp._J07AB43	4.83E-06	0.000552945	1.51E-05	0.000387592	0.001381486	0.000132148	1.77E-05	0.0004356	9.09E-05	1.01E-05	0.000110223	2.41E-05	7.83E-05	3.64E-05	6.46E-05	3.66E-06	6.95E-05	0.000162597
Archaea;Candidatus_Nanohaloarchaeota;Nanohaloarchaea;;;Candidatus_Nanosalinarum;Candidatus_Nanosalinarum_sp._J07AB56	1.71E-06	0.0008473	1.84E-05	0.000381247	0.000823119	0.00016233	5.90E-06	0.000598646	0.000115472	4.45E-06	0.000106567	1.67E-05	0.000301991	2.86E-05	5.68E-05	1.99E-06	5.57E-05	0.000160762
Archaea;Candidatus_Odinarchaeota;;;;;Candidatus_Odinarchaeota_archaeon_LCB_4	7.57E-08	6.92E-07	3.08E-07	1.56E-06	8.70E-07	2.99E-05	5.43E-07	2.94E-06	3.63E-07	1.10E-06	2.15E-06	4.28E-06	7.00E-07	9.33E-07	5.22E-06	1.77E-07	7.58E-07	6.65E-06
Archaea;Candidatus_Parvarchaeota;;;;Candidatus_Parvarchaeum;	0	0	0	2.08E-08	2.51E-07	2.40E-08	0	0	0	0	0	0	2.01E-08	0	2.89E-08	0	0	0
Archaea;Candidatus_Parvarchaeota;;;;Candidatus_Parvarchaeum;Candidatus_Parvarchaeum_acidiphilum	0	0	0	0	1.96E-07	0	0	0	0	5.42E-07	0	1.32E-07	2.70E-08	0	3.02E-07	1.94E-08	0	3.25E-07
Archaea;Candidatus_Parvarchaeota;;;;Candidatus_Parvarchaeum;Candidatus_Parvarchaeum_acidophilus	1.29E-08	1.41E-08	0	0	0	0	4.68E-08	0	0	1.53E-07	1.70E-07	2.78E-07	5.54E-08	1.14E-08	6.67E-07	1.78E-08	1.50E-06	7.93E-07
Archaea;Candidatus_Thorarchaeota;;;;;	2.64E-06	1.82E-07	1.44E-07	8.00E-08	2.50E-08	5.04E-08	5.55E-07	5.48E-07	7.33E-07	3.92E-06	6.87E-06	1.06E-05	5.62E-08	1.83E-06	1.45E-05	1.79E-06	2.69E-06	1.06E-05
Archaea;Candidatus_Thorarchaeota;;;;;Candidatus_Thorarchaeota_archaeon_AB_25	0	0	0	0	0	3.30E-08	1.60E-07	0	0	1.25E-07	8.19E-07	1.66E-06	0	5.09E-07	1.27E-06	1.02E-07	1.41E-07	3.55E-06
Archaea;Candidatus_Thorarchaeota;;;;;Candidatus_Thorarchaeota_archaeon_SMTZ-45	1.17E-06	1.32E-06	9.54E-07	1.66E-07	9.15E-07	7.64E-07	8.57E-06	4.80E-07	7.39E-06	7.15E-06	5.59E-06	3.39E-05	2.08E-07	1.06E-05	6.64E-06	2.24E-06	5.36E-06	1.50E-05
Archaea;Candidatus_Thorarchaeota;;;;;Candidatus_Thorarchaeota_archaeon_SMTZ1-45	0	1.36E-07	2.08E-07	8.26E-07	6.49E-07	5.33E-07	1.35E-08	5.56E-07	5.64E-07	4.45E-07	2.43E-06	2.95E-06	3.41E-07	7.65E-07	2.68E-06	7.16E-07	9.71E-07	2.41E-06
Archaea;Candidatus_Thorarchaeota;;;;;Candidatus_Thorarchaeota_archaeon_SMTZ1-83	2.24E-05	3.39E-08	2.88E-08	0	3.03E-07	0	0	1.50E-08	3.40E-08	1.11E-06	1.11E-06	1.83E-06	4.37E-07	5.98E-07	1.58E-06	2.25E-07	2.22E-06	2.06E-06
Archaea;Candidatus_Woesearchaeota;;;;;	1.28E-06	1.57E-06	9.52E-07	6.89E-08	1.62E-06	1.20E-06	1.10E-05	5.44E-06	5.20E-05	1.38E-05	3.16E-05	1.31E-05	3.05E-07	4.61E-06	2.27E-05	9.49E-07	8.68E-06	0.000103668
Archaea;Candidatus_Woesearchaeota;;;;;Candidatus_Woesearchaeota_archaeon_CG1_02_33_12	4.35E-06	1.04E-05	9.10E-06	2.42E-06	1.91E-05	2.73E-06	3.25E-05	4.30E-06	9.27E-05	4.40E-05	9.82E-05	4.10E-05	2.51E-06	1.71E-05	6.97E-05	4.09E-06	1.84E-05	0.00028397
Archaea;Candidatus_Woesearchaeota;;;;;Candidatus_Woesearchaeota_archaeon_CG1_02_47_18	4.47E-07	1.09E-06	2.76E-07	7.69E-08	9.85E-07	1.31E-06	1.03E-05	1.19E-07	3.14E-05	9.30E-06	3.45E-05	1.27E-05	2.27E-07	2.93E-06	2.71E-05	6.45E-07	3.16E-06	7.62E-05
Archaea;Candidatus_Woesearchaeota;;;;;Candidatus_Woesearchaeota_archaeon_CG1_02_57_44	1.02E-06	3.01E-06	2.57E-06	1.44E-07	1.86E-06	1.96E-06	8.05E-05	1.82E-05	0.000235407	1.66E-05	3.94E-05	2.07E-05	4.61E-07	5.19E-06	3.33E-05	1.82E-06	1.37E-05	0.000108925
Archaea;Candidatus_Woesearchaeota;;;;;Candidatus_Woesearchaeota_archaeon_RBG_13_36_6	2.13E-06	1.35E-06	7.33E-07	2.11E-07	2.32E-06	8.18E-07	9.38E-06	9.57E-07	2.03E-05	1.06E-05	2.21E-05	8.61E-06	9.97E-08	3.42E-06	1.94E-05	1.02E-06	4.49E-06	7.48E-05
Archaea;Candidatus_Woesearchaeota;;;;;Candidatus_Woesearchaeota_archaeon_ex4484_78	9.95E-07	2.25E-06	1.01E-06	2.58E-06	1.69E-06	1.37E-06	1.71E-05	2.56E-06	7.47E-05	1.19E-05	2.12E-05	1.16E-05	7.12E-07	1.32E-05	2.54E-05	1.43E-06	1.14E-05	8.30E-05
Archaea;Crenarchaeota;;;;;	0	0	0	0	0	0	0	0	2.53E-08	3.69E-07	2.32E-07	0	1.97E-08	1.62E-07	0	2.64E-08	0	0
Archaea;Crenarchaeota;;;;;Crenarchaeota_archaeon_13_1_20CM_2_51_8	6.46E-09	0	0	0	0	0	0	0	3.92E-08	0	5.70E-07	1.96E-07	0	1.05E-07	3.37E-07	1.97E-06	0	2.54E-06
Archaea;Crenarchaeota;;;;;Crenarchaeota_archaeon_13_1_40CM_3_52_10	0	0	0	0	0	1.21E-08	1.88E-08	0	0	4.32E-09	0	0	0	0	1.95E-08	8.90E-07	0	0
Archaea;Crenarchaeota;;;;;Crenarchaeota_archaeon_13_1_40CM_3_53_5	0	3.83E-08	0	9.35E-08	0	8.68E-08	1.11E-07	2.37E-08	1.28E-07	1.85E-07	1.84E-07	1.06E-07	0	3.17E-07	5.78E-08	2.21E-08	9.92E-08	5.25E-07
Archaea;Crenarchaeota;Thermoprotei;;;;	7.07E-08	6.36E-07	2.26E-07	4.40E-06	3.00E-06	1.39E-06	1.88E-07	2.27E-06	4.98E-07	3.33E-07	7.26E-06	1.49E-06	1.64E-06	4.74E-07	2.80E-06	2.41E-08	3.83E-07	4.59E-06
Archaea;Crenarchaeota;Thermoprotei;;;;Thermoprotei_archaeon_ex4572_64	2.25E-07	9.69E-07	7.97E-07	0	3.88E-08	5.58E-07	6.32E-06	2.03E-05	0.000109274	2.73E-06	5.00E-07	1.25E-05	3.99E-08	1.67E-06	4.05E-06	5.94E-07	4.67E-06	2.09E-05
Archaea;Crenarchaeota;Thermoprotei;Acidilobales;;;	0	2.39E-08	0	2.75E-08	4.02E-08	0	0	2.09E-08	0	2.26E-08	4.36E-06	6.83E-07	3.20E-08	1.15E-07	2.42E-06	0	1.85E-07	8.26E-06
Archaea;Crenarchaeota;Thermoprotei;Acidilobales;Acidilobaceae;Acidilobus;	0	0	6.00E-08	0	0	1.90E-08	0	9.34E-09	1.71E-08	2.14E-08	0	1.82E-06	0	6.03E-07	5.70E-08	1.01E-07	1.03E-06	0
Archaea;Crenarchaeota;Thermoprotei;Acidilobales;Acidilobaceae;Acidilobus;Acidilobus_saccharovorans	0	1.19E-06	9.74E-08	2.47E-08	7.09E-06	1.42E-07	0	1.00E-06	3.74E-08	1.89E-07	3.14E-08	5.40E-08	6.62E-07	7.72E-07	9.78E-08	1.40E-08	7.07E-08	6.50E-08
Archaea;Crenarchaeota;Thermoprotei;Acidilobales;Acidilobaceae;Acidilobus;uncultured_Acidilobus_sp._CIS	0	0	0	0	0	0	0	0	0	2.71E-08	0	0	0	6.95E-07	0	8.94E-08	0	0
Archaea;Crenarchaeota;Thermoprotei;Acidilobales;Caldisphaeraceae;Caldisphaera;Caldisphaera_lagunensis	0	0	2.30E-08	0	0	0	0	0	0	9.68E-08	0	1.01E-07	0	4.37E-08	0	0	0	1.94E-08
Archaea;Crenarchaeota;Thermoprotei;Desulfurococcales;;;	6.74E-08	0	0	1.01E-06	2.07E-07	6.47E-08	2.21E-06	1.00E-07	3.05E-08	1.62E-06	3.02E-06	5.59E-06	2.68E-07	1.30E-06	3.81E-06	8.04E-07	4.05E-07	2.86E-06
Archaea;Crenarchaeota;Thermoprotei;Desulfurococcales;;;Desulfurococcales_archaeon_ex4484_204	3.02E-08	0	0	2.48E-08	0	0	0	0	1.31E-08	1.39E-06	1.05E-06	2.00E-06	0	1.49E-07	1.20E-06	1.03E-06	0	1.30E-06
Archaea;Crenarchaeota;Thermoprotei;Desulfurococcales;;;Desulfurococcales_archaeon_ex4484_217_1	1.15E-08	2.52E-07	4.31E-08	2.21E-07	3.04E-08	4.08E-07	4.45E-07	1.74E-07	7.09E-07	5.32E-08	3.17E-06	5.85E-06	5.97E-08	3.69E-07	1.03E-05	9.03E-08	8.11E-07	2.00E-06
Archaea;Crenarchaeota;Thermoprotei;Desulfurococcales;;;Desulfurococcales_archaeon_ex4484_217_2	1.64E-08	0	0	0	2.92E-07	0	3.48E-08	1.44E-08	5.20E-07	2.40E-07	1.37E-07	2.41E-07	0	3.73E-07	7.20E-07	1.09E-06	3.09E-07	7.49E-07
Archaea;Crenarchaeota;Thermoprotei;Desulfurococcales;;;Desulfurococcales_archaeon_ex4484_42	0	0	4.34E-08	1.08E-08	0	4.01E-07	1.60E-06	5.68E-08	6.05E-08	5.75E-08	1.68E-06	3.33E-07	1.29E-07	3.82E-07	5.05E-07	2.70E-07	1.06E-06	5.04E-07
Archaea;Crenarchaeota;Thermoprotei;Desulfurococcales;;;Desulfurococcales_archaeon_ex4484_58	4.01E-08	1.68E-08	0	2.55E-08	0	0	0	0	3.48E-08	2.09E-08	8.84E-07	1.33E-06	2.05E-08	4.71E-08	1.54E-06	9.12E-08	4.62E-08	1.55E-06
Archaea;Crenarchaeota;Thermoprotei;Desulfurococcales;Desulfurococcaceae;;	9.45E-09	0	0	0	0	0	1.28E-06	5.38E-08	7.04E-08	3.78E-08	7.69E-08	1.66E-07	0	3.07E-08	5.00E-07	0	1.22E-07	1.77E-06
Archaea;Crenarchaeota;Thermoprotei;Desulfurococcales;Desulfurococcaceae;Aeropyrum;	2.46E-08	0	0	0	0	0	2.06E-08	0	0	4.06E-08	1.68E-07	9.09E-07	0	1.47E-07	1.72E-06	8.34E-09	9.63E-08	5.30E-07
Archaea;Crenarchaeota;Thermoprotei;Desulfurococcales;Desulfurococcaceae;Aeropyrum;Aeropyrum_camini	0	8.81E-08	6.58E-08	0	0	5.20E-08	0	0	0	1.84E-07	2.02E-07	1.43E-07	0	0	2.80E-07	0	5.42E-08	1.11E-07
Archaea;Crenarchaeota;Thermoprotei;Desulfurococcales;Desulfurococcaceae;Desulfurococcus;Desulfurococcus_mucosus	2.65E-07	0	0	0	0	0	3.96E-08	0	0	0	2.56E-07	1.27E-06	0	6.15E-08	1.56E-06	0	0	4.65E-07
Archaea;Crenarchaeota;Thermoprotei;Desulfurococcales;Desulfurococcaceae;Ignicoccus;	2.03E-08	0	0	0	0	0	0	1.93E-08	4.15E-07	3.95E-07	2.19E-08	0	0	1.10E-07	0	5.53E-07	9.07E-08	5.25E-08
Archaea;Crenarchaeota;Thermoprotei;Desulfurococcales;Desulfurococcaceae;Ignicoccus;Ignicoccus_hospitalis	0	0	0	0	0	0	0	0	0	6.06E-09	3.58E-07	5.99E-08	1.61E-08	2.74E-08	2.40E-07	1.07E-08	1.19E-08	7.55E-08
Archaea;Crenarchaeota;Thermoprotei;Desulfurococcales;Desulfurococcaceae;Ignicoccus;Ignicoccus_islandicus	0	0	0	0	0	0	0	0	0	0	0	5.31E-08	0	3.46E-08	6.21E-07	0	0	3.08E-08
Archaea;Crenarchaeota;Thermoprotei;Desulfurococcales;Desulfurococcaceae;Ignisphaera;Ignisphaera_aggregans	0	3.46E-08	9.71E-09	0	0	0	1.18E-07	0	1.44E-08	3.91E-08	3.59E-06	1.43E-06	5.03E-09	8.49E-08	1.23E-06	1.44E-08	9.08E-08	1.46E-06
Archaea;Crenarchaeota;Thermoprotei;Desulfurococcales;Desulfurococcaceae;Staphylothermus;	0	8.25E-09	0	0	9.00E-08	0	0	0	3.95E-08	1.56E-08	0	2.70E-08	0	8.80E-09	1.93E-07	0	9.20E-08	1.10E-07
Archaea;Crenarchaeota;Thermoprotei;Desulfurococcales;Desulfurococcaceae;Staphylothermus;Staphylothermus_hellenicus	2.98E-09	1.94E-08	0	2.07E-08	5.44E-09	6.38E-08	8.90E-09	3.71E-08	5.17E-09	6.13E-09	4.20E-06	4.35E-07	1.33E-08	6.76E-08	2.97E-07	1.08E-08	4.55E-07	6.28E-07
Archaea;Crenarchaeota;Thermoprotei;Desulfurococcales;Desulfurococcaceae;Staphylothermus;Staphylothermus_marinus	0	0	0	0	0	0	0	0	0	0	1.37E-08	1.58E-07	0	1.47E-08	7.35E-08	0	2.57E-08	1.44E-07
Archaea;Crenarchaeota;Thermoprotei;Desulfurococcales;Desulfurococcaceae;Thermosphaera;Thermosphaera_aggregans	5.48E-08	1.98E-08	0	7.58E-09	0	8.77E-09	5.94E-08	2.72E-08	6.87E-09	4.43E-07	1.11E-06	1.12E-06	4.00E-08	1.68E-07	2.78E-06	1.43E-07	1.00E-06	2.29E-06
Archaea;Crenarchaeota;Thermoprotei;Desulfurococcales;Pyrodictiaceae;Pyrodictium;Pyrodictium_delaneyi	0	0	0	0	0	0	1.03E-06	1.75E-08	0	6.00E-08	1.26E-07	4.64E-08	0	1.07E-08	2.14E-07	8.34E-09	2.94E-07	2.69E-08
Archaea;Crenarchaeota;Thermoprotei;Desulfurococcales;Pyrodictiaceae;Pyrodictium;Pyrodictium_occultum	0	0	0	0	0	6.29E-08	0	1.86E-07	0	2.24E-08	2.58E-07	4.08E-07	0	0	3.03E-07	0	3.10E-07	3.26E-07
Archaea;Crenarchaeota;Thermoprotei;Desulfurococcales;Pyrodictiaceae;Pyrolobus;Pyrolobus_fumarii	0	0	0	0	9.38E-08	0	0	6.45E-07	5.63E-08	0	1.70E-06	9.54E-07	2.50E-08	1.32E-07	4.60E-07	0	4.37E-08	1.37E-06
Archaea;Crenarchaeota;Thermoprotei;Sulfolobales;;;	0	0	0	0	0	4.80E-08	2.66E-08	0	7.74E-09	0	8.16E-08	1.21E-07	0	1.04E-08	8.78E-08	3.62E-07	1.35E-08	7.67E-07
Archaea;Crenarchaeota;Thermoprotei;Sulfolobales;;;Sulfolobales_archaeon_AZ1	0	0	0	0	0	0	1.37E-08	0	0	1.13E-07	0	0	0	0	0	1.66E-08	0	0
Archaea;Crenarchaeota;Thermoprotei;Sulfolobales;Sulfolobaceae;;	0	7.67E-08	3.50E-08	0	2.18E-08	6.44E-08	2.84E-07	4.08E-08	4.77E-07	5.69E-08	6.28E-06	2.12E-06	1.97E-08	1.98E-07	3.16E-06	8.55E-08	1.30E-06	3.16E-06
Archaea;Crenarchaeota;Thermoprotei;Sulfolobales;Sulfolobaceae;Acidianus;	1.07E-08	0	0	0	0	0	0	1.01E-08	0	5.49E-09	2.87E-08	3.80E-08	0	1.24E-08	1.24E-08	9.67E-09	2.86E-07	1.10E-08
Archaea;Crenarchaeota;Thermoprotei;Sulfolobales;Sulfolobaceae;Metallosphaera;	0	0	0	0	1.13E-06	0	8.66E-08	0	0	2.59E-07	0	0	0	6.73E-08	2.24E-08	8.54E-08	0	3.99E-08
Archaea;Crenarchaeota;Thermoprotei;Sulfolobales;Sulfolobaceae;Metallosphaera;Metallosphaera_sedula	0	0	0	0	0	0	0	0	0	1.12E-07	0	0	0	0	0	0	0	0
Archaea;Crenarchaeota;Thermoprotei;Sulfolobales;Sulfolobaceae;Metallosphaera;Metallosphaera_yellowstonensis	3.63E-08	7.20E-08	2.13E-08	1.18E-08	0	9.26E-08	0	1.80E-07	6.55E-08	6.52E-08	4.49E-07	3.80E-06	1.08E-07	3.82E-08	5.35E-06	0	8.48E-08	1.73E-06
Archaea;Crenarchaeota;Thermoprotei;Sulfolobales;Sulfolobaceae;Sulfolobus;	0	1.39E-08	4.76E-08	7.83E-09	0	0	1.53E-07	6.67E-08	3.89E-08	3.41E-07	1.55E-07	4.87E-07	7.57E-09	1.42E-07	2.72E-08	5.11E-08	2.59E-07	4.76E-07
Archaea;Crenarchaeota;Thermoprotei;Sulfolobales;Sulfolobaceae;Sulfolobus;Sulfolobus_acidocaldarius	4.30E-08	4.69E-08	0	0	9.85E-09	2.08E-08	4.29E-08	0	3.74E-08	5.42E-07	8.12E-07	2.73E-07	0	2.77E-07	3.23E-07	1.95E-08	1.57E-07	1.13E-05
Archaea;Crenarchaeota;Thermoprotei;Sulfolobales;Sulfolobaceae;Sulfolobus;Sulfolobus_islandicus	0	5.61E-09	0	4.72E-08	2.36E-08	1.99E-08	0	6.86E-08	1.34E-08	5.02E-08	3.33E-08	0	1.66E-08	9.69E-08	0	0	5.74E-08	5.57E-08
Archaea;Crenarchaeota;Thermoprotei;Sulfolobales;Sulfolobaceae;Sulfolobus;Sulfolobus_neozealandicus	4.51E-08	0	0	0	2.68E-07	0	0	0	9.80E-09	2.32E-08	0	0	0	6.68E-07	0	0	0	8.17E-08
Archaea;Crenarchaeota;Thermoprotei;Sulfolobales;Sulfolobaceae;Sulfolobus;Sulfolobus_shibatae	0	1.60E-08	0	0	0	0	4.40E-08	0	5.76E-08	1.52E-07	1.59E-08	0	5.93E-09	2.57E-08	8.54E-09	2.67E-08	0	1.52E-08
Archaea;Crenarchaeota;Thermoprotei;Sulfolobales;Sulfolobaceae;Sulfolobus;Sulfolobus_solfataricus	2.68E-07	6.22E-08	0	0	0	1.65E-07	4.82E-08	0	0	2.38E-07	3.50E-07	3.60E-07	3.37E-08	4.41E-08	2.88E-07	3.46E-07	1.93E-07	4.55E-07
Archaea;Crenarchaeota;Thermoprotei;Sulfolobales;Sulfolobaceae;Sulfolobus;Sulfolobus_sp._A20	0	3.31E-08	0	0	2.78E-08	9.37E-09	6.16E-08	9.24E-09	7.37E-09	1.99E-07	6.85E-07	1.20E-06	1.22E-08	1.06E-07	7.41E-07	2.64E-08	8.59E-09	3.25E-06
Archaea;Crenarchaeota;Thermoprotei;Sulfolobales;Sulfolobaceae;Sulfolobus;Sulfolobus_tokodaii	0	1.98E-08	0	0	0	0	1.36E-07	0	0	3.74E-08	3.26E-07	7.98E-07	7.31E-09	8.84E-08	4.21E-08	0	1.84E-08	1.07E-07
Archaea;Crenarchaeota;Thermoprotei;Thermoproteales;;;	0	4.28E-08	0	2.18E-08	0	1.86E-08	9.80E-09	0	0	2.40E-07	1.59E-06	2.20E-07	0	1.52E-08	2.35E-07	3.38E-08	3.91E-07	4.29E-07
Archaea;Crenarchaeota;Thermoprotei;Thermoproteales;Thermofilaceae;Thermofilum;	1.38E-08	1.04E-08	1.17E-08	0	0	9.22E-09	2.05E-07	0	0	1.01E-08	7.05E-07	1.53E-06	1.59E-08	9.81E-08	2.14E-06	8.93E-09	2.09E-07	1.54E-06
Archaea;Crenarchaeota;Thermoprotei;Thermoproteales;Thermofilaceae;Thermofilum;Thermofilum_adornatus	0	0	9.02E-08	0	0	0	0	0	0	0	0	2.64E-07	0	4.29E-08	0	0	5.61E-07	3.82E-08
Archaea;Crenarchaeota;Thermoprotei;Thermoproteales;Thermofilaceae;Thermofilum;Thermofilum_pendens	0	0	0	3.09E-06	1.91E-08	0	0	1.50E-07	0	6.31E-08	2.46E-07	6.62E-07	9.95E-07	2.03E-07	6.51E-07	8.90E-08	4.24E-08	6.94E-07
Archaea;Crenarchaeota;Thermoprotei;Thermoproteales;Thermofilaceae;Thermofilum;Thermofilum_sp._ex4484_15	6.20E-09	3.36E-08	0	5.06E-09	2.82E-08	2.38E-08	3.25E-08	3.53E-08	1.94E-07	1.41E-07	1.40E-06	5.32E-07	0	9.28E-08	3.91E-06	0	3.81E-07	1.74E-06
Archaea;Crenarchaeota;Thermoprotei;Thermoproteales;Thermofilaceae;Thermofilum;Thermofilum_sp._ex4484_79	2.15E-06	1.67E-07	1.31E-07	0	2.43E-08	5.49E-08	8.01E-07	1.67E-07	4.12E-08	7.42E-07	7.53E-07	2.91E-06	5.15E-09	3.96E-08	8.50E-07	1.97E-07	2.16E-07	2.12E-06
Archaea;Crenarchaeota;Thermoprotei;Thermoproteales;Thermofilaceae;Thermofilum;Thermofilum_uzonense	0	0	0	0	0	0	0	0	0	2.20E-08	1.84E-07	0	0	0	0	0	0	1.76E-07
Archaea;Crenarchaeota;Thermoprotei;Thermoproteales;Thermoproteaceae;;	1.44E-07	7.45E-07	1.94E-07	0	4.85E-09	1.24E-07	3.29E-06	6.92E-08	1.61E-07	2.21E-06	6.08E-07	1.21E-06	9.09E-08	8.60E-06	1.16E-06	5.16E-06	1.13E-06	2.18E-06
Archaea;Crenarchaeota;Thermoprotei;Thermoproteales;Thermoproteaceae;Caldivirga;	0	1.99E-08	0	0	0	0	0	3.47E-08	0	5.10E-08	1.25E-07	0	0	2.12E-08	2.75E-07	8.27E-09	7.99E-06	6.94E-08
Archaea;Crenarchaeota;Thermoprotei;Thermoproteales;Thermoproteaceae;Caldivirga;Caldivirga_maquilingensis	0	0	0	0	0	0	7.28E-08	0	0	0	3.15E-07	2.17E-08	0	0	2.82E-08	1.10E-08	0	0
Archaea;Crenarchaeota;Thermoprotei;Thermoproteales;Thermoproteaceae;Caldivirga;Caldivirga_sp._MU80	0	0	0	0	0	0	0	0	0	2.01E-07	1.17E-07	3.06E-07	0	1.53E-07	9.94E-08	1.45E-07	8.68E-08	0
Archaea;Crenarchaeota;Thermoprotei;Thermoproteales;Thermoproteaceae;Pyrobaculum;	9.88E-07	0	2.45E-08	2.71E-08	3.59E-08	3.00E-08	1.67E-07	6.89E-08	1.93E-08	2.73E-06	1.58E-06	1.10E-06	9.15E-08	1.16E-06	1.01E-06	8.72E-07	7.81E-07	6.15E-07
Archaea;Crenarchaeota;Thermoprotei;Thermoproteales;Thermoproteaceae;Pyrobaculum;Pyrobaculum_arsenaticum	3.04E-08	0	0	0	0	0	9.09E-08	0	0	2.24E-07	3.68E-07	1.04E-06	0	1.07E-07	1.13E-07	5.83E-08	6.34E-08	5.63E-07
Archaea;Crenarchaeota;Thermoprotei;Thermoproteales;Thermoproteaceae;Pyrobaculum;Pyrobaculum_calidifontis	0	0	0	0	0	0	0	0	0	0	0	0	0	0	8.15E-08	0	0	0
Archaea;Crenarchaeota;Thermoprotei;Thermoproteales;Thermoproteaceae;Pyrobaculum;Pyrobaculum_ferrireducens	0	0	0	0	0	0	0	0	0	0	0	3.97E-07	2.24E-08	6.47E-08	4.20E-07	0	2.82E-08	5.76E-08
Archaea;Crenarchaeota;Thermoprotei;Thermoproteales;Thermoproteaceae;Pyrobaculum;Pyrobaculum_islandicum	5.11E-08	0	3.12E-08	0	0	0	3.20E-06	0	4.43E-08	5.26E-08	2.14E-06	0	2.06E-08	3.85E-07	3.85E-07	4.63E-08	7.75E-08	0
Archaea;Crenarchaeota;Thermoprotei;Thermoproteales;Thermoproteaceae;Pyrobaculum;Pyrobaculum_neutrophilum	0	0	0	0	0	0	0	0	0	7.25E-07	0	0	0	2.39E-08	0	1.55E-07	0	0
Archaea;Crenarchaeota;Thermoprotei;Thermoproteales;Thermoproteaceae;Thermoproteus;	0	0	0	0	0	0	0	0	0	1.59E-07	3.39E-08	0	0	0	0	3.97E-07	1.60E-08	0
Archaea;Crenarchaeota;Thermoprotei;Thermoproteales;Thermoproteaceae;Thermoproteus;Thermoproteus_sp._AZ2	0	2.51E-08	0	0	0	0	3.45E-08	0	0	6.66E-08	1.38E-07	0	0	2.68E-07	0	9.04E-07	3.95E-07	1.33E-08
Archaea;Crenarchaeota;Thermoprotei;Thermoproteales;Thermoproteaceae;Thermoproteus;Thermoproteus_sp._CP80	0	0	0	0	0	0	1.32E-08	0	0	0	1.19E-07	7.87E-07	0	0	7.41E-07	2.40E-08	4.91E-08	6.84E-08
Archaea;Crenarchaeota;Thermoprotei;Thermoproteales;Thermoproteaceae;Thermoproteus;Thermoproteus_tenax	3.84E-07	0	0	0	1.40E-08	0	0	0	0	9.49E-08	0	2.74E-08	0	0	0	0	3.11E-08	0
Archaea;Crenarchaeota;Thermoprotei;Thermoproteales;Thermoproteaceae;Vulcanisaeta;	0	0	0	0	0	0	0	0	0	0	1.21E-07	1.51E-07	0	0	1.63E-07	0	0	0
Archaea;Crenarchaeota;Thermoprotei;Thermoproteales;Thermoproteaceae;Vulcanisaeta;Vulcanisaeta_distributa	3.90E-08	2.55E-07	0	0	8.91E-08	1.13E-07	0	2.04E-07	0	4.01E-08	0	0	3.14E-08	0	0	0	0	0
Archaea;Crenarchaeota;Thermoprotei;Thermoproteales;Thermoproteaceae;Vulcanisaeta;Vulcanisaeta_sp._AZ3	0	2.07E-08	0	0	0	4.05E-06	0	1.18E-07	0	5.89E-08	0	0	1.53E-08	0	4.42E-08	0	9.64E-09	0
Archaea;Euryarchaeota;;;;;	6.69E-05	0.000699473	0.000285441	0.00180515	0.001339465	0.000884039	0.000496277	0.00111567	0.00051655	0.00054728	0.006204232	0.005737196	0.00160054	0.000719562	0.00791961	0.000281571	0.002508341	0.005710636
Archaea;Euryarchaeota;;;;;Euryarchaeota_archaeon	0	0	4.60E-07	0	0	0	5.34E-07	0	0	0	3.42E-07	2.48E-07	0	6.92E-08	2.30E-08	3.24E-07	0	2.05E-08
Archaea;Euryarchaeota;;;;;Euryarchaeota_archaeon_13_1_20CM_2_64_92	1.47E-08	0	1.77E-08	0	0	0	6.32E-07	0	1.27E-08	1.51E-08	7.41E-07	1.12E-05	2.95E-08	1.98E-07	1.52E-05	1.34E-08	1.24E-06	1.97E-06
Archaea;Euryarchaeota;;;;;Euryarchaeota_archaeon_13_1_20CM_4_64_14	1.01E-07	0	0	0	0	1.07E-08	1.99E-07	0	0	3.51E-07	5.58E-07	9.97E-07	0	2.04E-07	1.99E-06	9.59E-08	3.88E-07	9.06E-07
Archaea;Euryarchaeota;;;;;Euryarchaeota_archaeon_RBG_13_31_8	8.58E-06	1.11E-06	5.19E-07	5.40E-07	6.42E-06	1.67E-06	1.28E-06	1.78E-05	1.04E-05	9.67E-06	1.18E-05	2.21E-05	2.99E-07	9.11E-06	8.55E-06	2.29E-05	1.31E-05	1.49E-05
Archaea;Euryarchaeota;;;;;Euryarchaeota_archaeon_RBG_13_57_23	2.17E-07	4.47E-08	0	1.02E-07	0	5.97E-09	6.02E-07	2.90E-09	5.25E-09	1.95E-07	6.82E-06	1.41E-05	5.67E-08	9.98E-07	1.58E-05	1.53E-07	1.60E-06	1.00E-05
Archaea;Euryarchaeota;;;;;Euryarchaeota_archaeon_RBG_13_61_15	1.91E-07	1.30E-08	5.08E-08	2.53E-09	1.09E-08	5.25E-08	1.53E-06	3.40E-08	9.76E-08	7.20E-07	1.30E-05	1.87E-05	3.32E-08	1.56E-06	3.25E-05	3.36E-07	2.86E-06	1.66E-05
Archaea;Euryarchaeota;;;;;Euryarchaeota_archaeon_RBG_16_62_10	6.72E-08	3.24E-08	5.72E-08	1.51E-07	1.23E-07	3.71E-07	4.68E-07	0	1.79E-07	3.87E-07	8.30E-06	8.25E-06	2.99E-08	7.80E-07	8.90E-06	1.47E-06	5.64E-07	7.47E-06
Archaea;Euryarchaeota;;;;;Euryarchaeota_archaeon_RBG_16_67_27	6.36E-08	1.61E-07	4.83E-07	3.41E-08	1.28E-08	1.50E-07	1.03E-06	9.48E-08	4.06E-06	8.39E-07	1.78E-05	1.44E-05	9.89E-08	1.04E-06	2.06E-05	3.31E-07	1.18E-06	1.24E-05
Archaea;Euryarchaeota;;;;;Euryarchaeota_archaeon_RBG_16_68_12	1.09E-07	1.58E-07	1.08E-08	5.84E-06	4.17E-08	5.01E-08	1.06E-06	4.53E-08	1.34E-07	4.05E-06	3.14E-05	2.49E-05	6.51E-07	2.42E-06	3.21E-05	8.30E-07	6.21E-06	1.67E-05
Archaea;Euryarchaeota;;;;;Euryarchaeota_archaeon_RBG_16_68_13	1.52E-08	0	7.41E-09	1.36E-08	0	0	4.21E-07	0	1.53E-07	1.80E-06	7.52E-06	2.03E-06	5.77E-08	1.02E-06	5.88E-06	1.07E-06	2.24E-06	4.91E-06
Archaea;Euryarchaeota;;;;;Euryarchaeota_archaeon_RBG_19FT_COMBO_56_21	1.10E-07	1.61E-07	4.89E-08	4.32E-08	3.72E-08	1.49E-07	5.01E-06	8.30E-08	2.62E-07	1.71E-06	3.09E-05	4.79E-05	9.33E-08	3.12E-06	6.30E-05	1.01E-06	4.39E-06	3.32E-05
Archaea;Euryarchaeota;;;;;Euryarchaeota_archaeon_RBG_19FT_COMBO_69_17	7.01E-07	9.90E-08	4.64E-08	2.83E-08	3.08E-07	1.96E-07	2.20E-06	4.34E-08	1.12E-07	1.36E-06	2.55E-05	3.88E-05	9.69E-08	2.80E-06	5.73E-05	6.92E-07	3.68E-06	2.80E-05
Archaea;Euryarchaeota;;;;;Euryarchaeota_archaeon_SG8-5	1.14E-06	6.88E-07	3.66E-07	4.01E-07	2.71E-07	1.70E-06	1.49E-05	4.35E-07	5.92E-06	1.33E-05	0.000247741	0.000165628	7.53E-07	1.70E-05	0.000188228	8.22E-06	1.66E-05	0.000145054
Archaea;Euryarchaeota;;;;;Euryarchaeota_archaeon_SM23-78	8.26E-06	6.15E-05	2.29E-05	0.000103967	0.000134047	6.88E-05	0.000313833	0.000121052	0.000840403	0.000158707	0.000112324	0.000120647	7.65E-05	4.87E-05	0.000182041	1.39E-05	0.000143008	0.000383029
Archaea;Euryarchaeota;;;;;Euryarchaeota_archaeon_TMED103	4.64E-07	3.18E-08	9.82E-09	0	9.30E-09	1.29E-06	3.58E-07	2.30E-07	1.14E-05	8.15E-08	8.87E-07	5.42E-07	7.49E-09	2.29E-07	1.11E-06	2.04E-07	2.24E-07	4.23E-06
Archaea;Euryarchaeota;;;;;Euryarchaeota_archaeon_TMED117	8.42E-06	2.80E-05	6.78E-05	4.59E-08	6.55E-06	2.59E-05	2.37E-06	2.24E-05	2.88E-05	2.27E-06	4.08E-06	4.48E-06	9.01E-08	2.26E-06	4.75E-06	1.33E-06	1.26E-06	1.82E-05
Archaea;Euryarchaeota;;;;;Euryarchaeota_archaeon_TMED132	1.31E-06	0	0	0	0	0	1.10E-07	0	1.12E-05	6.85E-08	5.66E-09	0	0	1.94E-07	0	9.69E-08	2.59E-07	0
Archaea;Euryarchaeota;;;;;Euryarchaeota_archaeon_TMED141	6.24E-06	4.25E-05	8.05E-05	2.10E-08	8.75E-06	3.96E-05	2.03E-05	8.47E-06	2.19E-06	1.02E-05	2.78E-06	2.71E-06	1.94E-08	2.18E-06	1.30E-06	1.11E-06	7.86E-07	7.87E-07
Archaea;Euryarchaeota;;;;;Euryarchaeota_archaeon_TMED164	2.62E-06	1.93E-05	4.99E-05	4.33E-08	6.05E-06	1.62E-05	8.74E-07	1.61E-05	2.03E-05	3.89E-07	2.23E-06	1.34E-06	4.58E-08	3.65E-06	2.38E-06	2.43E-06	8.86E-07	9.22E-06
Archaea;Euryarchaeota;;;;;Euryarchaeota_archaeon_TMED173	0	0	0	0	0	0	0	0	0	2.09E-07	2.19E-07	1.08E-07	9.73E-08	4.37E-08	0	2.74E-08	4.20E-07	0
Archaea;Euryarchaeota;;;;;Euryarchaeota_archaeon_TMED192	1.59E-08	0	0	0	0	0	7.12E-08	0	0	0	1.71E-08	2.83E-08	0	1.01E-07	5.52E-08	1.44E-08	1.61E-08	8.21E-09
Archaea;Euryarchaeota;;;;;Euryarchaeota_archaeon_TMED215	1.64E-06	0	1.22E-07	0	0	0	0	0	8.66E-08	2.26E-07	0	4.04E-08	1.44E-08	2.17E-07	1.86E-07	3.91E-07	1.03E-07	1.56E-08
Archaea;Euryarchaeota;;;;;Euryarchaeota_archaeon_TMED248	3.17E-06	1.21E-08	2.71E-08	0	2.03E-08	0	0	0	0	9.15E-08	4.78E-07	1.98E-07	0	1.42E-07	0	0	0	0
Archaea;Euryarchaeota;;;;;Euryarchaeota_archaeon_TMED255	7.94E-07	0	2.05E-08	0	0	1.59E-08	5.29E-07	2.36E-08	9.69E-09	6.56E-07	2.11E-08	1.77E-07	0	1.60E-06	4.40E-08	1.43E-06	2.60E-08	7.97E-09
Archaea;Euryarchaeota;;;;;Euryarchaeota_archaeon_TMED279	0	0	0	0	0	0	3.68E-08	0	0	0	1.86E-07	4.83E-07	1.98E-08	1.14E-07	1.29E-06	0	9.98E-08	1.78E-07
Archaea;Euryarchaeota;;;;;Euryarchaeota_archaeon_TMED280	7.93E-07	0	0	0	0	0	0	0	0	1.34E-08	0	0	0	0	0	0	0	0
Archaea;Euryarchaeota;;;;;Euryarchaeota_archaeon_TMED85	4.45E-06	1.52E-06	1.15E-06	4.72E-08	6.15E-08	5.08E-07	1.26E-06	1.83E-07	5.24E-07	2.85E-06	2.28E-06	3.53E-06	2.80E-07	1.69E-06	2.18E-06	4.70E-06	4.98E-07	6.05E-06
Archaea;Euryarchaeota;;;;;Euryarchaeota_archaeon_TMED97	9.39E-06	1.09E-05	2.17E-05	2.64E-08	1.98E-06	7.07E-06	8.38E-06	6.59E-06	0.00012498	4.67E-06	3.22E-06	5.43E-06	9.39E-08	2.82E-06	2.01E-06	2.19E-06	1.48E-06	9.97E-06
Archaea;Euryarchaeota;;;;;Euryarchaeota_archaeon_TMED99	6.23E-07	0	4.20E-09	0	0	6.63E-09	0	0	2.14E-08	4.46E-08	7.40E-08	6.15E-09	2.78E-09	2.05E-07	6.37E-08	5.61E-08	6.98E-09	2.84E-08
Archaea;Euryarchaeota;;;;;Euryarchaeota_archaeon_ex4484_162	7.69E-08	6.86E-08	0	6.09E-08	5.14E-08	4.91E-08	3.96E-07	1.16E-07	7.37E-08	2.54E-07	1.11E-05	1.38E-05	5.15E-08	9.57E-07	1.67E-05	1.60E-07	1.19E-06	1.71E-05
Archaea;Euryarchaeota;;;;;Euryarchaeota_archaeon_ex4484_178	7.79E-08	6.69E-09	4.73E-09	2.63E-08	3.54E-09	3.83E-08	2.96E-07	2.05E-08	2.69E-08	1.01E-06	6.60E-06	5.09E-06	1.22E-07	8.82E-07	7.42E-06	2.14E-07	7.11E-07	6.95E-06
Archaea;Euryarchaeota;;;;;Marine_Group_III_euryarchaeote_CG-Bathy1	2.54E-08	6.64E-08	0	3.86E-09	3.31E-08	1.42E-08	5.25E-07	3.80E-08	2.02E-07	2.76E-07	1.31E-05	5.70E-06	7.46E-09	6.23E-07	6.90E-06	1.50E-07	6.35E-07	5.64E-06
Archaea;Euryarchaeota;;;;;Marine_Group_III_euryarchaeote_CG-Bathy2	1.91E-08	0	0	0	0	0	0	0	0	0	0	3.40E-08	0	0	0	3.45E-08	0	1.37E-06
Archaea;Euryarchaeota;;;;;Marine_Group_III_euryarchaeote_CG-Epi1	0	0	0	0	0	0	0	0	0	3.10E-07	9.75E-08	0	0	2.71E-07	0	4.36E-07	0	1.56E-07
Archaea;Euryarchaeota;;;;;Marine_Group_III_euryarchaeote_CG-Epi2	0	0	0	0	0	1.68E-08	7.82E-08	2.44E-08	0	2.64E-06	8.94E-08	5.60E-07	0	8.96E-07	1.36E-06	9.45E-07	5.29E-08	8.35E-07
Archaea;Euryarchaeota;;;;;Marine_Group_III_euryarchaeote_CG-Epi3	0	0	0	0	0	0	2.68E-07	0	0	1.37E-08	1.29E-07	0	0	1.23E-07	2.31E-08	4.81E-08	0	2.06E-08
Archaea;Euryarchaeota;;;;;Marine_Group_III_euryarchaeote_CG-Epi4	2.11E-08	0	0	0	0	0	1.11E-07	0	0	1.20E-07	3.78E-08	0	0	4.91E-08	0	0	0	2.18E-07
Archaea;Euryarchaeota;;;;;Marine_Group_III_euryarchaeote_CG-Epi5	0	0	0	0	0	0	0	3.92E-08	0	1.49E-07	0	0	0	0	0	0	0	0
Archaea;Euryarchaeota;;;;;Marine_Group_III_euryarchaeote_CG-Epi6	0	0	0	0	0	0	0	0	0	1.47E-08	1.53E-08	1.27E-08	0	0	0	0	2.23E-07	7.36E-09
Archaea;Euryarchaeota;;;;;candidate_divison_MSBL1_archaeon_SCGC-AAA259A05	2.53E-06	1.09E-05	8.56E-07	5.35E-06	1.06E-05	4.36E-06	1.91E-06	8.29E-06	2.40E-06	1.71E-06	5.14E-05	3.10E-05	1.66E-06	3.74E-06	4.99E-05	1.00E-06	1.38E-05	4.07E-05
Archaea;Euryarchaeota;;;;;candidate_divison_MSBL1_archaeon_SCGC-AAA259B11	2.50E-07	5.58E-07	4.91E-08	6.13E-07	1.38E-06	2.11E-07	2.41E-07	7.74E-07	9.05E-08	6.78E-07	1.96E-05	7.51E-06	3.50E-07	1.06E-06	1.18E-05	3.05E-07	3.65E-06	3.83E-05
Archaea;Euryarchaeota;;;;;candidate_divison_MSBL1_archaeon_SCGC-AAA259D14	2.79E-07	6.35E-07	1.96E-07	2.70E-05	9.49E-07	4.45E-07	5.05E-06	8.57E-07	3.36E-07	1.66E-06	4.13E-06	6.46E-06	2.31E-05	1.29E-06	5.76E-06	3.82E-07	5.54E-06	6.83E-06
Archaea;Euryarchaeota;;;;;candidate_divison_MSBL1_archaeon_SCGC-AAA259D18	1.57E-08	2.54E-08	3.82E-08	0	8.44E-08	3.13E-08	5.70E-07	3.09E-08	1.49E-07	1.07E-07	8.62E-06	6.69E-06	1.07E-07	5.17E-07	7.16E-06	1.17E-07	3.14E-06	1.06E-05
Archaea;Euryarchaeota;;;;;candidate_divison_MSBL1_archaeon_SCGC-AAA259E17	3.10E-07	4.70E-06	1.25E-05	2.28E-05	3.02E-05	1.25E-05	2.50E-06	8.58E-06	2.68E-06	3.04E-06	2.97E-05	3.70E-05	7.58E-06	3.85E-06	4.94E-05	4.85E-07	1.06E-05	4.02E-05
Archaea;Euryarchaeota;;;;;candidate_divison_MSBL1_archaeon_SCGC-AAA259E19	2.07E-06	5.08E-05	4.62E-06	2.95E-05	9.27E-05	2.57E-05	5.94E-06	0.000128316	3.81E-06	3.92E-06	4.24E-05	4.64E-05	2.02E-05	5.92E-06	7.46E-05	1.15E-06	3.47E-05	4.56E-05
Archaea;Euryarchaeota;;;;;candidate_divison_MSBL1_archaeon_SCGC-AAA259E22	1.53E-07	1.41E-07	0	1.33E-07	7.70E-08	1.54E-07	1.77E-06	9.15E-07	3.57E-07	1.37E-06	4.12E-05	2.46E-05	3.29E-07	3.97E-06	3.75E-05	1.73E-06	4.83E-06	1.93E-05
Archaea;Euryarchaeota;;;;;candidate_divison_MSBL1_archaeon_SCGC-AAA259I07	1.96E-07	2.42E-06	3.39E-07	2.88E-06	4.06E-06	2.00E-06	2.49E-06	3.24E-06	7.31E-07	3.85E-07	2.86E-05	4.47E-05	1.35E-06	3.46E-06	6.25E-05	3.96E-07	6.70E-06	3.10E-05
Archaea;Euryarchaeota;;;;;candidate_divison_MSBL1_archaeon_SCGC-AAA259I09	2.11E-07	5.43E-07	2.98E-07	8.57E-07	3.36E-07	4.37E-07	1.60E-06	2.38E-07	5.61E-07	1.00E-06	8.20E-06	3.80E-05	1.09E-06	1.88E-06	5.16E-05	4.08E-07	1.16E-05	2.16E-05
Archaea;Euryarchaeota;;;;;candidate_divison_MSBL1_archaeon_SCGC-AAA259I14	1.38E-07	6.19E-08	1.01E-08	4.79E-08	8.36E-08	4.03E-08	4.65E-07	7.58E-08	4.05E-07	4.20E-07	3.96E-06	1.09E-05	2.37E-07	7.51E-07	1.24E-05	4.61E-07	2.65E-06	7.32E-06
Archaea;Euryarchaeota;;;;;candidate_divison_MSBL1_archaeon_SCGC-AAA259J03	4.51E-08	1.08E-07	0	2.07E-07	9.30E-08	1.04E-08	3.91E-08	6.17E-09	3.36E-08	3.26E-07	8.11E-07	3.69E-06	4.49E-07	1.50E-07	4.81E-06	3.67E-08	1.20E-06	2.61E-06
Archaea;Euryarchaeota;;;;;candidate_divison_MSBL1_archaeon_SCGC-AAA259M10	4.84E-08	3.26E-07	2.54E-08	6.66E-07	2.79E-06	4.21E-07	4.33E-07	6.03E-07	6.14E-07	6.55E-07	1.30E-05	6.83E-06	5.00E-07	9.24E-07	5.44E-06	4.90E-07	4.89E-06	1.24E-05
Archaea;Euryarchaeota;;;;;candidate_divison_MSBL1_archaeon_SCGC-AAA259O05	1.78E-07	2.64E-06	3.61E-07	3.64E-06	3.28E-06	2.03E-06	1.59E-06	3.26E-06	3.62E-06	7.39E-07	2.28E-05	2.68E-05	1.60E-06	1.50E-06	3.87E-05	4.96E-07	7.30E-06	2.08E-05
Archaea;Euryarchaeota;;;;;candidate_divison_MSBL1_archaeon_SCGC-AAA261C02	3.10E-08	9.13E-09	1.31E-08	0	1.53E-08	1.97E-08	4.52E-08	7.84E-08	0	8.71E-08	1.56E-06	1.29E-06	7.12E-07	4.29E-07	3.46E-06	2.08E-07	7.82E-06	3.50E-06
Archaea;Euryarchaeota;;;;;candidate_divison_MSBL1_archaeon_SCGC-AAA261D19	9.07E-08	1.31E-07	1.01E-07	5.81E-07	1.34E-06	2.87E-07	1.52E-07	1.15E-07	1.42E-07	3.50E-07	3.00E-06	2.69E-06	3.57E-07	7.97E-07	4.83E-06	8.04E-08	1.90E-06	2.79E-06
Archaea;Euryarchaeota;;;;;candidate_divison_MSBL1_archaeon_SCGC-AAA261F17	4.80E-08	2.68E-07	0	7.12E-08	2.15E-07	1.83E-07	1.70E-08	9.90E-08	1.57E-08	1.41E-07	2.19E-06	4.70E-07	3.28E-07	2.09E-07	1.44E-06	8.06E-08	2.67E-06	9.09E-07
Archaea;Euryarchaeota;;;;;candidate_divison_MSBL1_archaeon_SCGC-AAA261F19	7.28E-08	9.14E-07	1.63E-07	5.84E-06	1.06E-06	1.15E-06	6.99E-08	1.46E-06	8.55E-08	2.86E-07	9.11E-07	1.34E-06	2.14E-06	2.93E-07	3.71E-06	4.67E-08	1.34E-06	2.44E-06
Archaea;Euryarchaeota;;;;;candidate_divison_MSBL1_archaeon_SCGC-AAA261G05	3.25E-08	1.12E-08	1.38E-08	7.31E-08	1.42E-08	9.95E-09	5.09E-08	1.47E-07	3.94E-08	5.32E-09	1.40E-07	1.52E-07	1.91E-07	8.75E-08	9.74E-08	0	2.85E-07	4.46E-07
Archaea;Euryarchaeota;;;;;candidate_divison_MSBL1_archaeon_SCGC-AAA261O19	4.83E-08	6.97E-08	0	0	0	3.59E-08	4.21E-07	5.99E-08	2.27E-08	9.16E-07	6.31E-06	8.22E-06	1.80E-08	1.42E-06	1.09E-05	8.52E-07	7.04E-07	3.44E-06
Archaea;Euryarchaeota;;;;;candidate_divison_MSBL1_archaeon_SCGC-AAA382A03	1.21E-08	3.04E-07	0	3.08E-07	9.07E-07	5.09E-07	5.78E-07	2.57E-07	2.47E-07	3.28E-07	2.18E-05	1.44E-05	1.28E-07	1.01E-06	1.93E-05	1.47E-07	2.28E-06	1.69E-05
Archaea;Euryarchaeota;;;;;candidate_divison_MSBL1_archaeon_SCGC-AAA382A13	1.66E-07	2.24E-06	1.63E-07	6.31E-07	3.19E-06	4.76E-07	1.40E-06	1.89E-06	1.27E-06	8.84E-07	2.42E-05	2.05E-05	3.78E-07	2.21E-06	2.43E-05	4.36E-07	2.97E-06	2.57E-05
Archaea;Euryarchaeota;;;;;candidate_divison_MSBL1_archaeon_SCGC-AAA382A20	1.50E-06	4.12E-05	5.76E-06	2.89E-05	2.36E-05	1.13E-05	9.43E-06	2.62E-05	2.67E-05	4.77E-06	0.000304572	0.000139966	1.90E-05	1.56E-05	0.000238706	3.75E-06	2.61E-05	0.000204492
Archaea;Euryarchaeota;;;;;candidate_divison_MSBL1_archaeon_SCGC-AAA382C18	7.15E-07	6.93E-07	2.54E-07	2.42E-06	1.06E-06	1.02E-06	3.80E-06	3.48E-06	1.57E-06	2.73E-06	4.97E-05	4.62E-05	1.33E-06	6.44E-06	6.40E-05	3.92E-06	1.19E-05	4.73E-05
Archaea;Euryarchaeota;;;;;candidate_divison_MSBL1_archaeon_SCGC-AAA382F02	2.24E-07	2.61E-07	0	2.35E-06	1.18E-06	2.33E-06	1.23E-06	2.66E-06	3.52E-07	9.08E-07	1.10E-05	1.24E-05	1.34E-05	1.22E-06	1.66E-05	3.11E-07	4.17E-06	8.14E-06
Archaea;Euryarchaeota;;;;;candidate_divison_MSBL1_archaeon_SCGC-AAA382K21	2.66E-08	1.24E-07	4.16E-08	1.02E-07	1.54E-07	1.64E-07	2.74E-07	3.64E-07	1.42E-07	6.15E-07	8.22E-06	3.11E-06	3.91E-09	6.86E-07	2.77E-06	1.44E-07	5.75E-07	6.23E-06
Archaea;Euryarchaeota;;;;;candidate_divison_MSBL1_archaeon_SCGC-AAA382M17	2.01E-07	1.49E-07	3.15E-08	1.53E-07	2.57E-07	2.37E-07	5.93E-07	9.77E-08	7.36E-07	1.78E-06	9.28E-06	5.91E-06	1.16E-07	8.14E-07	4.69E-06	5.35E-07	1.92E-06	9.20E-06
Archaea;Euryarchaeota;;;;;candidate_divison_MSBL1_archaeon_SCGC-AAA382N08	4.58E-07	2.76E-05	7.69E-06	8.23E-05	1.88E-05	1.78E-05	3.10E-06	5.17E-05	1.83E-05	3.68E-06	5.22E-05	4.14E-05	2.72E-05	8.16E-06	5.87E-05	2.68E-06	8.22E-06	5.90E-05
Archaea;Euryarchaeota;;;;;candidate_divison_MSBL1_archaeon_SCGC-AAA385D11	4.71E-08	1.55E-07	2.39E-08	3.27E-07	7.79E-08	1.55E-06	7.29E-07	1.28E-06	5.40E-07	3.42E-07	1.45E-05	1.78E-05	3.88E-07	1.17E-06	2.53E-05	2.79E-07	4.75E-06	1.95E-05
Archaea;Euryarchaeota;;;;;candidate_divison_MSBL1_archaeon_SCGC-AAA385M02	2.37E-07	3.99E-06	2.13E-07	2.88E-07	3.10E-07	6.73E-07	9.58E-06	3.47E-06	1.00E-06	4.03E-06	4.50E-06	1.09E-05	1.50E-07	2.36E-06	1.50E-06	9.00E-07	5.05E-07	2.50E-05
Archaea;Euryarchaeota;;;;;candidate_divison_MSBL1_archaeon_SCGC-AAA385M11	2.68E-07	0	2.67E-08	7.04E-08	4.90E-08	2.47E-07	2.03E-06	4.68E-08	1.50E-07	1.16E-05	3.47E-05	7.88E-05	1.60E-07	7.51E-06	3.87E-05	6.34E-06	2.02E-06	5.21E-05
Archaea;Euryarchaeota;;;;;candidate_divison_MSBL1_archaeon_SCGC-AAA833F18	8.69E-08	8.53E-08	0	2.95E-08	0	3.33E-08	2.52E-07	6.32E-08	0	0	2.66E-06	2.33E-06	0	1.94E-07	3.03E-06	0	3.26E-07	2.44E-06
Archaea;Euryarchaeota;;;;;candidate_divison_MSBL1_archaeon_SCGC-AAA833K04	0	0	0	0	0	8.32E-08	0	0	0	5.76E-08	0	1.80E-07	1.31E-07	1.67E-08	2.17E-07	0	5.83E-08	8.93E-08
Archaea;Euryarchaeota;;;;;uncultured_euryarchaeote_Alv-FOS1	0	0	1.09E-07	0	1.33E-07	0	0	3.18E-08	0	0	0	0	0	5.19E-08	2.98E-07	0	0	0
Archaea;Euryarchaeota;;;;;uncultured_euryarchaeote_Alv-FOS5	2.29E-08	0	0	8.30E-09	2.35E-08	4.80E-09	0	0	1.12E-08	3.99E-08	7.04E-07	1.56E-07	0	2.99E-08	4.54E-07	1.17E-08	0	1.90E-06
Archaea;Euryarchaeota;;;;;uncultured_euryarchaeote_Rifle_16ft_4_minimus_309	3.15E-08	0	3.85E-08	0	0	0	0	0	0	1.46E-07	3.39E-08	0	0	0	0	1.43E-07	6.38E-08	1.47E-07
Archaea;Euryarchaeota;;;;;uncultured_marine_group_II/III_euryarchaeote_AD1000_79_C02	1.59E-07	0	1.69E-08	0	0	0	1.03E-07	0	2.40E-08	1.57E-07	0	0	0	3.21E-08	0	8.15E-08	0	1.43E-08
Archaea;Euryarchaeota;;;;;uncultured_marine_group_II/III_euryarchaeote_AD1000_88_G11	8.63E-09	0	4.65E-08	0	3.42E-08	5.65E-08	5.69E-06	3.49E-08	1.14E-07	2.00E-07	3.09E-08	1.53E-07	0	3.51E-08	1.41E-07	2.43E-08	5.69E-08	3.06E-07
Archaea;Euryarchaeota;;;;;uncultured_marine_group_II/III_euryarchaeote_KM3_04_C05	4.93E-08	0	0	0	0	0	0	0	0	2.54E-08	0	0	0	5.72E-07	0	2.23E-08	0	0
Archaea;Euryarchaeota;;;;;uncultured_marine_group_II/III_euryarchaeote_KM3_139_C07	2.99E-08	1.82E-07	4.73E-08	0	4.43E-08	6.24E-08	3.72E-08	5.99E-08	7.94E-07	5.74E-07	2.05E-06	7.86E-07	0	1.65E-07	1.27E-06	1.77E-07	3.72E-07	6.26E-06
Archaea;Euryarchaeota;;;;;uncultured_marine_group_II/III_euryarchaeote_KM3_149_A03	0	0	0	0	0	7.94E-08	0	1.12E-08	3.07E-08	3.00E-07	0	0	0	0	0	2.73E-07	0	0
Archaea;Euryarchaeota;;;;;uncultured_marine_group_II/III_euryarchaeote_KM3_149_F06	0	6.62E-09	0	0	0	0	6.98E-08	5.78E-09	1.76E-08	9.39E-09	1.33E-06	1.10E-07	0	1.13E-07	5.05E-07	0	0	1.78E-06
Archaea;Euryarchaeota;;;;;uncultured_marine_group_II/III_euryarchaeote_KM3_160_F12	1.72E-06	1.94E-08	0	0	8.99E-09	0	2.84E-08	0	1.27E-07	1.96E-06	2.06E-07	1.90E-07	0	1.86E-06	3.33E-08	2.07E-07	0	1.31E-07
Archaea;Euryarchaeota;;;;;uncultured_marine_group_II/III_euryarchaeote_KM3_170_G02	7.53E-06	1.72E-07	7.37E-08	0	0	4.76E-09	2.74E-07	5.74E-08	1.63E-08	9.88E-07	1.75E-06	5.26E-07	0	5.94E-07	7.28E-07	1.42E-06	1.68E-06	4.43E-07
Archaea;Euryarchaeota;;;;;uncultured_marine_group_II/III_euryarchaeote_KM3_177_A07	0	0	0	0	0	0	3.07E-08	0	0	1.69E-08	3.83E-06	6.37E-07	0	1.10E-07	1.48E-07	2.98E-08	3.33E-08	9.85E-07
Archaea;Euryarchaeota;;;;;uncultured_marine_group_II/III_euryarchaeote_KM3_192_C12	0	0	0	0	0	0	0	0	0	0	0	6.62E-07	0	0	4.78E-08	0	4.17E-08	8.53E-08
Archaea;Euryarchaeota;;;;;uncultured_marine_group_II/III_euryarchaeote_KM3_26_H05	0	0	0	0	0	0	0	0	0	7.21E-08	3.02E-08	5.00E-08	0	0	0	2.54E-08	0	0
Archaea;Euryarchaeota;;;;;uncultured_marine_group_II/III_euryarchaeote_KM3_27_D07	7.66E-08	0	0	0	0	0	0	0	0	1.58E-07	1.65E-08	0	0	1.60E-07	0	4.16E-08	0	0
Archaea;Euryarchaeota;;;;;uncultured_marine_group_II/III_euryarchaeote_KM3_33_H04	0	0	0	0	0	0	0	0	0	4.75E-07	0	8.22E-08	0	2.68E-08	0	6.27E-08	0	0
Archaea;Euryarchaeota;;;;;uncultured_marine_group_II/III_euryarchaeote_KM3_46_H05	0	0	0	0	0	0	0	0	3.11E-08	1.39E-06	2.00E-07	0	0	1.34E-07	8.30E-09	8.56E-08	2.50E-07	3.70E-08
Archaea;Euryarchaeota;;;;;uncultured_marine_group_II/III_euryarchaeote_KM3_57_F04	0	0	0	0	8.61E-09	0	0	0	0	7.78E-08	9.32E-07	1.56E-07	0	4.66E-08	9.73E-08	5.55E-08	0	1.44E-07
Archaea;Euryarchaeota;;;;;uncultured_marine_group_II/III_euryarchaeote_KM3_59_C08	0	0	0	0	0	0	0	0	0	1.93E-06	2.60E-07	0	0	1.46E-07	0	2.52E-07	2.71E-08	0
Archaea;Euryarchaeota;;;;;uncultured_marine_group_II/III_euryarchaeote_KM3_65_G10	0	0	0	0	0	0	0	0	0	0	0	0	0	3.86E-08	3.85E-07	0	0	3.44E-08
Archaea;Euryarchaeota;;;;;uncultured_marine_group_II/III_euryarchaeote_KM3_74_D01	0	0	0	0	0	0	0	0	0	0	0	0	0	3.61E-08	0	0	3.71E-07	0
Archaea;Euryarchaeota;;;;;uncultured_marine_group_II/III_euryarchaeote_KM3_82_C12	0	0	0	0	0	0	0	0	0	0	0	4.11E-08	0	0	0	3.13E-08	4.08E-07	0
Archaea;Euryarchaeota;;;;;uncultured_marine_group_II/III_euryarchaeote_KM3_83_G03	0	0	0	0	0	0	1.45E-06	0	1.59E-07	8.10E-07	6.78E-07	5.46E-08	0	4.91E-07	1.77E-08	8.11E-08	1.32E-07	4.60E-07
Archaea;Euryarchaeota;;;;;uncultured_marine_group_II/III_euryarchaeote_KM3_91_D09	3.32E-08	0	1.14E-08	0	0	1.80E-08	1.78E-07	0	0	3.86E-07	3.44E-07	1.69E-08	0	1.08E-07	3.85E-08	1.69E-08	2.57E-07	2.40E-07
Archaea;Euryarchaeota;;;;;uncultured_marine_group_II/III_euryarchaeote_SAT1000_17_E06	0	0	0	0	0	0	2.37E-08	0	2.76E-08	1.64E-08	3.62E-06	5.10E-07	0	5.53E-08	2.02E-07	0	0	7.72E-07
Archaea;Euryarchaeota;;;;;uncultured_marine_group_II/III_euryarchaeote_SAT1000_38_B01	0	0	0	0	1.55E-07	2.52E-08	0	0	5.67E-08	0	1.41E-08	4.66E-08	0	3.95E-07	0	0	0	3.65E-07
Archaea;Euryarchaeota;;;;;uncultured_marine_group_II/III_euryarchaeote_SAT1000_51_D10	9.19E-07	1.34E-08	8.89E-08	0	0	2.28E-07	1.31E-06	3.09E-06	2.23E-07	9.47E-08	6.88E-07	7.47E-07	0	5.96E-08	1.83E-06	2.39E-08	1.72E-06	2.59E-06
Archaea;Euryarchaeota;;;;;uncultured_marine_group_III_euryarchaeote_KM3-28-E8	0	0	0	0	0	0	0	0	0	4.13E-08	0	0	0	9.31E-08	0	1.82E-07	0	0
Archaea;Euryarchaeota;;;;;uncultured_marine_group_II_euryarchaeote	0	0	2.29E-08	0	0	1.80E-08	0	0	0	2.78E-07	5.97E-08	6.68E-08	3.49E-08	2.34E-07	1.19E-07	3.52E-07	1.03E-06	1.74E-07
Archaea;Euryarchaeota;;;;Aciduliprofundum;	2.79E-07	1.42E-07	1.14E-07	1.66E-07	4.67E-07	4.95E-07	3.70E-06	1.34E-07	9.60E-07	2.60E-06	6.79E-05	6.89E-05	1.75E-07	5.48E-06	8.90E-05	1.09E-06	5.72E-06	6.11E-05
Archaea;Euryarchaeota;;;;Aciduliprofundum;Aciduliprofundum_boonei	3.34E-07	1.82E-07	1.16E-07	3.20E-07	8.99E-07	7.78E-07	2.90E-06	4.28E-07	5.05E-07	1.72E-06	6.38E-05	4.34E-05	3.21E-07	4.72E-06	6.07E-05	7.31E-07	4.80E-06	7.83E-05
Archaea;Euryarchaeota;;;;Aciduliprofundum;Aciduliprofundum_sp._MAR08-339	1.52E-07	3.49E-07	9.51E-08	3.74E-07	5.16E-07	3.53E-07	1.58E-06	2.63E-07	3.89E-07	9.88E-07	3.46E-05	2.56E-05	2.80E-07	2.37E-06	3.25E-05	5.52E-07	2.34E-06	2.47E-05
Archaea;Euryarchaeota;;Candidatus_Altiarchaeales;;;	1.02E-06	2.41E-05	8.50E-07	5.15E-06	3.03E-05	6.98E-06	1.01E-05	1.64E-05	2.05E-05	5.68E-06	8.33E-05	3.40E-05	3.97E-06	4.37E-06	6.22E-05	1.37E-06	1.30E-05	8.25E-05
Archaea;Euryarchaeota;;Candidatus_Altiarchaeales;;;Candidatus_Altiarchaeales_archaeon_A3	2.18E-06	1.14E-06	2.59E-07	1.18E-07	1.09E-06	2.37E-06	8.77E-06	7.53E-07	3.67E-07	5.86E-06	1.58E-06	4.53E-06	1.93E-07	1.21E-06	2.96E-06	1.28E-07	1.09E-06	3.29E-06
Archaea;Euryarchaeota;;Candidatus_Altiarchaeales;;;Candidatus_Altiarchaeales_archaeon_IMC4	1.20E-07	2.02E-07	5.28E-07	1.45E-07	1.84E-07	1.88E-07	2.38E-06	1.58E-07	5.83E-06	1.27E-06	1.97E-06	1.98E-06	4.29E-08	6.61E-07	2.60E-06	1.11E-06	1.83E-06	8.44E-06
Archaea;Euryarchaeota;;Candidatus_Altiarchaeales;;;Candidatus_Altiarchaeales_archaeon_WOR_SM1_79	1.77E-06	4.50E-07	3.59E-07	1.29E-07	9.73E-07	4.99E-07	6.52E-06	1.32E-06	1.15E-06	1.39E-05	0.000113549	6.56E-05	3.58E-07	5.44E-06	8.11E-05	2.63E-06	6.76E-06	8.09E-05
Archaea;Euryarchaeota;;Candidatus_Altiarchaeales;;;Candidatus_Altiarchaeales_archaeon_WOR_SM1_86-2	8.52E-08	7.87E-08	1.05E-07	6.86E-08	1.50E-06	2.89E-07	3.51E-06	1.15E-07	7.41E-07	7.66E-06	1.92E-05	1.03E-05	1.52E-07	1.75E-06	9.53E-06	1.21E-06	8.87E-06	1.17E-05
Archaea;Euryarchaeota;;Candidatus_Altiarchaeales;;;Candidatus_Altiarchaeales_archaeon_WOR_SM1_SCG	4.76E-07	4.42E-07	2.29E-07	1.24E-05	5.31E-07	7.35E-07	3.37E-06	5.68E-06	5.24E-07	2.79E-06	1.54E-05	9.69E-06	4.91E-06	2.46E-06	1.56E-05	6.12E-07	7.63E-06	3.43E-05
Archaea;Euryarchaeota;;Candidatus_Altiarchaeales;;;Candidatus_Altiarchaeales_archaeon_ex4484_2	6.52E-07	6.98E-07	2.01E-07	6.58E-07	2.57E-06	1.44E-06	5.64E-06	1.56E-06	6.81E-07	2.39E-06	1.84E-05	1.06E-05	1.26E-06	1.54E-06	1.52E-05	1.92E-07	1.41E-05	2.29E-05
Archaea;Euryarchaeota;;Candidatus_Altiarchaeales;;;Candidatus_Altiarchaeales_archaeon_ex4484_43	1.71E-07	5.13E-06	2.26E-07	1.33E-06	1.91E-05	7.95E-07	4.61E-07	1.89E-06	4.90E-08	6.64E-07	3.39E-05	1.21E-05	9.38E-07	1.69E-06	2.59E-05	3.09E-07	4.83E-06	3.96E-05
Archaea;Euryarchaeota;;Candidatus_Altiarchaeales;;;Candidatus_Altiarchaeales_archaeon_ex4484_96	1.66E-07	1.63E-06	6.93E-08	9.46E-08	2.17E-06	1.31E-07	3.39E-07	4.96E-07	1.06E-06	5.44E-07	5.66E-06	1.82E-06	2.94E-08	3.59E-07	2.87E-06	1.92E-07	1.85E-07	4.22E-06
Archaea;Euryarchaeota;;Candidatus_Altiarchaeales;;Candidatus_Altiarchaeum;Candidatus_Altiarchaeum_sp._CG2_30_32_3053	1.73E-07	2.64E-07	6.60E-08	1.13E-07	1.47E-06	5.18E-07	5.95E-07	2.54E-07	2.38E-07	2.11E-06	6.80E-06	1.91E-06	3.11E-07	1.21E-06	1.51E-06	5.34E-07	3.62E-07	4.55E-06
Archaea;Euryarchaeota;Archaeoglobi;Archaeoglobales;;;	7.09E-08	4.97E-08	5.45E-08	2.52E-08	3.90E-08	4.75E-08	3.61E-07	1.82E-06	2.72E-07	4.25E-07	5.98E-06	3.28E-06	4.30E-07	5.44E-07	4.96E-06	2.87E-07	5.60E-06	5.57E-06
Archaea;Euryarchaeota;Archaeoglobi;Archaeoglobales;;;Archaeoglobales_archaeon_ex4484_92	0	0	0	0	7.54E-08	5.23E-08	7.15E-08	3.99E-08	3.06E-07	4.13E-07	1.24E-07	1.29E-06	0	4.68E-08	1.34E-06	2.20E-08	2.03E-07	3.74E-06
Archaea;Euryarchaeota;Archaeoglobi;Archaeoglobales;Archaeoglobaceae;;	8.35E-07	2.06E-07	2.99E-07	6.89E-07	1.76E-06	1.12E-06	1.30E-06	1.89E-07	5.12E-07	1.26E-06	1.72E-05	1.80E-05	2.28E-06	4.24E-06	1.77E-05	6.93E-07	9.55E-06	2.81E-05
Archaea;Euryarchaeota;Archaeoglobi;Archaeoglobales;Archaeoglobaceae;Archaeoglobus;	5.51E-07	2.18E-07	1.40E-07	7.12E-06	4.11E-07	3.69E-07	1.59E-06	7.84E-07	7.47E-07	2.48E-06	9.32E-06	1.73E-05	1.69E-06	1.32E-06	2.47E-05	4.38E-07	1.03E-05	1.75E-05
Archaea;Euryarchaeota;Archaeoglobi;Archaeoglobales;Archaeoglobaceae;Archaeoglobus;Archaeoglobus_fulgidus	1.38E-07	1.11E-06	1.57E-07	5.48E-06	2.86E-06	1.06E-06	5.50E-07	1.77E-06	3.08E-07	6.92E-07	6.06E-06	2.89E-06	1.88E-06	1.21E-06	7.71E-06	6.86E-07	2.63E-06	1.49E-05
Archaea;Euryarchaeota;Archaeoglobi;Archaeoglobales;Archaeoglobaceae;Archaeoglobus;Archaeoglobus_profundus	9.18E-08	4.44E-07	2.93E-07	7.05E-08	1.67E-07	3.77E-07	1.65E-06	3.88E-07	1.19E-06	9.14E-07	1.89E-05	3.08E-05	2.33E-07	1.41E-06	4.06E-05	2.87E-07	2.66E-06	2.75E-05
Archaea;Euryarchaeota;Archaeoglobi;Archaeoglobales;Archaeoglobaceae;Archaeoglobus;Archaeoglobus_sulfaticallidus	0	7.71E-07	1.24E-05	1.07E-06	1.00E-06	2.16E-06	3.49E-08	5.09E-07	1.58E-08	6.21E-08	5.93E-07	4.25E-07	2.68E-07	3.04E-07	2.24E-06	2.72E-08	3.54E-06	6.28E-07
Archaea;Euryarchaeota;Archaeoglobi;Archaeoglobales;Archaeoglobaceae;Archaeoglobus;Archaeoglobus_veneficus	1.42E-08	2.09E-07	1.17E-06	8.84E-07	4.35E-07	1.30E-07	2.53E-06	1.68E-07	9.03E-08	8.82E-07	1.15E-05	9.30E-06	1.04E-06	2.33E-06	1.09E-05	4.82E-07	1.32E-06	8.29E-06
Archaea;Euryarchaeota;Archaeoglobi;Archaeoglobales;Archaeoglobaceae;Ferroglobus;	1.23E-08	8.28E-07	1.94E-07	2.74E-06	8.32E-07	6.79E-07	1.70E-08	1.94E-06	3.77E-07	0	1.79E-07	2.02E-08	1.15E-06	8.98E-08	1.18E-07	2.73E-08	1.05E-07	1.21E-07
Archaea;Euryarchaeota;Archaeoglobi;Archaeoglobales;Archaeoglobaceae;Ferroglobus;Ferroglobus_placidus	3.34E-07	1.31E-07	2.47E-08	7.14E-08	5.27E-08	6.14E-08	1.76E-06	1.99E-07	1.37E-07	8.67E-07	8.86E-06	1.22E-05	3.17E-07	7.35E-07	1.61E-05	2.29E-07	8.21E-06	8.27E-06
Archaea;Euryarchaeota;Archaeoglobi;Archaeoglobales;Archaeoglobaceae;Geoglobus;	1.33E-08	0	6.38E-08	0	0	0	0	0	0	2.96E-07	1.37E-06	4.60E-07	0	6.07E-08	3.21E-07	0	0	6.93E-07
Archaea;Euryarchaeota;Archaeoglobi;Archaeoglobales;Archaeoglobaceae;Geoglobus;Geoglobus_acetivorans	1.25E-07	4.92E-07	9.43E-07	2.77E-07	4.15E-07	1.38E-06	1.55E-06	1.25E-06	9.89E-07	1.31E-06	8.97E-06	6.09E-05	9.30E-07	2.81E-06	2.94E-05	2.59E-06	8.45E-06	2.74E-05
Archaea;Euryarchaeota;Archaeoglobi;Archaeoglobales;Archaeoglobaceae;Geoglobus;Geoglobus_ahangari	1.26E-07	5.14E-07	3.02E-07	3.38E-07	6.99E-07	4.98E-07	4.79E-07	3.40E-07	9.21E-07	7.97E-07	8.89E-07	1.19E-06	2.31E-07	4.36E-07	1.02E-06	6.00E-07	1.85E-06	2.59E-06
Archaea;Euryarchaeota;Candidatus_Thalassoarchaea;;;;uncultured_Candidatus_Thalassoarchaea_euryarchaeote	3.07E-08	0	0	0	0	0	0	0	0	2.16E-08	1.53E-06	4.05E-07	0	5.04E-08	3.80E-07	4.49E-07	1.27E-07	2.56E-07
Archaea;Euryarchaeota;Hadesarchaea;;;;	1.12E-07	2.02E-06	2.58E-07	1.19E-07	7.56E-08	1.91E-07	8.68E-07	1.08E-07	2.60E-08	2.87E-07	1.63E-05	1.56E-05	1.16E-06	3.78E-06	4.50E-05	9.04E-07	9.30E-06	2.69E-05
Archaea;Euryarchaeota;Hadesarchaea;;;;Hadesarchaea_archaeon_DG-33	1.47E-08	8.11E-08	0	7.31E-08	0	1.66E-08	4.50E-08	4.35E-08	4.57E-08	3.51E-07	1.43E-06	3.12E-06	7.59E-08	2.78E-07	2.28E-06	3.09E-07	3.16E-06	4.86E-06
Archaea;Euryarchaeota;Hadesarchaea;;;;Hadesarchaea_archaeon_DG-33-1	5.10E-08	5.46E-08	0	9.70E-07	1.80E-08	3.35E-08	1.31E-07	9.21E-08	3.79E-08	1.08E-07	4.38E-06	3.08E-06	7.72E-07	1.34E-07	6.50E-06	9.43E-07	4.94E-07	5.56E-06
Archaea;Euryarchaeota;Hadesarchaea;;;;Hadesarchaea_archaeon_YNP_45	3.31E-08	0	0	4.06E-07	2.02E-08	4.94E-08	4.09E-07	1.06E-07	2.13E-07	2.88E-06	2.01E-06	1.56E-06	4.05E-08	7.08E-07	2.26E-06	1.32E-06	8.40E-07	1.95E-06
Archaea;Euryarchaeota;Hadesarchaea;;;;Hadesarchaea_archaeon_YNP_N21	9.44E-07	1.23E-07	2.67E-08	9.58E-07	4.01E-08	2.75E-07	6.66E-07	2.38E-07	1.54E-07	7.10E-07	1.70E-06	3.26E-06	3.72E-07	2.97E-07	1.98E-06	2.01E-07	2.95E-06	4.75E-06
Archaea;Euryarchaeota;Halobacteria;;;;	0.000526607	0.046074012	0.013678645	0.117328292	0.083214191	0.054484436	0.001638843	0.072151808	0.00759822	0.002205237	0.026345339	0.005453149	0.121986465	0.01272247	0.036576218	0.002614151	0.11887157	0.022271091
Archaea;Euryarchaeota;Halobacteria;Halobacteriales;;;	3.95E-05	0.001161562	0.000340499	0.004734343	0.002219123	0.001497798	0.000106558	0.003227308	0.000186763	0.000150983	0.000926468	0.000433876	0.005521344	0.000525613	0.002462323	0.000148661	0.010370784	0.001088673
Archaea;Euryarchaeota;Halobacteria;Halobacteriales;;;haloarchaeon_3A1_DGR	5.50E-07	3.35E-05	2.72E-06	0.000243783	2.81E-05	6.86E-06	1.68E-06	2.24E-05	4.58E-06	1.73E-06	7.41E-06	1.88E-06	0.000201379	8.21E-06	9.95E-06	1.00E-06	4.19E-05	7.55E-06
Archaea;Euryarchaeota;Halobacteria;Halobacteriales;;;halophilic_archaeon_J07HB67	6.56E-07	7.88E-05	1.51E-05	0.000325598	0.000264064	0.000124561	7.99E-07	0.000166429	2.97E-05	1.32E-06	2.64E-05	4.27E-06	0.000311773	3.75E-05	4.61E-05	1.14E-06	7.16E-05	2.80E-05
Archaea;Euryarchaeota;Halobacteria;Halobacteriales;;;halophilic_archaeon_J07HX5	6.91E-07	8.84E-05	2.18E-05	0.000277928	0.000124711	0.000122804	2.00E-06	9.99E-05	9.64E-06	3.17E-06	4.12E-05	8.96E-06	0.000167602	1.73E-05	5.00E-05	2.80E-06	0.00013038	3.07E-05
Archaea;Euryarchaeota;Halobacteria;Halobacteriales;;;halophilic_archaeon_J07HX64	7.46E-06	0.000166976	3.94E-05	0.000771279	0.000468343	0.00018469	2.07E-05	0.000460877	4.91E-05	3.10E-05	0.000169381	9.75E-05	0.000761431	0.000105605	0.000362588	2.55E-05	0.001886142	0.000238315
Archaea;Euryarchaeota;Halobacteria;Halobacteriales;Haloarculaceae;;	8.88E-06	0.000541911	0.000220813	0.002975979	0.000901025	0.000563352	3.16E-05	0.001076733	8.03E-05	4.07E-05	0.000330636	8.63E-05	0.002820979	0.00012869	0.00054318	4.37E-05	0.002235902	0.000233033
Archaea;Euryarchaeota;Halobacteria;Halobacteriales;Haloarculaceae;Halapricum;Halapricum_salinum	1.51E-06	6.18E-05	1.57E-05	0.000171109	0.000179866	4.32E-05	1.10E-05	8.04E-05	1.61E-05	9.78E-06	4.35E-05	1.28E-05	0.000152993	2.93E-05	5.33E-05	1.33E-05	0.000304699	4.75E-05
Archaea;Euryarchaeota;Halobacteria;Halobacteriales;Haloarculaceae;Haloarcula;	3.77E-06	0.000204329	5.85E-05	0.000623085	0.000475486	0.000319876	1.26E-05	0.000381539	3.05E-05	1.11E-05	7.83E-05	2.00E-05	0.000597185	5.99E-05	0.000148156	1.11E-05	0.000461194	9.23E-05
Archaea;Euryarchaeota;Halobacteria;Halobacteriales;Haloarculaceae;Haloarcula;Haloarcula_amylolytica	3.72E-07	4.30E-05	5.65E-06	0.000136166	9.75E-05	5.32E-05	1.40E-06	7.74E-05	1.97E-05	1.52E-06	1.55E-05	2.59E-06	7.81E-05	1.06E-05	2.36E-05	1.14E-06	6.86E-05	3.05E-05
Archaea;Euryarchaeota;Halobacteria;Halobacteriales;Haloarculaceae;Haloarcula;Haloarcula_argentinensis	1.79E-07	4.91E-05	6.33E-06	0.000100707	5.16E-05	3.07E-05	6.92E-07	4.75E-05	5.99E-06	8.13E-07	8.60E-06	2.30E-06	6.64E-05	6.62E-06	1.15E-05	1.01E-06	3.92E-05	8.07E-06
Archaea;Euryarchaeota;Halobacteria;Halobacteriales;Haloarculaceae;Haloarcula;Haloarcula_californiae	3.34E-07	4.99E-05	8.55E-06	0.000126512	7.43E-05	4.88E-05	2.79E-06	7.09E-05	1.21E-05	1.60E-06	1.59E-05	5.07E-06	7.82E-05	1.07E-05	2.22E-05	6.79E-07	5.41E-05	2.18E-05
Archaea;Euryarchaeota;Halobacteria;Halobacteriales;Haloarculaceae;Haloarcula;Haloarcula_hispanica	3.33E-08	2.80E-06	6.53E-07	6.28E-06	3.93E-06	3.69E-06	1.89E-08	5.70E-06	1.28E-06	3.00E-07	2.13E-06	4.93E-07	7.73E-06	5.76E-07	2.26E-06	2.00E-07	8.65E-06	2.16E-06
Archaea;Euryarchaeota;Halobacteria;Halobacteriales;Haloarculaceae;Haloarcula;Haloarcula_japonica	1.07E-06	0.000150427	2.60E-05	0.000453751	0.000277641	0.000275742	1.05E-05	0.000286489	6.26E-05	2.58E-06	5.76E-05	1.01E-05	0.000231972	2.97E-05	8.35E-05	6.83E-06	0.000138945	8.42E-05
Archaea;Euryarchaeota;Halobacteria;Halobacteriales;Haloarculaceae;Haloarcula;Haloarcula_marismortui	3.49E-07	1.54E-05	2.24E-06	4.90E-05	2.86E-05	2.88E-05	2.98E-07	2.64E-05	3.60E-06	9.80E-07	8.48E-06	1.95E-06	3.47E-05	3.05E-06	1.18E-05	3.91E-07	2.81E-05	7.90E-06
Archaea;Euryarchaeota;Halobacteria;Halobacteriales;Haloarculaceae;Haloarcula;Haloarcula_rubripromontorii	4.33E-07	4.16E-05	8.53E-06	0.000260946	0.000107256	6.49E-05	2.46E-06	0.000101301	1.15E-05	1.85E-06	1.98E-05	5.84E-06	0.000147442	1.14E-05	3.14E-05	1.46E-06	8.77E-05	2.54E-05
Archaea;Euryarchaeota;Halobacteria;Halobacteriales;Haloarculaceae;Haloarcula;Haloarcula_sinaiiensis	2.25E-07	3.84E-05	6.07E-06	2.96E-05	4.34E-05	4.36E-05	1.42E-06	3.48E-05	5.17E-06	1.36E-06	1.61E-05	2.38E-06	2.23E-05	4.94E-06	1.92E-05	6.79E-07	4.00E-05	1.27E-05
Archaea;Euryarchaeota;Halobacteria;Halobacteriales;Haloarculaceae;Haloarcula;Haloarcula_sp._AS7094	6.74E-08	4.72E-07	3.17E-08	1.18E-06	5.69E-07	9.28E-07	1.61E-07	1.30E-06	1.50E-07	2.70E-07	2.29E-07	4.16E-07	5.35E-06	1.54E-06	2.28E-06	2.71E-07	1.46E-05	3.40E-07
Archaea;Euryarchaeota;Halobacteria;Halobacteriales;Haloarculaceae;Haloarcula;Haloarcula_sp._CBA1115	2.29E-08	5.50E-06	2.81E-06	7.36E-05	2.51E-05	5.32E-07	1.06E-08	8.82E-06	1.01E-06	1.57E-07	1.26E-06	8.97E-08	7.06E-05	1.48E-06	1.37E-06	2.76E-07	1.00E-05	1.24E-06
Archaea;Euryarchaeota;Halobacteria;Halobacteriales;Haloarculaceae;Haloarcula;Haloarcula_sp._CBA1127	1.50E-07	5.71E-05	4.82E-06	0.001320457	0.000266287	2.02E-05	2.97E-07	0.000174817	3.44E-05	1.24E-06	1.17E-05	4.23E-06	0.001060693	1.59E-05	2.28E-05	1.94E-06	3.76E-05	1.94E-05
Archaea;Euryarchaeota;Halobacteria;Halobacteriales;Haloarculaceae;Haloarcula;Haloarcula_sp._CBA1128	0	0	0	0	0	0	0	7.36E-08	4.49E-08	2.66E-08	0	9.21E-08	0	1.50E-07	0	0	0	0
Archaea;Euryarchaeota;Halobacteria;Halobacteriales;Haloarculaceae;Haloarcula;Haloarcula_sp._D5	0	0	0	0	0	1.02E-07	0	4.03E-08	0	0	0	0	1.71E-08	0	0	0	7.95E-07	0
Archaea;Euryarchaeota;Halobacteria;Halobacteriales;Haloarculaceae;Haloarcula;Haloarcula_sp._Dc12	0	0	0	0	0	0	0	0	0	0	0	0	3.20E-08	0	0	0	4.02E-08	0
Archaea;Euryarchaeota;Halobacteria;Halobacteriales;Haloarculaceae;Haloarcula;Haloarcula_sp._Ea4	0	2.18E-08	1.10E-07	0	1.83E-08	0	0	2.09E-07	0	2.06E-08	0	0	1.61E-08	0	5.81E-08	0	1.62E-07	2.07E-08
Archaea;Euryarchaeota;Halobacteria;Halobacteriales;Haloarculaceae;Haloarcula;Haloarcula_sp._K1	3.72E-07	4.33E-05	6.70E-06	4.89E-05	7.82E-05	1.37E-05	2.34E-06	3.59E-05	6.58E-06	1.35E-06	1.27E-05	2.70E-06	4.82E-05	8.07E-06	1.47E-05	1.28E-06	4.41E-05	1.24E-05
Archaea;Euryarchaeota;Halobacteria;Halobacteriales;Haloarculaceae;Haloarcula;Haloarcula_vallismortis	3.89E-07	0.00033142	1.09E-05	0.000222959	0.000125141	0.000108195	1.56E-06	0.0002203	5.30E-05	2.56E-06	2.37E-05	7.56E-06	0.000209573	8.13E-06	3.50E-05	1.69E-06	9.51E-05	4.85E-05
Archaea;Euryarchaeota;Halobacteria;Halobacteriales;Haloarculaceae;Halomicrobium;	5.75E-07	1.19E-05	2.08E-06	3.57E-05	3.25E-05	1.32E-05	1.31E-06	1.90E-05	4.84E-06	2.04E-06	1.04E-05	2.39E-06	6.98E-05	8.76E-06	1.70E-05	2.23E-06	0.000106478	1.36E-05
Archaea;Euryarchaeota;Halobacteria;Halobacteriales;Haloarculaceae;Halomicrobium;Halomicrobium_katesii	3.10E-07	1.37E-05	4.50E-06	8.33E-05	5.34E-05	2.76E-05	1.20E-06	4.09E-05	4.18E-06	1.34E-06	6.15E-06	2.81E-06	6.55E-05	5.50E-06	1.39E-05	7.04E-07	3.81E-05	1.19E-05
Archaea;Euryarchaeota;Halobacteria;Halobacteriales;Haloarculaceae;Halomicrobium;Halomicrobium_mukohataei	3.56E-07	1.35E-05	2.03E-06	5.52E-05	5.37E-05	4.18E-05	4.12E-07	4.13E-05	3.63E-06	1.42E-06	9.74E-06	1.66E-06	7.95E-05	1.28E-05	2.36E-05	3.03E-06	4.85E-05	2.25E-05
Archaea;Euryarchaeota;Halobacteria;Halobacteriales;Haloarculaceae;Halomicrobium;Halomicrobium_zhouii	1.63E-06	6.01E-05	2.18E-05	0.00024798	0.000126994	6.72E-05	4.45E-06	9.32E-05	1.34E-05	8.09E-06	4.40E-05	1.57E-05	0.000204178	2.97E-05	7.27E-05	1.03E-05	0.000364336	4.87E-05
Archaea;Euryarchaeota;Halobacteria;Halobacteriales;Haloarculaceae;Halomicrobium;uncultured_Halomicrobium_sp.	0	0	0	0	0	0	0	0	0	1.35E-07	0	0	0	2.54E-08	0	2.38E-07	1.11E-08	2.26E-08
Archaea;Euryarchaeota;Halobacteria;Halobacteriales;Haloarculaceae;Halorhabdus;	9.47E-07	2.72E-05	5.73E-06	8.85E-05	3.36E-05	2.42E-05	3.42E-06	5.43E-05	5.37E-06	3.34E-06	3.15E-05	3.15E-05	8.35E-05	1.12E-05	7.23E-05	3.33E-06	0.000178099	4.00E-05
Archaea;Euryarchaeota;Halobacteria;Halobacteriales;Haloarculaceae;Halorhabdus;Halorhabdus_tiamatea	7.68E-07	0.000157259	5.13E-05	0.000953273	0.000273252	0.00031611	1.99E-06	0.000471792	2.20E-05	3.87E-06	6.13E-05	1.47E-05	0.0005933	1.93E-05	8.92E-05	3.93E-06	0.000237633	5.31E-05
Archaea;Euryarchaeota;Halobacteria;Halobacteriales;Haloarculaceae;Halorhabdus;Halorhabdus_utahensis	2.44E-06	7.93E-05	1.33E-05	8.12E-05	7.14E-05	0.000125251	4.67E-06	0.000119516	1.07E-05	5.06E-06	3.70E-05	1.77E-05	9.91E-05	1.49E-05	7.97E-05	5.04E-06	0.000249603	3.94E-05
Archaea;Euryarchaeota;Halobacteria;Halobacteriales;Haloarculaceae;Halorientalis;	1.37E-06	7.24E-05	1.86E-05	0.000193432	0.000123811	8.62E-05	3.35E-06	0.000256468	1.14E-05	4.88E-06	4.39E-05	1.33E-05	0.000233513	1.78E-05	9.02E-05	5.76E-06	0.000411598	4.69E-05
Archaea;Euryarchaeota;Halobacteria;Halobacteriales;Haloarculaceae;Halorientalis;Halorientalis_persicus	1.76E-06	0.000126709	2.46E-05	0.000370222	0.000215993	0.00020751	4.56E-06	0.000275246	7.00E-05	6.47E-06	4.72E-05	1.30E-05	0.000261165	2.59E-05	8.08E-05	4.78E-06	0.000223962	7.01E-05
Archaea;Euryarchaeota;Halobacteria;Halobacteriales;Haloarculaceae;Halorientalis;Halorientalis_regularis	7.69E-07	4.90E-05	2.63E-05	0.000195958	0.000159843	6.45E-05	1.95E-06	0.000134322	1.58E-05	3.52E-06	2.54E-05	7.96E-06	0.000187849	1.91E-05	4.58E-05	3.44E-06	0.000142665	4.23E-05
Archaea;Euryarchaeota;Halobacteria;Halobacteriales;Haloarculaceae;Halorientalis;Halorientalis_sp._IM1011	9.68E-07	2.87E-05	8.23E-06	7.83E-05	3.47E-05	3.94E-05	1.54E-06	4.42E-05	4.20E-06	6.47E-06	2.42E-05	8.86E-06	7.00E-05	4.04E-05	2.95E-05	1.49E-05	0.000187307	1.73E-05
Archaea;Euryarchaeota;Halobacteria;Halobacteriales;Haloarculaceae;Halosimplex;	5.03E-08	1.82E-06	2.03E-07	4.11E-06	3.97E-06	1.47E-06	2.27E-07	2.35E-06	3.55E-07	3.21E-07	1.67E-06	2.20E-07	2.29E-06	6.02E-07	1.43E-06	2.96E-07	1.24E-05	1.53E-06
Archaea;Euryarchaeota;Halobacteria;Halobacteriales;Haloarculaceae;Halosimplex;Halosimplex_carlsbadense	2.68E-06	0.000117981	2.33E-05	0.000557585	0.00031153	0.000145027	5.39E-06	0.000337589	4.73E-05	8.23E-06	5.76E-05	1.46E-05	0.000395576	3.18E-05	8.23E-05	6.30E-06	0.000310969	7.17E-05
Archaea;Euryarchaeota;Halobacteria;Halobacteriales;Haloarculaceae;Natronomonas;	4.58E-05	0.004712685	0.002371671	0.057976991	0.01025384	0.004922926	0.000154778	0.011680821	0.000517641	0.0002009	0.00287536	0.000406824	0.055355436	0.000726284	0.003288196	0.000208407	0.011026573	0.001162836
Archaea;Euryarchaeota;Halobacteria;Halobacteriales;Haloarculaceae;Natronomonas;Natronomonas_moolapensis	1.07E-06	0.000248753	7.35E-05	0.002488086	0.000531573	0.00030673	4.94E-06	0.000548333	2.92E-05	6.84E-06	0.000111288	1.88E-05	0.002147177	4.03E-05	0.000125506	4.54E-06	0.000285844	6.09E-05
Archaea;Euryarchaeota;Halobacteria;Halobacteriales;Haloarculaceae;Natronomonas;Natronomonas_pharaonis	2.40E-05	0.000989277	0.000407344	0.00722148	0.002087145	0.001043684	6.40E-05	0.002856292	0.000155664	7.60E-05	0.000662102	0.000117335	0.008623417	0.00027882	0.000861314	8.12E-05	0.003191321	0.000416992
Archaea;Euryarchaeota;Halobacteria;Halobacteriales;Haloarculaceae;Natronomonas;Natronomonas_sp._CBA1134	6.13E-07	2.11E-05	5.17E-06	0.000108601	2.71E-05	2.73E-05	2.79E-06	5.26E-05	6.72E-06	2.49E-06	1.68E-05	2.73E-06	0.000129367	7.16E-06	2.30E-05	2.48E-06	9.50E-05	1.27E-05
Archaea;Euryarchaeota;Halobacteria;Halobacteriales;Halobacteriaceae;;	1.33E-06	4.61E-05	1.57E-05	0.000114073	8.53E-05	5.01E-05	4.62E-06	7.08E-05	6.58E-06	6.28E-06	3.96E-05	2.68E-05	0.000193628	2.21E-05	7.74E-05	8.30E-06	0.000376663	3.43E-05
Archaea;Euryarchaeota;Halobacteria;Halobacteriales;Halobacteriaceae;;uncultured_haloarchaeon	2.74E-07	1.70E-05	1.98E-06	6.70E-05	2.43E-05	4.47E-05	1.30E-06	3.96E-05	3.11E-06	9.63E-07	6.70E-06	2.28E-06	4.03E-05	2.73E-06	1.27E-05	7.93E-07	2.12E-05	7.91E-06
Archaea;Euryarchaeota;Halobacteria;Halobacteriales;Halobacteriaceae;;uncultured_haloarchaeon_FLAS10H9	2.54E-08	4.13E-07	3.78E-07	9.68E-08	2.10E-07	2.44E-07	1.34E-08	1.29E-06	2.24E-08	4.90E-08	2.95E-07	1.16E-08	1.11E-06	1.43E-07	2.60E-07	4.05E-08	1.60E-06	3.25E-08
Archaea;Euryarchaeota;Halobacteria;Halobacteriales;Halobacteriaceae;Haladaptatus;	4.10E-06	6.97E-05	3.77E-05	0.00011761	0.000119383	4.84E-05	1.51E-05	9.13E-05	1.70E-05	9.32E-06	5.70E-05	2.61E-05	0.000169857	2.13E-05	8.15E-05	9.11E-06	0.000442669	6.45E-05
Archaea;Euryarchaeota;Halobacteria;Halobacteriales;Halobacteriaceae;Haladaptatus;Haladaptatus_cibarius	6.88E-07	2.65E-05	8.21E-06	0.000121575	4.29E-05	7.98E-05	1.67E-06	5.86E-05	7.77E-06	2.21E-06	1.67E-05	8.57E-06	0.000116656	8.10E-06	3.50E-05	2.40E-06	0.000109194	2.43E-05
Archaea;Euryarchaeota;Halobacteria;Halobacteriales;Halobacteriaceae;Haladaptatus;Haladaptatus_litoreus	2.79E-07	0.00013401	2.91E-05	0.000257283	0.000229208	9.28E-05	1.98E-06	0.000166451	2.08E-05	2.71E-06	4.56E-05	1.72E-05	0.000185222	2.45E-05	6.32E-05	6.52E-06	0.000175309	4.12E-05
Archaea;Euryarchaeota;Halobacteria;Halobacteriales;Halobacteriaceae;Haladaptatus;Haladaptatus_paucihalophilus	1.47E-07	2.70E-05	7.05E-06	2.94E-05	1.02E-05	4.37E-05	6.08E-07	3.20E-05	4.93E-06	1.14E-06	1.33E-05	1.58E-06	2.58E-05	2.49E-06	1.92E-05	8.45E-07	5.06E-05	1.01E-05
Archaea;Euryarchaeota;Halobacteria;Halobacteriales;Halobacteriaceae;Haladaptatus;Haladaptatus_sp._R4	4.89E-06	2.58E-05	7.72E-06	0.000140054	2.74E-05	5.03E-05	1.42E-06	4.50E-05	3.87E-06	2.60E-06	1.46E-05	4.57E-06	8.47E-05	6.03E-06	2.22E-05	2.34E-06	0.000123058	1.17E-05
Archaea;Euryarchaeota;Halobacteria;Halobacteriales;Halobacteriaceae;Haladaptatus;Haladaptatus_sp._W1	4.33E-07	2.70E-05	4.52E-06	5.40E-05	7.51E-05	1.65E-05	1.95E-06	4.50E-05	4.97E-06	3.30E-06	2.07E-05	4.34E-06	5.95E-05	1.20E-05	2.35E-05	2.74E-06	0.000145064	1.91E-05
Archaea;Euryarchaeota;Halobacteria;Halobacteriales;Halobacteriaceae;Halalkalicoccus;	1.65E-06	4.68E-05	1.34E-05	0.00013081	7.67E-05	4.11E-05	5.59E-06	6.62E-05	1.57E-05	1.05E-05	6.37E-05	8.49E-06	0.000149218	2.01E-05	5.23E-05	1.05E-05	0.00049745	4.12E-05
Archaea;Euryarchaeota;Halobacteria;Halobacteriales;Halobacteriaceae;Halalkalicoccus;Halalkalicoccus_jeotgali	1.36E-06	4.11E-05	1.72E-05	0.000153011	0.00015013	9.80E-05	2.51E-06	0.000421437	6.61E-06	4.84E-06	2.60E-05	9.75E-06	6.63E-05	1.29E-05	3.33E-05	6.32E-06	0.000184409	1.98E-05
Archaea;Euryarchaeota;Halobacteria;Halobacteriales;Halobacteriaceae;Halalkalicoccus;Halalkalicoccus_paucihalophilus	2.23E-06	7.77E-05	3.56E-05	0.000150338	0.000179767	4.71E-05	4.49E-06	0.000106022	2.45E-05	7.50E-06	5.57E-05	1.37E-05	0.000154182	3.36E-05	4.87E-05	8.60E-06	0.000300514	4.82E-05
Archaea;Euryarchaeota;Halobacteria;Halobacteriales;Halobacteriaceae;Halanaeroarchaeum;Halanaeroarchaeum_sulfurireducens	1.59E-06	0.000128984	4.84E-05	0.000373199	0.000196335	0.000158692	8.34E-06	0.000185846	1.23E-05	7.54E-06	5.60E-05	2.41E-05	0.000314226	2.05E-05	8.22E-05	6.96E-06	0.000299582	4.66E-05
Archaea;Euryarchaeota;Halobacteria;Halobacteriales;Halobacteriaceae;Halarchaeum;	1.10E-08	1.53E-06	1.41E-07	4.09E-07	1.46E-06	2.19E-06	0	9.01E-07	6.51E-09	3.48E-08	5.07E-07	2.67E-08	1.39E-07	1.97E-07	2.48E-07	3.79E-08	1.37E-06	2.58E-07
Archaea;Euryarchaeota;Halobacteria;Halobacteriales;Halobacteriaceae;Halarchaeum;Halarchaeum_acidiphilum	7.65E-07	9.13E-05	2.31E-05	0.000203839	0.000235758	0.000111956	2.95E-06	0.000135827	3.62E-05	4.14E-06	5.52E-05	8.96E-06	0.000210928	3.90E-05	6.68E-05	5.60E-06	0.000193764	4.77E-05
Archaea;Euryarchaeota;Halobacteria;Halobacteriales;Halobacteriaceae;Haloarchaeobius;Haloarchaeobius_iranensis	6.21E-07	2.00E-05	4.62E-06	0.00012055	7.37E-05	1.87E-05	2.87E-06	4.95E-05	7.38E-06	3.98E-06	2.29E-05	6.57E-06	0.000193483	1.42E-05	4.15E-05	4.74E-06	0.000175011	2.25E-05
Archaea;Euryarchaeota;Halobacteria;Halobacteriales;Halobacteriaceae;Halobacterium;	2.14E-07	4.76E-05	1.32E-05	0.000111347	9.43E-05	9.40E-05	1.22E-06	8.44E-05	4.04E-06	1.34E-06	2.34E-05	3.29E-06	0.00016579	1.74E-05	4.20E-05	2.97E-06	1.00E-04	1.64E-05
Archaea;Euryarchaeota;Halobacteria;Halobacteriales;Halobacteriaceae;Halobacterium;Halobacterium_hubeiense	8.41E-07	5.12E-05	9.03E-06	0.000122592	0.000146302	4.88E-05	1.60E-06	9.55E-05	2.32E-05	2.25E-06	1.53E-05	4.56E-06	0.000101295	1.37E-05	2.32E-05	1.48E-06	0.000104173	2.18E-05
Archaea;Euryarchaeota;Halobacteria;Halobacteriales;Halobacteriaceae;Halobacterium;Halobacterium_jilantaiense	6.32E-07	4.94E-05	8.30E-06	0.000238675	0.000152664	0.000104885	3.35E-06	0.000110228	1.03E-05	5.51E-06	2.91E-05	8.80E-06	0.000136242	2.26E-05	4.70E-05	2.51E-06	0.000117019	4.42E-05
Archaea;Euryarchaeota;Halobacteria;Halobacteriales;Halobacteriaceae;Halobacterium;Halobacterium_salinarum	4.37E-07	0.000105819	1.70E-05	0.00040573	0.000236423	0.000177312	1.19E-06	0.000185965	2.20E-05	1.87E-06	2.23E-05	7.34E-06	0.000218487	2.36E-05	4.15E-05	1.95E-06	7.65E-05	3.46E-05
Archaea;Euryarchaeota;Halobacteria;Halobacteriales;Halobacteriaceae;Halobacterium;Halobacterium_sp._CBA1132	4.51E-07	1.52E-05	2.92E-06	2.59E-05	3.49E-05	1.12E-05	8.58E-07	2.49E-05	4.02E-06	1.64E-06	8.58E-06	4.77E-06	4.05E-05	6.49E-06	9.43E-06	1.11E-06	6.70E-05	1.07E-05
Archaea;Euryarchaeota;Halobacteria;Halobacteriales;Halobacteriaceae;Halobacterium;Halobacterium_sp._DL1	1.09E-06	0.000161682	4.51E-05	0.00011759	7.76E-05	0.000151601	2.73E-06	0.000135466	1.55E-05	3.69E-06	3.73E-05	6.35E-06	8.99E-05	1.28E-05	4.30E-05	2.82E-06	0.000152182	3.59E-05
Archaea;Euryarchaeota;Halobacteria;Halobacteriales;Halobacteriaceae;Halobacterium;Halobacterium_sp._GN101	0	3.39E-07	0	1.73E-07	0	3.33E-08	0	6.57E-08	0	0	3.72E-08	1.19E-07	4.40E-07	2.01E-07	4.01E-08	0	3.12E-07	0
Archaea;Euryarchaeota;Halobacteria;Halobacteriales;Halobacteriaceae;Halodesulfurarchaeum;Halodesulfurarchaeum_formicicum	1.63E-06	0.000129907	3.37E-05	0.000263025	0.000133225	0.000194881	5.22E-06	0.000168425	1.72E-05	7.28E-06	5.75E-05	2.54E-05	0.000327034	2.25E-05	0.000114678	6.71E-06	0.00033584	4.69E-05
Archaea;Euryarchaeota;Halobacteria;Halobacteriales;Halobacteriaceae;Halovenus;Halovenus_aranensis	1.65E-05	0.000243794	5.15E-05	0.000596453	0.000427341	0.000207794	4.34E-05	0.001655993	5.75E-05	6.24E-05	0.000256955	0.000163094	0.00098753	0.000183916	0.000949879	5.59E-05	0.005273501	0.000403818
Archaea;Euryarchaeota;Halobacteria;Halobacteriales;Halobacteriaceae;Halovenus;Halovenus_salina	2.27E-08	1.23E-08	0	5.76E-08	0	0	0	0	0	9.31E-07	0	0	5.01E-07	6.69E-08	2.67E-08	3.08E-08	3.40E-07	0
Archaea;Euryarchaeota;Halobacteria;Halobacteriales;Halococcaceae;;	0	2.68E-08	3.01E-08	4.40E-07	5.39E-08	2.18E-07	0	1.43E-07	0	4.05E-08	0	0	3.97E-08	0	2.86E-08	0	4.48E-08	0
Archaea;Euryarchaeota;Halobacteria;Halobacteriales;Halococcaceae;Halococcus;	1.71E-06	0.000150085	2.78E-05	0.000865158	0.000276367	0.000324096	1.12E-05	0.000400873	5.80E-05	7.63E-06	7.41E-05	2.71E-05	0.000552685	3.20E-05	0.00013355	1.24E-05	0.000424592	7.74E-05
Archaea;Euryarchaeota;Halobacteria;Halobacteriales;Halococcaceae;Halococcus;Halococcus_agarilyticus	7.00E-07	3.38E-05	1.92E-05	9.85E-05	4.40E-05	2.38E-05	2.01E-05	3.89E-05	3.07E-05	5.48E-06	3.53E-05	8.42E-06	5.83E-05	1.09E-05	3.23E-05	1.20E-05	0.00014243	2.09E-05
Archaea;Euryarchaeota;Halobacteria;Halobacteriales;Halococcaceae;Halococcus;Halococcus_hamelinensis	6.42E-07	4.75E-05	1.22E-05	0.000415586	8.49E-05	3.68E-05	1.77E-06	8.19E-05	1.52E-05	3.86E-06	2.46E-05	9.96E-06	0.00039403	1.18E-05	2.28E-05	4.96E-06	0.000127932	2.32E-05
Archaea;Euryarchaeota;Halobacteria;Halobacteriales;Halococcaceae;Halococcus;Halococcus_morrhuae	1.17E-07	3.44E-05	8.32E-06	7.94E-05	5.87E-05	6.20E-05	6.04E-07	5.91E-05	7.66E-06	1.15E-06	1.91E-05	3.40E-06	4.95E-05	6.41E-06	2.75E-05	1.34E-06	6.29E-05	2.13E-05
Archaea;Euryarchaeota;Halobacteria;Halobacteriales;Halococcaceae;Halococcus;Halococcus_saccharolyticus	4.30E-07	0.000156378	2.66E-05	0.000114942	6.97E-05	2.83E-05	1.24E-06	9.61E-05	2.55E-05	1.62E-06	2.04E-05	4.91E-06	6.60E-05	1.35E-05	1.72E-05	1.96E-06	9.99E-05	2.25E-05
Archaea;Euryarchaeota;Halobacteria;Halobacteriales;Halococcaceae;Halococcus;Halococcus_salifodinae	2.68E-07	2.72E-05	9.81E-06	9.48E-05	3.35E-05	5.43E-05	1.78E-06	6.20E-05	6.98E-06	2.34E-06	1.73E-05	5.72E-06	6.20E-05	7.81E-06	3.38E-05	2.23E-06	0.000126804	1.56E-05
Archaea;Euryarchaeota;Halobacteria;Halobacteriales;Halococcaceae;Halococcus;Halococcus_sediminicola	4.01E-07	9.23E-06	2.48E-06	2.85E-05	5.75E-05	6.54E-06	1.79E-06	2.35E-05	6.41E-06	1.73E-06	1.75E-05	4.74E-06	1.98E-05	3.96E-06	1.92E-05	2.43E-06	7.45E-05	2.71E-05
Archaea;Euryarchaeota;Halobacteria;Halobacteriales;Halococcaceae;Halococcus;Halococcus_thailandensis	6.74E-07	6.14E-05	1.16E-05	0.000433329	0.000208439	0.000144599	3.30E-06	0.000206973	3.03E-05	3.62E-06	3.06E-05	1.09E-05	0.00027897	3.04E-05	5.44E-05	5.61E-06	0.000212842	4.27E-05
Archaea;Euryarchaeota;Halobacteria;Haloferacales;;;	2.29E-05	0.007648931	0.00249054	0.011766355	0.013779049	0.010005296	7.01E-05	0.01049643	0.000772496	7.87E-05	0.003289944	0.000337581	0.011890071	0.001733495	0.003573043	9.19E-05	0.004351397	0.002491138
Archaea;Euryarchaeota;Halobacteria;Haloferacales;Haloferacaceae;;	4.07E-06	0.000696436	0.000242001	0.001048157	0.000898254	0.000890739	2.63E-05	0.000862464	0.000109272	2.24E-05	0.000399496	5.43E-05	0.001192645	0.000139965	0.000447638	2.53E-05	0.001234927	0.000297354
Archaea;Euryarchaeota;Halobacteria;Haloferacales;Haloferacaceae;Halobellus;	4.99E-07	1.95E-05	8.09E-06	6.88E-05	4.31E-05	6.35E-05	3.05E-05	5.60E-05	1.78E-05	2.79E-06	1.66E-05	5.05E-06	9.44E-05	7.95E-06	3.88E-05	4.78E-06	0.000209692	1.85E-05
Archaea;Euryarchaeota;Halobacteria;Haloferacales;Haloferacaceae;Halobellus;Halobellus_clavatus	2.17E-06	0.000209742	4.21E-05	0.00035401	0.000295492	0.000203062	5.93E-06	0.00028761	2.59E-05	5.93E-06	8.00E-05	1.68E-05	0.00022441	3.34E-05	8.11E-05	5.91E-06	0.000220824	7.23E-05
Archaea;Euryarchaeota;Halobacteria;Haloferacales;Haloferacaceae;Halobellus;Halobellus_limi	1.22E-06	7.88E-05	1.82E-05	0.000216357	0.000311542	0.000132276	5.35E-06	0.000124591	1.35E-05	5.52E-06	4.66E-05	1.47E-05	0.000261784	6.25E-05	6.60E-05	6.81E-06	0.000205189	4.67E-05
Archaea;Euryarchaeota;Halobacteria;Haloferacales;Haloferacaceae;Halobellus;Halobellus_rufus	1.12E-06	0.000163258	6.31E-05	0.000345693	0.000431837	0.000151659	4.67E-06	0.000202574	3.49E-05	5.80E-06	8.06E-05	1.13E-05	0.000241998	3.56E-05	0.000124923	6.20E-06	0.00026344	8.51E-05
Archaea;Euryarchaeota;Halobacteria;Haloferacales;Haloferacaceae;Haloferax;	2.35E-06	0.000204145	5.07E-05	0.000306224	0.000317085	0.000220972	7.60E-06	0.000313043	2.98E-05	1.62E-05	0.000134077	2.29E-05	0.000378072	6.23E-05	0.000119749	1.74E-05	0.000397015	9.59E-05
Archaea;Euryarchaeota;Halobacteria;Haloferacales;Haloferacaceae;Haloferax;Haloferax_alexandrinus	8.99E-08	1.38E-05	9.37E-06	5.49E-05	4.10E-05	1.18E-05	2.47E-07	1.95E-05	2.75E-06	4.27E-07	4.37E-06	2.07E-06	5.68E-05	8.42E-06	6.35E-06	4.58E-07	1.22E-05	4.68E-06
Archaea;Euryarchaeota;Halobacteria;Haloferacales;Haloferacaceae;Haloferax;Haloferax_denitrificans	2.49E-07	3.33E-05	9.34E-06	3.22E-05	9.73E-05	2.85E-05	1.16E-06	3.36E-05	2.62E-06	2.29E-06	1.70E-05	1.64E-06	4.47E-05	1.62E-05	1.27E-05	2.39E-06	2.96E-05	8.64E-06
Archaea;Euryarchaeota;Halobacteria;Haloferacales;Haloferacaceae;Haloferax;Haloferax_elongans	6.82E-07	3.68E-05	1.30E-05	0.000106023	6.50E-05	1.98E-05	1.80E-06	5.79E-05	9.48E-06	2.29E-06	1.39E-05	3.52E-06	7.27E-05	7.47E-06	1.75E-05	1.23E-06	4.83E-05	1.60E-05
Archaea;Euryarchaeota;Halobacteria;Haloferacales;Haloferacaceae;Haloferax;Haloferax_gibbonsii	8.77E-07	1.60E-05	2.17E-06	2.36E-05	3.42E-05	2.05E-05	1.05E-06	2.30E-05	4.89E-06	2.67E-06	1.14E-05	3.56E-06	2.14E-05	7.90E-06	1.25E-05	2.66E-06	5.03E-05	1.36E-05
Archaea;Euryarchaeota;Halobacteria;Haloferacales;Haloferacaceae;Haloferax;Haloferax_larsenii	6.04E-07	0.000101814	7.90E-05	8.02E-05	0.000107351	2.94E-05	1.92E-06	7.81E-05	9.06E-06	2.85E-06	2.00E-05	3.50E-06	5.26E-05	1.03E-05	1.42E-05	1.71E-06	6.37E-05	1.35E-05
Archaea;Euryarchaeota;Halobacteria;Haloferacales;Haloferacaceae;Haloferax;Haloferax_lucentense	4.95E-07	9.78E-06	5.80E-06	3.36E-05	5.03E-05	8.39E-06	1.22E-06	1.08E-05	4.82E-06	4.70E-06	1.26E-05	3.12E-06	3.78E-05	1.35E-05	1.60E-05	3.05E-06	4.55E-05	1.44E-05
Archaea;Euryarchaeota;Halobacteria;Haloferacales;Haloferacaceae;Haloferax;Haloferax_massiliensis	4.76E-08	6.36E-06	1.34E-06	8.44E-06	9.93E-06	4.80E-06	3.57E-07	6.74E-06	1.08E-06	4.71E-07	3.97E-06	5.04E-07	1.52E-05	2.42E-06	4.53E-06	6.81E-07	2.53E-05	3.59E-06
Archaea;Euryarchaeota;Halobacteria;Haloferacales;Haloferacaceae;Haloferax;Haloferax_mediterranei	5.45E-07	3.81E-05	1.10E-05	0.000215536	0.000161745	5.51E-05	1.10E-05	0.000106053	2.82E-05	3.75E-06	3.89E-05	8.94E-06	0.000171053	2.63E-05	4.48E-05	6.91E-06	0.000175185	4.57E-05
Archaea;Euryarchaeota;Halobacteria;Haloferacales;Haloferacaceae;Haloferax;Haloferax_mucosum	5.04E-07	2.00E-05	1.14E-05	7.04E-05	4.12E-05	1.46E-05	7.78E-07	2.53E-05	4.71E-06	4.28E-06	9.90E-06	1.69E-06	2.98E-05	3.26E-06	6.02E-06	9.74E-07	2.95E-05	9.24E-06
Archaea;Euryarchaeota;Halobacteria;Haloferacales;Haloferacaceae;Haloferax;Haloferax_prahovense	1.22E-07	9.58E-06	1.83E-06	2.98E-05	1.32E-05	2.47E-05	2.52E-07	2.29E-05	3.19E-06	8.51E-07	7.69E-06	1.61E-06	2.44E-05	4.14E-06	1.28E-05	1.35E-06	4.33E-05	8.73E-06
Archaea;Euryarchaeota;Halobacteria;Haloferacales;Haloferacaceae;Haloferax;Haloferax_sp._ATB1	7.82E-07	9.16E-05	2.68E-05	0.000177857	0.000148212	8.23E-05	1.28E-06	0.000128441	3.00E-05	3.94E-06	3.47E-05	5.26E-06	0.000148301	1.62E-05	3.15E-05	2.28E-06	9.18E-05	4.16E-05
Archaea;Euryarchaeota;Halobacteria;Haloferacales;Haloferacaceae;Haloferax;Haloferax_sp._ATCC_BAA-644	0	1.08E-06	3.41E-07	1.08E-05	2.55E-06	1.15E-06	3.17E-08	8.08E-06	1.02E-07	9.37E-08	6.71E-07	2.24E-07	1.44E-05	3.72E-07	9.48E-07	9.56E-08	7.84E-06	1.16E-06
Archaea;Euryarchaeota;Halobacteria;Haloferacales;Haloferacaceae;Haloferax;Haloferax_sp._ATCC_BAA-645	0	5.98E-08	5.57E-08	0	2.51E-08	0	0	0	2.39E-07	0	2.07E-07	0	2.39E-07	2.65E-08	1.17E-07	0	1.71E-07	1.56E-07
Archaea;Euryarchaeota;Halobacteria;Haloferacales;Haloferacaceae;Haloferax;Haloferax_sp._ATCC_BAA-646	0	0	0	0	0	0	0	2.44E-08	0	2.64E-08	0	0	1.96E-07	0	0	0	2.08E-07	3.98E-08
Archaea;Euryarchaeota;Halobacteria;Haloferacales;Haloferacaceae;Haloferax;Haloferax_sp._BAB2207	2.55E-07	1.15E-05	3.66E-06	5.63E-05	5.85E-05	1.29E-05	4.71E-07	1.97E-05	3.50E-06	8.16E-07	5.79E-06	1.49E-06	4.70E-05	5.55E-06	9.68E-06	3.40E-07	2.77E-05	8.62E-06
Archaea;Euryarchaeota;Halobacteria;Haloferacales;Haloferacaceae;Haloferax;Haloferax_sp._Q22	5.23E-07	0.000170013	2.63E-05	0.000245667	0.000100465	4.88E-05	8.77E-07	0.000120905	1.55E-05	1.31E-06	1.71E-05	3.97E-06	0.000317709	2.05E-05	1.86E-05	1.14E-06	4.05E-05	1.26E-05
Archaea;Euryarchaeota;Halobacteria;Haloferacales;Haloferacaceae;Haloferax;Haloferax_sp._SB29	3.46E-07	4.04E-05	1.02E-05	5.35E-05	0.000138697	1.81E-05	1.63E-06	3.96E-05	4.87E-06	1.70E-06	2.52E-05	3.07E-06	4.59E-05	2.27E-05	1.35E-05	1.60E-06	7.19E-05	1.34E-05
Archaea;Euryarchaeota;Halobacteria;Haloferacales;Haloferacaceae;Haloferax;Haloferax_sp._SB3	2.95E-07	2.55E-05	5.94E-06	0.000144391	7.10E-05	2.37E-05	1.03E-06	5.03E-05	7.10E-06	1.58E-06	1.64E-05	3.24E-06	0.000143325	1.13E-05	1.76E-05	1.28E-06	4.43E-05	1.70E-05
Archaea;Euryarchaeota;Halobacteria;Haloferacales;Haloferacaceae;Haloferax;Haloferax_sulfurifontis	2.01E-07	1.70E-05	5.61E-06	5.49E-05	2.73E-05	3.06E-05	2.06E-06	3.28E-05	6.53E-06	1.63E-06	8.69E-06	2.43E-06	5.12E-05	5.20E-06	1.98E-05	1.16E-06	6.08E-05	1.21E-05
Archaea;Euryarchaeota;Halobacteria;Haloferacales;Haloferacaceae;Haloferax;Haloferax_volcanii	1.89E-07	4.62E-05	7.98E-06	3.70E-05	4.10E-05	4.30E-05	1.08E-06	3.87E-05	5.72E-06	1.33E-06	1.27E-05	1.54E-06	3.14E-05	5.08E-06	1.30E-05	7.57E-07	4.63E-05	1.34E-05
Archaea;Euryarchaeota;Halobacteria;Haloferacales;Haloferacaceae;Halogeometricum;	4.51E-07	7.72E-05	2.29E-05	9.51E-05	0.000138319	6.98E-05	2.08E-06	7.98E-05	2.30E-05	4.14E-06	5.83E-05	8.56E-06	0.000128057	2.18E-05	6.81E-05	3.53E-06	0.000193417	6.61E-05
Archaea;Euryarchaeota;Halobacteria;Haloferacales;Haloferacaceae;Halogeometricum;Halogeometricum_borinquense	5.61E-07	5.06E-05	1.06E-05	0.000207755	0.000121434	4.39E-05	3.90E-06	9.65E-05	1.87E-05	2.41E-06	2.26E-05	5.85E-06	0.000193784	1.56E-05	2.76E-05	1.96E-06	8.57E-05	3.03E-05
Archaea;Euryarchaeota;Halobacteria;Haloferacales;Haloferacaceae;Halogeometricum;Halogeometricum_limi	6.91E-07	3.22E-05	1.22E-05	6.12E-05	6.56E-05	3.42E-05	3.43E-06	4.80E-05	1.36E-05	4.13E-06	3.31E-05	6.38E-06	3.57E-05	1.46E-05	2.28E-05	2.33E-06	7.46E-05	3.27E-05
Archaea;Euryarchaeota;Halobacteria;Haloferacales;Haloferacaceae;Halogeometricum;Halogeometricum_pallidum	2.11E-07	6.38E-05	2.26E-05	6.82E-05	0.000137697	3.92E-05	2.00E-06	6.47E-05	1.04E-05	2.87E-06	4.15E-05	7.11E-06	0.000103685	1.73E-05	4.52E-05	2.21E-06	0.000132568	3.38E-05
Archaea;Euryarchaeota;Halobacteria;Haloferacales;Haloferacaceae;Halogeometricum;Halogeometricum_rufum	8.30E-07	4.90E-05	5.72E-06	6.72E-05	4.04E-05	2.40E-05	2.21E-06	0.000104399	5.01E-06	3.54E-06	1.80E-05	4.47E-06	4.89E-05	8.93E-06	2.11E-05	2.69E-06	0.000135862	1.81E-05
Archaea;Euryarchaeota;Halobacteria;Haloferacales;Haloferacaceae;Halogranum;	5.98E-07	0.000100902	3.87E-05	0.000234789	0.000184276	8.04E-05	2.99E-06	0.000132354	1.85E-05	4.11E-06	7.01E-05	8.57E-06	0.000259996	2.26E-05	5.61E-05	3.01E-06	0.00014941	4.93E-05
Archaea;Euryarchaeota;Halobacteria;Haloferacales;Haloferacaceae;Halogranum;Halogranum_amylolyticum	4.39E-06	5.15E-05	1.24E-05	0.00025116	0.000161216	7.90E-05	3.72E-06	9.68E-05	9.32E-06	6.29E-06	3.94E-05	9.39E-06	0.00024651	2.98E-05	4.59E-05	6.76E-06	0.000194935	3.17E-05
Archaea;Euryarchaeota;Halobacteria;Haloferacales;Haloferacaceae;Halogranum;Halogranum_gelatinilyticum	1.17E-06	0.000109586	3.21E-05	0.000106173	0.000221706	8.04E-05	5.10E-06	0.000136649	1.18E-05	2.94E-06	5.47E-05	5.97E-06	9.68E-05	2.67E-05	5.02E-05	2.91E-06	0.000129125	4.37E-05
Archaea;Euryarchaeota;Halobacteria;Haloferacales;Haloferacaceae;Halogranum;Halogranum_rubrum	7.35E-07	1.91E-05	3.00E-06	7.20E-05	5.35E-05	2.35E-05	1.09E-06	3.30E-05	4.82E-06	1.31E-06	1.32E-05	3.81E-06	4.05E-05	7.73E-06	1.20E-05	1.06E-06	4.08E-05	1.63E-05
Archaea;Euryarchaeota;Halobacteria;Haloferacales;Haloferacaceae;Halogranum;Halogranum_salarium	4.64E-07	8.72E-05	3.84E-05	0.000105321	8.13E-05	0.000132335	1.22E-06	0.000100155	1.65E-05	1.75E-06	3.18E-05	6.02E-06	7.33E-05	1.37E-05	2.90E-05	1.44E-06	8.59E-05	2.63E-05
Archaea;Euryarchaeota;Halobacteria;Haloferacales;Haloferacaceae;Halopelagius;	2.66E-07	3.27E-05	1.41E-05	2.01E-05	7.63E-05	1.21E-05	8.43E-07	2.77E-05	2.04E-06	1.12E-06	1.58E-05	1.94E-06	5.24E-05	7.81E-06	1.47E-05	7.02E-07	5.85E-05	7.91E-06
Archaea;Euryarchaeota;Halobacteria;Haloferacales;Haloferacaceae;Halopelagius;Halopelagius_inordinatus	6.21E-07	3.14E-05	9.56E-06	0.000103568	0.000131256	3.12E-05	2.30E-06	6.54E-05	1.54E-05	2.15E-06	1.72E-05	3.49E-06	0.000109244	1.22E-05	2.56E-05	2.73E-06	0.000138406	2.53E-05
Archaea;Euryarchaeota;Halobacteria;Haloferacales;Haloferacaceae;Halopelagius;Halopelagius_longus	3.81E-07	4.04E-05	7.33E-06	7.91E-05	0.000101877	5.77E-05	8.84E-07	4.97E-05	5.76E-06	2.18E-06	1.69E-05	3.37E-06	8.66E-05	8.42E-06	2.64E-05	1.68E-06	8.72E-05	2.22E-05
Archaea;Euryarchaeota;Halobacteria;Haloferacales;Haloferacaceae;Haloplanus;	1.74E-07	5.18E-06	1.42E-06	4.74E-05	1.92E-05	3.75E-06	5.23E-07	6.41E-06	8.87E-07	8.97E-07	7.89E-06	1.88E-06	3.98E-05	2.22E-06	6.94E-06	1.14E-06	3.80E-05	4.69E-06
Archaea;Euryarchaeota;Halobacteria;Haloferacales;Haloferacaceae;Haloplanus;Haloplanus_natans	1.18E-06	0.000224521	5.18E-05	0.000702573	0.000313601	0.000229726	3.66E-06	0.000304976	3.53E-05	6.65E-06	8.56E-05	1.56E-05	0.000577881	3.29E-05	0.000108716	3.84E-06	0.00024477	6.79E-05
Archaea;Euryarchaeota;Halobacteria;Haloferacales;Haloferacaceae;Haloplanus;Haloplanus_vescus	3.24E-07	3.02E-05	5.73E-06	0.000144984	6.36E-05	3.23E-05	1.19E-06	8.38E-05	6.02E-06	8.46E-07	1.53E-05	3.35E-06	0.000109571	5.84E-06	1.67E-05	1.03E-06	4.32E-05	1.64E-05
Archaea;Euryarchaeota;Halobacteria;Haloferacales;Haloferacaceae;Haloprofundus;Haloprofundus_marisrubri	1.73E-06	0.000204309	4.92E-05	0.000451996	0.000263857	0.000285752	4.49E-06	0.000323839	4.26E-05	4.69E-06	9.27E-05	1.37E-05	0.000308982	3.00E-05	9.51E-05	5.60E-06	0.000217298	7.52E-05
Archaea;Euryarchaeota;Halobacteria;Haloferacales;Haloferacaceae;Haloquadratum;	2.74E-07	2.43E-05	1.06E-05	0.000140041	3.92E-05	3.26E-05	1.12E-06	4.69E-05	9.80E-06	8.63E-07	1.58E-05	4.62E-06	7.05E-05	5.47E-06	2.13E-05	7.98E-07	4.03E-05	1.93E-05
Archaea;Euryarchaeota;Halobacteria;Haloferacales;Haloferacaceae;Haloquadratum;Haloquadratum_sp._J07HQX50	4.43E-07	0.000173544	4.74E-05	0.000465576	0.000272782	0.000219145	1.53E-06	0.000489022	3.13E-05	3.08E-06	6.65E-05	9.77E-06	0.000310896	2.76E-05	6.73E-05	4.06E-06	0.000129251	4.48E-05
Archaea;Euryarchaeota;Halobacteria;Haloferacales;Haloferacaceae;Haloquadratum;Haloquadratum_walsbyi	4.84E-06	0.000545204	0.000235966	0.002121301	0.001158946	0.000874158	1.11E-05	0.001405594	0.000114554	9.78E-06	0.000212636	5.06E-05	0.001249646	0.000100916	0.000275752	8.78E-06	0.000432765	0.000247932
Archaea;Euryarchaeota;Halobacteria;Haloferacales;Halorubraceae;;	1.87E-05	0.013647653	0.004528363	0.025872941	0.034221022	0.015890199	8.40E-05	0.019533135	0.00154931	7.72E-05	0.006103697	0.000551611	0.029769953	0.004490638	0.006510957	8.82E-05	0.00495059	0.005292194
Archaea;Euryarchaeota;Halobacteria;Haloferacales;Halorubraceae;Candidatus_Halobonum;	6.32E-07	4.25E-05	1.32E-05	0.000126391	3.54E-05	8.98E-05	9.68E-07	7.60E-05	9.47E-06	8.14E-06	2.73E-05	3.54E-06	7.66E-05	6.00E-06	2.79E-05	9.21E-06	9.75E-05	2.16E-05
Archaea;Euryarchaeota;Halobacteria;Haloferacales;Halorubraceae;Candidatus_Halobonum;Candidatus_Halobonum_tyrrellensis	2.63E-07	1.36E-05	3.09E-06	6.28E-05	3.37E-05	1.60E-05	4.88E-07	4.17E-05	5.05E-06	1.12E-06	1.20E-05	4.01E-06	5.80E-05	4.13E-06	1.28E-05	1.19E-06	6.30E-05	1.50E-05
Archaea;Euryarchaeota;Halobacteria;Haloferacales;Halorubraceae;Halobaculum;Halobaculum_gomorrense	7.11E-07	6.79E-05	9.60E-06	9.35E-05	9.91E-05	4.01E-05	1.56E-06	6.22E-05	5.65E-06	2.35E-06	1.88E-05	3.16E-06	9.09E-05	8.90E-06	1.90E-05	1.91E-06	7.75E-05	1.37E-05
Archaea;Euryarchaeota;Halobacteria;Haloferacales;Halorubraceae;Halohasta;Halohasta_litchfieldiae	2.28E-05	0.033825897	0.00997225	0.012243531	0.051172763	0.017852709	8.82E-05	0.028272895	0.000773064	7.89E-05	0.013349846	0.00092682	0.015732886	0.005054893	0.006906764	9.04E-05	0.005318803	0.005150516
Archaea;Euryarchaeota;Halobacteria;Haloferacales;Halorubraceae;Halolamina;	3.22E-07	1.72E-05	5.60E-06	0.00014853	7.31E-05	6.23E-05	1.88E-06	6.92E-05	4.19E-06	2.20E-06	1.43E-05	2.64E-06	9.43E-05	9.60E-06	2.72E-05	2.66E-06	8.11E-05	1.21E-05
Archaea;Euryarchaeota;Halobacteria;Haloferacales;Halorubraceae;Halolamina;Halolamina_pelagica	4.48E-06	0.000280092	7.56E-05	0.000942648	0.000799101	0.000352715	9.08E-06	0.000495157	7.77E-05	6.46E-06	0.000170655	2.92E-05	0.000881909	8.89E-05	0.000213603	7.52E-06	0.000380925	0.000208335
Archaea;Euryarchaeota;Halobacteria;Haloferacales;Halorubraceae;Halolamina;Halolamina_rubra	4.60E-07	0.0001326	2.65E-05	0.000400035	0.000252759	0.000114535	1.68E-06	0.000183125	3.08E-05	4.65E-06	1.77E-05	4.11E-06	0.000102036	1.24E-05	2.84E-05	1.52E-06	6.66E-05	1.87E-05
Archaea;Euryarchaeota;Halobacteria;Haloferacales;Halorubraceae;Halolamina;Halolamina_sediminis	3.20E-07	1.33E-05	3.55E-06	1.45E-05	7.56E-05	7.67E-06	1.00E-06	1.49E-05	1.47E-06	1.30E-06	1.37E-05	4.87E-06	2.02E-05	1.50E-05	1.23E-05	1.06E-06	3.79E-05	9.29E-06
Archaea;Euryarchaeota;Halobacteria;Haloferacales;Halorubraceae;Halolamina;Halolamina_sp._CBA1230	7.62E-07	0.000153843	0.000115556	0.000333959	0.000184683	0.0002305	1.95E-06	0.000211502	3.50E-05	3.44E-06	3.57E-05	6.59E-06	0.000215973	1.66E-05	5.24E-05	2.76E-06	0.00010298	4.04E-05
Archaea;Euryarchaeota;Halobacteria;Haloferacales;Halorubraceae;Halonotius;	4.57E-07	0.000337588	0.000118091	0.000557604	0.000252645	0.000798744	1.48E-06	0.000609208	9.55E-06	2.24E-06	0.000116133	1.10E-05	0.000578513	2.64E-05	0.000197736	2.46E-06	0.00018843	8.28E-05
Archaea;Euryarchaeota;Halobacteria;Haloferacales;Halorubraceae;Halonotius;Halonotius_sp._J07HN4	1.48E-06	0.00100902	0.000292771	0.001619866	0.001517045	0.001878493	4.84E-06	0.001581706	5.91E-05	3.43E-06	0.000345291	3.52E-05	0.001633498	0.000204678	0.000508867	4.41E-06	0.000384367	0.000271971
Archaea;Euryarchaeota;Halobacteria;Haloferacales;Halorubraceae;Halonotius;Halonotius_sp._J07HN6	3.68E-07	0.00035145	0.000110264	0.000420437	0.000585029	0.000403403	4.68E-06	0.000494934	1.72E-05	2.02E-06	0.000142925	1.42E-05	0.000492438	7.99E-05	0.000146683	3.24E-06	0.000179506	8.17E-05
Archaea;Euryarchaeota;Halobacteria;Haloferacales;Halorubraceae;Haloparvum;Haloparvum_sedimenti	1.27E-06	0.000197918	4.97E-05	0.000595998	0.000615791	0.000325536	5.39E-06	0.000807821	6.17E-05	8.96E-06	0.000133678	1.87E-05	0.000851387	0.000100106	0.000165857	1.11E-05	0.000320408	0.00014602
Archaea;Euryarchaeota;Halobacteria;Haloferacales;Halorubraceae;Halopenitus;	3.47E-07	3.12E-05	6.85E-06	0.000197657	5.51E-05	2.94E-05	2.01E-06	5.11E-05	5.84E-06	1.73E-06	1.56E-05	2.87E-06	0.000108136	9.58E-06	1.99E-05	1.32E-06	7.95E-05	1.32E-05
Archaea;Euryarchaeota;Halobacteria;Haloferacales;Halorubraceae;Halopenitus;Halopenitus_malekzadehii	1.05E-06	0.000103321	2.04E-05	0.000360346	0.000137384	0.000106523	2.21E-06	0.000270769	1.46E-05	3.55E-06	2.98E-05	5.83E-06	0.000317244	1.87E-05	4.64E-05	2.89E-06	0.000127894	3.38E-05
Archaea;Euryarchaeota;Halobacteria;Haloferacales;Halorubraceae;Halopenitus;Halopenitus_persicus	1.27E-06	0.000131038	3.92E-05	0.000496883	0.000149872	0.000321345	2.88E-06	0.000258297	4.53E-05	5.11E-06	4.02E-05	9.75E-06	0.000287431	1.47E-05	7.14E-05	4.46E-06	0.000246382	4.56E-05
Archaea;Euryarchaeota;Halobacteria;Haloferacales;Halorubraceae;Halorubrum;	7.04E-05	0.016630217	0.005269963	0.082776533	0.103507885	0.018687551	0.000185053	0.036307236	0.004981687	0.000198882	0.010301232	0.001136906	0.098869836	0.015969991	0.012497326	0.000207204	0.008904907	0.014057687
Archaea;Euryarchaeota;Halobacteria;Haloferacales;Halorubraceae;Halorubrum;Halorubrum_aidingense	2.75E-06	0.000373721	0.000136007	0.00199003	0.003040748	0.000354494	4.40E-06	0.000665731	9.06E-05	6.41E-06	0.000158192	2.39E-05	0.002303272	0.000559343	0.000173663	5.31E-06	0.000177451	0.000217214
Archaea;Euryarchaeota;Halobacteria;Haloferacales;Halorubraceae;Halorubrum;Halorubrum_arcis	2.62E-07	5.78E-05	9.98E-06	0.000143748	0.000126136	4.66E-05	6.65E-07	0.000110467	1.15E-05	2.47E-06	1.90E-05	4.03E-06	0.000101804	1.46E-05	2.55E-05	1.31E-06	4.61E-05	2.97E-05
Archaea;Euryarchaeota;Halobacteria;Haloferacales;Halorubraceae;Halorubrum;Halorubrum_californiense	1.45E-06	0.000164596	3.70E-05	0.000658264	0.000480199	0.000283967	2.87E-06	0.000434245	6.33E-05	3.89E-06	6.79E-05	1.91E-05	0.000456977	4.86E-05	0.000113396	4.05E-06	0.000158834	0.000117383
Archaea;Euryarchaeota;Halobacteria;Haloferacales;Halorubraceae;Halorubrum;Halorubrum_chaoviator	4.96E-07	0.00014253	2.44E-05	0.000620709	0.000451401	0.000189574	2.43E-06	0.000388066	4.86E-05	2.08E-06	5.08E-05	1.04E-05	0.000409862	5.08E-05	7.02E-05	1.29E-06	7.95E-05	8.51E-05
Archaea;Euryarchaeota;Halobacteria;Haloferacales;Halorubraceae;Halorubrum;Halorubrum_coriense	4.36E-07	9.05E-05	1.66E-05	0.000811736	0.000372356	9.59E-05	2.35E-06	0.00025494	4.11E-05	2.26E-06	3.52E-05	5.90E-06	0.000659665	3.26E-05	4.02E-05	1.62E-06	6.91E-05	4.53E-05
Archaea;Euryarchaeota;Halobacteria;Haloferacales;Halorubraceae;Halorubrum;Halorubrum_distributum	5.13E-07	5.44E-05	8.59E-06	0.000172975	0.000200383	4.39E-05	1.29E-06	0.000106757	1.44E-05	1.92E-06	2.47E-05	4.55E-06	0.000145733	2.93E-05	3.05E-05	1.74E-06	4.83E-05	3.85E-05
Archaea;Euryarchaeota;Halobacteria;Haloferacales;Halorubraceae;Halorubrum;Halorubrum_ezzemoulense	2.69E-06	0.000248516	4.86E-05	0.002028652	0.001005593	0.000568342	1.01E-05	0.001006973	0.000137762	9.42E-06	8.58E-05	1.93E-05	0.001575732	0.000105467	0.000161626	6.99E-06	0.000237203	0.000156093
Archaea;Euryarchaeota;Halobacteria;Haloferacales;Halorubraceae;Halorubrum;Halorubrum_halodurans	7.19E-07	0.000125787	4.20E-05	0.000529764	0.000566834	0.000120572	3.32E-06	0.000373625	5.02E-05	3.87E-06	4.59E-05	8.34E-06	0.000451786	3.50E-05	6.16E-05	2.75E-06	9.89E-05	8.82E-05
Archaea;Euryarchaeota;Halobacteria;Haloferacales;Halorubraceae;Halorubrum;Halorubrum_halophilum	1.17E-06	0.000118577	2.80E-05	0.000456355	0.000371888	0.000168281	3.25E-06	0.000218493	5.18E-05	5.02E-06	5.50E-05	1.22E-05	0.000352665	4.58E-05	7.92E-05	3.74E-06	0.00015579	9.03E-05
Archaea;Euryarchaeota;Halobacteria;Haloferacales;Halorubraceae;Halorubrum;Halorubrum_hochstenium	2.31E-07	5.75E-05	1.62E-05	0.000231541	0.000416992	5.61E-05	1.56E-06	0.000128514	2.56E-05	1.34E-06	4.81E-05	5.93E-06	0.000253928	6.70E-05	4.91E-05	1.28E-06	4.81E-05	6.21E-05
Archaea;Euryarchaeota;Halobacteria;Haloferacales;Halorubraceae;Halorubrum;Halorubrum_kocurii	2.19E-06	0.000253727	6.22E-05	0.001530222	0.001175016	0.00039312	4.82E-06	0.000662347	6.49E-05	1.08E-05	0.000113405	2.39E-05	0.001188568	0.000165654	0.000160256	5.96E-06	0.000209232	0.000159941
Archaea;Euryarchaeota;Halobacteria;Haloferacales;Halorubraceae;Halorubrum;Halorubrum_lacusprofundi	2.24E-06	0.001020014	0.000262167	0.001045645	0.001632834	0.000607987	8.39E-06	0.001165944	9.69E-05	8.88E-06	0.000361438	3.96E-05	0.000680599	0.000165819	0.00022982	6.58E-06	0.000310659	0.000298673
Archaea;Euryarchaeota;Halobacteria;Haloferacales;Halorubraceae;Halorubrum;Halorubrum_lipolyticum	1.52E-06	0.000155721	4.90E-05	0.000520578	0.000509568	0.000202058	3.34E-06	0.000243998	2.01E-05	2.47E-06	5.97E-05	1.47E-05	0.000439975	7.10E-05	7.59E-05	2.97E-06	0.000130373	8.45E-05
Archaea;Euryarchaeota;Halobacteria;Haloferacales;Halorubraceae;Halorubrum;Halorubrum_litoreum	3.51E-07	1.95E-05	4.44E-06	6.63E-05	5.37E-05	1.88E-05	7.85E-07	2.50E-05	4.67E-06	1.24E-06	8.17E-06	1.83E-06	4.42E-05	6.53E-06	1.10E-05	8.67E-07	2.32E-05	1.34E-05
Archaea;Euryarchaeota;Halobacteria;Haloferacales;Halorubraceae;Halorubrum;Halorubrum_saccharovorum	1.03E-06	0.000188475	4.26E-05	0.000852636	0.000861284	0.000199683	3.74E-06	0.000452198	8.73E-05	4.50E-06	8.05E-05	1.51E-05	0.000613992	0.000140778	0.000103124	3.21E-06	0.000133686	0.000149128
Archaea;Euryarchaeota;Halobacteria;Haloferacales;Halorubraceae;Halorubrum;Halorubrum_sodomense	3.48E-07	8.78E-05	1.67E-05	0.000296861	0.000165134	6.56E-05	1.07E-06	0.000133993	1.89E-05	1.58E-06	1.52E-05	3.15E-06	0.000266771	2.07E-05	1.99E-05	6.81E-07	2.95E-05	2.29E-05
Archaea;Euryarchaeota;Halobacteria;Haloferacales;Halorubraceae;Halorubrum;Halorubrum_sp._AJ67	3.09E-06	0.000676108	0.000154575	0.002240716	0.002244876	0.000811609	6.29E-06	0.001178755	0.000126421	1.09E-05	0.000325309	6.62E-05	0.002040181	0.000309512	0.000406783	1.47E-05	0.000623287	0.000368284
Archaea;Euryarchaeota;Halobacteria;Haloferacales;Halorubraceae;Halorubrum;Halorubrum_sp._BV1	8.24E-07	0.000132567	3.77E-05	0.000572204	0.000301238	0.000229455	2.54E-06	0.000337029	3.57E-05	2.16E-06	4.78E-05	9.21E-06	0.000544515	4.07E-05	8.69E-05	2.17E-06	0.000103662	5.40E-05
Archaea;Euryarchaeota;Halobacteria;Haloferacales;Halorubraceae;Halorubrum;Halorubrum_sp._E3	7.43E-07	0.000204875	4.80E-05	0.000549643	0.000241807	0.000283216	1.35E-06	0.000316199	4.38E-05	2.31E-06	3.75E-05	7.74E-06	0.000304317	2.21E-05	5.31E-05	1.47E-06	7.41E-05	5.01E-05
Archaea;Euryarchaeota;Halobacteria;Haloferacales;Halorubraceae;Halorubrum;Halorubrum_sp._Ea1	4.19E-07	2.45E-05	7.03E-06	8.14E-05	7.30E-05	1.61E-05	5.31E-07	3.41E-05	8.80E-06	1.04E-06	6.95E-06	1.81E-06	5.12E-05	7.61E-06	1.01E-05	6.74E-07	1.40E-05	1.19E-05
Archaea;Euryarchaeota;Halobacteria;Haloferacales;Halorubraceae;Halorubrum;Halorubrum_sp._Ea8	9.55E-07	6.48E-05	9.61E-06	0.000220429	0.000502008	9.80E-05	2.43E-06	0.000104137	1.25E-05	2.29E-06	2.66E-05	1.10E-05	0.000107591	6.19E-05	4.39E-05	1.89E-06	5.79E-05	3.90E-05
Archaea;Euryarchaeota;Halobacteria;Haloferacales;Halorubraceae;Halorubrum;Halorubrum_sp._Eb13	1.89E-07	3.30E-05	6.71E-06	3.22E-05	0.000125383	1.47E-05	8.46E-07	3.64E-05	7.35E-06	8.70E-07	1.60E-05	1.62E-06	3.66E-05	2.16E-05	9.70E-06	5.95E-07	2.50E-05	1.71E-05
Archaea;Euryarchaeota;Halobacteria;Haloferacales;Halorubraceae;Halorubrum;Halorubrum_sp._Hd13	1.52E-07	2.73E-05	6.86E-06	9.38E-05	0.00015515	2.82E-05	9.87E-07	3.79E-05	3.12E-06	2.12E-06	1.46E-05	4.97E-06	5.37E-05	1.74E-05	1.84E-05	1.20E-06	3.20E-05	1.92E-05
Archaea;Euryarchaeota;Halobacteria;Haloferacales;Halorubraceae;Halorubrum;Halorubrum_sp._Ib24	5.29E-07	3.13E-05	6.32E-06	0.000174124	0.000189941	3.55E-05	8.41E-07	7.94E-05	8.59E-06	9.36E-07	1.63E-05	2.97E-06	0.000157153	2.25E-05	2.04E-05	8.90E-07	3.07E-05	2.81E-05
Archaea;Euryarchaeota;Halobacteria;Haloferacales;Halorubraceae;Halorubrum;Halorubrum_sp._J07HR59	6.15E-07	0.000240025	3.52E-05	0.000218184	0.000267244	0.000100939	8.40E-07	0.000189353	1.60E-05	4.73E-07	2.02E-05	3.84E-06	0.000130637	3.71E-05	2.94E-05	6.62E-07	5.72E-05	1.58E-05
Archaea;Euryarchaeota;Halobacteria;Haloferacales;Halorubraceae;Halorubrum;Halorubrum_sp._SAH-A6	5.36E-07	0.000116734	3.23E-05	0.000310625	0.00042323	7.45E-05	1.73E-06	0.0002238	3.85E-05	3.48E-06	3.93E-05	6.53E-06	0.000359944	4.58E-05	5.53E-05	2.58E-06	0.000100511	8.21E-05
Archaea;Euryarchaeota;Halobacteria;Haloferacales;Halorubraceae;Halorubrum;Halorubrum_sp._SD612	4.99E-08	5.27E-06	1.45E-06	3.20E-05	2.85E-05	6.23E-06	2.89E-08	2.81E-05	1.24E-06	2.99E-07	9.52E-07	2.38E-07	3.62E-05	1.53E-06	1.77E-06	1.52E-06	1.65E-06	2.20E-06
Archaea;Euryarchaeota;Halobacteria;Haloferacales;Halorubraceae;Halorubrum;Halorubrum_sp._SD626R	1.50E-07	6.58E-05	1.41E-05	0.000417635	0.000233205	9.32E-05	9.92E-07	0.000154015	1.52E-05	2.25E-06	3.68E-05	4.66E-06	0.000397481	2.15E-05	4.88E-05	1.35E-06	6.19E-05	3.89E-05
Archaea;Euryarchaeota;Halobacteria;Haloferacales;Halorubraceae;Halorubrum;Halorubrum_sp._SD683	3.43E-07	4.90E-05	8.96E-06	0.000180997	4.93E-05	2.98E-05	6.03E-07	5.62E-05	8.34E-06	7.01E-07	6.21E-06	2.84E-06	0.000128627	7.22E-06	1.04E-05	5.47E-07	1.55E-05	1.07E-05
Archaea;Euryarchaeota;Halobacteria;Haloferacales;Halorubraceae;Halorubrum;Halorubrum_sp._T3	5.20E-07	5.31E-05	1.11E-05	0.00034504	0.000203914	5.34E-05	1.32E-06	9.16E-05	1.93E-05	2.77E-06	2.32E-05	5.00E-06	0.000355758	3.12E-05	3.13E-05	1.25E-06	3.37E-05	2.70E-05
Archaea;Euryarchaeota;Halobacteria;Haloferacales;Halorubraceae;Halorubrum;Halorubrum_sp._TP020	1.32E-07	9.20E-06	2.49E-06	2.02E-06	1.88E-05	2.07E-06	1.17E-07	8.15E-06	4.23E-07	2.69E-06	4.59E-06	7.49E-07	1.11E-05	3.45E-06	3.79E-06	6.41E-07	1.06E-05	2.35E-06
Archaea;Euryarchaeota;Halobacteria;Haloferacales;Halorubraceae;Halorubrum;Halorubrum_sp._WN019	1.01E-06	0.000135255	3.85E-05	0.000838148	0.000817984	0.000169686	2.96E-06	0.000341804	3.41E-05	3.62E-06	6.23E-05	1.05E-05	0.000727068	0.000127815	7.59E-05	2.46E-06	9.58E-05	9.27E-05
Archaea;Euryarchaeota;Halobacteria;Haloferacales;Halorubraceae;Halorubrum;Halorubrum_tebenquichense	5.53E-07	4.65E-05	1.10E-05	0.000236277	0.00018036	9.07E-05	1.23E-06	0.000121401	1.13E-05	1.72E-06	2.55E-05	3.52E-06	0.000250279	2.90E-05	3.70E-05	1.22E-06	5.13E-05	3.64E-05
Archaea;Euryarchaeota;Halobacteria;Haloferacales;Halorubraceae;Halorubrum;Halorubrum_terrestre	2.38E-07	1.90E-05	3.44E-06	1.21E-05	4.95E-05	6.58E-06	1.66E-07	1.84E-05	1.99E-06	3.37E-07	9.31E-06	1.22E-06	9.69E-06	6.26E-06	6.70E-06	4.40E-07	1.31E-05	7.58E-06
Archaea;Euryarchaeota;Halobacteria;Haloferacales;Halorubraceae;Halorubrum;Halorubrum_tropicale	4.39E-07	7.95E-05	3.67E-05	0.00042529	0.000190244	0.000125883	2.12E-06	0.000223665	3.45E-05	1.46E-06	2.99E-05	5.81E-06	0.000371956	2.00E-05	4.76E-05	9.96E-07	5.92E-05	4.76E-05
Archaea;Euryarchaeota;Halobacteria;Haloferacales;Halorubraceae;Halorubrum;Halorubrum_vacuolatum	1.87E-05	0.012993117	0.002958895	0.013469773	0.020306751	0.011226322	0.000123444	0.010692461	0.004822105	6.49E-05	0.017281859	0.001322772	0.022789783	0.002030284	0.01615939	0.000160724	0.005757965	0.016841683
Archaea;Euryarchaeota;Halobacteria;Natrialbales;;;	1.93E-06	0.00010618	2.69E-05	7.03E-05	0.000158183	8.92E-05	7.26E-06	0.000116141	1.33E-05	1.14E-05	0.00012274	3.05E-05	0.000345905	5.78E-05	0.0002077	1.40E-05	0.000558622	8.91E-05
Archaea;Euryarchaeota;Halobacteria;Natrialbales;Natrialbaceae;;	0.000211988	0.00540332	0.001783478	0.010582236	0.010297794	0.004980443	0.00063305	0.008133176	0.001414892	0.001053771	0.008547825	0.00253965	0.022043518	0.004870716	0.015084344	0.001258924	0.042612473	0.006611688
Archaea;Euryarchaeota;Halobacteria;Natrialbales;Natrialbaceae;;Natrialbaceae_archaeon_JW/NM-HA_15	4.08E-06	0.000180759	4.00E-05	0.000470212	0.000344945	0.000167797	9.95E-06	0.000376622	3.02E-05	1.98E-05	0.000305043	3.03E-05	0.000564096	0.000106764	0.000206933	1.97E-05	0.000531044	0.000146328
Archaea;Euryarchaeota;Halobacteria;Natrialbales;Natrialbaceae;Halobiforma;	1.61E-06	2.75E-05	2.56E-05	8.88E-05	7.14E-05	2.99E-05	4.56E-06	4.51E-05	1.10E-05	8.73E-06	6.27E-05	1.67E-05	0.000260981	2.96E-05	0.000106219	1.13E-05	0.000309482	4.65E-05
Archaea;Euryarchaeota;Halobacteria;Natrialbales;Natrialbaceae;Halobiforma;Halobiforma_haloterrestris	1.22E-06	8.82E-05	2.22E-05	0.00022527	0.000180961	0.00010516	1.36E-05	0.000142306	1.51E-05	7.55E-06	4.74E-05	1.39E-05	0.000177449	3.49E-05	6.37E-05	1.25E-05	0.000164925	5.17E-05
Archaea;Euryarchaeota;Halobacteria;Natrialbales;Natrialbaceae;Halobiforma;Halobiforma_lacisalsi	5.10E-07	2.59E-05	7.12E-06	0.000125638	4.66E-05	3.92E-05	1.70E-06	7.33E-05	4.89E-06	2.72E-06	1.95E-05	6.57E-06	0.000110557	1.07E-05	3.59E-05	3.36E-06	0.000133534	1.81E-05
Archaea;Euryarchaeota;Halobacteria;Natrialbales;Natrialbaceae;Halobiforma;Halobiforma_nitratireducens	1.66E-06	0.000294159	5.66E-05	0.000936661	0.000564871	0.000547155	6.16E-06	0.000614941	4.84E-05	9.20E-06	0.000122234	3.35E-05	0.000914123	7.26E-05	0.00022342	9.10E-06	0.000363696	0.000134491
Archaea;Euryarchaeota;Halobacteria;Natrialbales;Natrialbaceae;Halopiger;	3.88E-07	9.75E-06	1.25E-06	7.25E-06	2.63E-05	3.80E-06	1.69E-06	5.22E-06	1.79E-06	2.05E-06	1.27E-05	2.34E-06	3.22E-05	6.98E-06	1.72E-05	1.95E-06	6.44E-05	1.08E-05
Archaea;Euryarchaeota;Halobacteria;Natrialbales;Natrialbaceae;Halopiger;Halopiger_djelfimassiliensis	1.65E-06	2.44E-05	2.02E-05	8.16E-05	0.000142377	3.94E-05	2.83E-06	5.28E-05	1.27E-05	3.86E-06	3.47E-05	1.17E-05	7.88E-05	2.31E-05	5.43E-05	3.77E-06	0.000184248	4.24E-05
Archaea;Euryarchaeota;Halobacteria;Natrialbales;Natrialbaceae;Halopiger;Halopiger_goleimassiliensis	2.72E-06	9.34E-05	4.32E-05	0.000133155	0.000179545	0.000140593	7.71E-06	0.000129434	2.37E-05	1.42E-05	8.16E-05	2.19E-05	0.000341442	4.29E-05	0.000102175	1.52E-05	0.000352027	6.06E-05
Archaea;Euryarchaeota;Halobacteria;Natrialbales;Natrialbaceae;Halopiger;Halopiger_salifodinae	1.57E-06	0.000276408	2.92E-05	0.000432773	0.000128496	0.00020808	3.54E-06	0.00052656	5.63E-05	6.48E-06	2.99E-05	1.20E-05	0.000244173	1.69E-05	7.44E-05	6.04E-06	0.000244337	3.94E-05
Archaea;Euryarchaeota;Halobacteria;Natrialbales;Natrialbaceae;Halopiger;Halopiger_xanaduensis	2.53E-06	9.36E-05	2.80E-05	0.000114849	0.000164099	0.000110841	3.16E-06	0.00011892	1.48E-05	5.14E-06	4.94E-05	9.25E-06	0.000140007	2.28E-05	6.36E-05	6.82E-06	0.000179369	4.33E-05
Archaea;Euryarchaeota;Halobacteria;Natrialbales;Natrialbaceae;Halostagnicola;	9.27E-07	8.95E-05	1.13E-05	9.84E-05	0.00010246	6.75E-05	2.87E-06	0.000130616	1.22E-05	5.56E-06	4.50E-05	9.41E-06	0.000124685	1.74E-05	5.89E-05	4.41E-06	0.000219504	3.13E-05
Archaea;Euryarchaeota;Halobacteria;Natrialbales;Natrialbaceae;Halostagnicola;Halostagnicola_kamekurae	5.71E-07	3.57E-05	1.68E-05	0.000115962	4.52E-05	9.24E-05	1.91E-06	9.29E-05	8.18E-06	2.81E-06	1.84E-05	5.23E-06	7.18E-05	1.17E-05	3.18E-05	2.57E-06	0.00011182	1.93E-05
Archaea;Euryarchaeota;Halobacteria;Natrialbales;Natrialbaceae;Halostagnicola;Halostagnicola_larsenii	1.41E-06	7.35E-05	2.20E-05	0.000263902	0.000115355	3.12E-05	2.38E-06	0.000117657	1.53E-05	5.27E-06	3.97E-05	1.21E-05	0.0001016	2.29E-05	4.98E-05	5.51E-06	0.000242856	3.09E-05
Archaea;Euryarchaeota;Halobacteria;Natrialbales;Natrialbaceae;Halostagnicola;Halostagnicola_sp._A56	1.31E-06	0.000228586	3.38E-05	0.000544347	0.000217962	0.000192345	1.84E-06	0.000397757	5.74E-05	3.57E-06	4.65E-05	7.15E-06	0.000629879	2.73E-05	5.05E-05	2.77E-06	0.000122922	4.05E-05
Archaea;Euryarchaeota;Halobacteria;Natrialbales;Natrialbaceae;Haloterrigena;	2.95E-06	5.90E-05	2.32E-05	0.000184982	0.000116279	9.54E-05	5.14E-06	0.000122614	1.49E-05	8.54E-06	5.77E-05	1.63E-05	0.0002215	2.46E-05	8.59E-05	8.84E-06	0.000302761	4.73E-05
Archaea;Euryarchaeota;Halobacteria;Natrialbales;Natrialbaceae;Haloterrigena;Haloterrigena_daqingensis	2.20E-06	0.000197517	4.74E-05	0.000436366	0.000183984	0.000288644	6.27E-06	0.000295055	4.13E-05	1.09E-05	7.81E-05	1.98E-05	0.000333632	3.73E-05	0.000118289	1.10E-05	0.000418807	6.58E-05
Archaea;Euryarchaeota;Halobacteria;Natrialbales;Natrialbaceae;Haloterrigena;Haloterrigena_hispanica	4.99E-07	0.000135588	2.69E-05	0.000228785	0.000242676	8.45E-05	2.39E-06	0.00017685	1.47E-05	2.06E-06	5.30E-05	1.01E-05	0.00019623	2.74E-05	5.58E-05	2.27E-06	0.000115489	4.45E-05
Archaea;Euryarchaeota;Halobacteria;Natrialbales;Natrialbaceae;Haloterrigena;Haloterrigena_jeotgali	9.40E-07	0.000314332	5.61E-05	0.00070637	0.000312505	0.000186178	2.96E-06	0.000728425	7.76E-05	4.37E-06	3.53E-05	8.49E-06	0.000331974	1.70E-05	3.07E-05	3.51E-06	0.00016014	3.11E-05
Archaea;Euryarchaeota;Halobacteria;Natrialbales;Natrialbaceae;Haloterrigena;Haloterrigena_limicola	1.69E-07	1.47E-05	2.79E-06	4.04E-05	4.43E-05	1.04E-05	9.50E-07	2.53E-05	3.95E-06	8.97E-07	1.57E-05	3.86E-06	2.06E-05	5.86E-06	1.71E-05	1.05E-06	6.41E-05	1.16E-05
Archaea;Euryarchaeota;Halobacteria;Natrialbales;Natrialbaceae;Haloterrigena;Haloterrigena_mahii	3.16E-07	8.50E-05	2.34E-05	5.50E-05	5.75E-05	1.86E-05	8.75E-07	3.35E-05	5.36E-06	1.49E-06	1.40E-05	5.83E-06	4.68E-05	9.73E-06	1.71E-05	1.13E-06	4.93E-05	1.48E-05
Archaea;Euryarchaeota;Halobacteria;Natrialbales;Natrialbaceae;Haloterrigena;Haloterrigena_saccharevitans	5.13E-07	3.92E-05	1.33E-05	5.75E-05	4.41E-05	2.55E-05	1.89E-06	4.29E-05	8.59E-06	1.96E-06	1.74E-05	6.28E-06	4.33E-05	8.70E-06	2.65E-05	9.72E-07	9.96E-05	1.86E-05
Archaea;Euryarchaeota;Halobacteria;Natrialbales;Natrialbaceae;Haloterrigena;Haloterrigena_salina	8.79E-07	4.02E-05	5.31E-06	4.16E-05	7.77E-05	1.57E-05	2.07E-06	4.68E-05	4.58E-06	1.79E-06	3.15E-05	1.29E-05	2.93E-05	1.10E-05	3.23E-05	2.49E-06	9.74E-05	3.05E-05
Archaea;Euryarchaeota;Halobacteria;Natrialbales;Natrialbaceae;Haloterrigena;Haloterrigena_thermotolerans	2.69E-07	2.15E-05	8.99E-06	0.000166947	3.98E-05	2.30E-05	5.45E-07	5.14E-05	4.87E-06	1.21E-06	1.23E-05	2.45E-06	0.000106891	6.58E-06	1.65E-05	1.12E-06	5.80E-05	9.08E-06
Archaea;Euryarchaeota;Halobacteria;Natrialbales;Natrialbaceae;Haloterrigena;Haloterrigena_turkmenica	2.91E-06	0.000101385	1.87E-05	0.000365983	0.00012621	4.31E-05	4.22E-06	0.000146587	1.72E-05	1.25E-05	4.94E-05	1.48E-05	0.000354417	2.06E-05	7.10E-05	8.12E-06	0.000366497	4.42E-05
Archaea;Euryarchaeota;Halobacteria;Natrialbales;Natrialbaceae;Halovivax;	4.27E-06	1.65E-05	1.62E-05	8.96E-05	4.50E-05	4.98E-05	9.56E-06	4.65E-05	1.05E-05	2.18E-05	6.86E-05	2.79E-05	0.000134716	4.89E-05	0.00014082	2.32E-05	0.001151427	4.32E-05
Archaea;Euryarchaeota;Halobacteria;Natrialbales;Natrialbaceae;Halovivax;Halovivax_asiaticus	1.10E-06	1.11E-05	3.17E-06	4.19E-05	2.66E-05	1.11E-05	2.19E-06	2.36E-05	4.22E-06	4.07E-06	1.96E-05	1.13E-05	5.18E-05	9.18E-06	2.96E-05	3.52E-06	0.000191768	2.65E-05
Archaea;Euryarchaeota;Halobacteria;Natrialbales;Natrialbaceae;Halovivax;Halovivax_ruber	1.19E-06	2.84E-05	3.85E-06	6.87E-05	5.54E-05	2.15E-05	3.93E-06	5.01E-05	8.00E-06	7.51E-06	3.13E-05	1.14E-05	5.23E-05	2.26E-05	6.58E-05	8.41E-06	0.000358627	3.13E-05
Archaea;Euryarchaeota;Halobacteria;Natrialbales;Natrialbaceae;Natrialba;	2.89E-06	0.000163187	6.28E-05	0.000430447	0.000480034	0.000190099	2.00E-05	0.000309633	5.24E-05	1.82E-05	0.000127878	3.53E-05	0.000442979	7.61E-05	0.00022876	1.67E-05	0.000615474	0.000153126
Archaea;Euryarchaeota;Halobacteria;Natrialbales;Natrialbaceae;Natrialba;Natrialba_aegyptia	1.91E-06	0.000143625	2.15E-05	0.000328557	0.000125075	5.02E-05	2.69E-06	0.000222209	3.62E-05	3.07E-06	1.90E-05	4.98E-06	0.00026062	1.80E-05	3.45E-05	1.71E-06	0.000105436	2.76E-05
Archaea;Euryarchaeota;Halobacteria;Natrialbales;Natrialbaceae;Natrialba;Natrialba_asiatica	1.53E-07	2.97E-06	5.98E-07	3.33E-06	1.62E-05	4.16E-06	3.38E-07	5.42E-06	1.03E-06	4.77E-07	2.16E-06	1.15E-06	7.95E-06	1.50E-06	5.11E-06	3.95E-07	2.20E-05	2.47E-06
Archaea;Euryarchaeota;Halobacteria;Natrialbales;Natrialbaceae;Natrialba;Natrialba_chahannaoensis	2.45E-06	4.73E-05	1.87E-05	0.000224667	0.000149448	0.00014412	1.98E-05	0.000144671	5.61E-05	1.05E-05	5.29E-05	1.24E-05	0.000225147	3.91E-05	8.41E-05	2.21E-05	0.000318001	4.78E-05
Archaea;Euryarchaeota;Halobacteria;Natrialbales;Natrialbaceae;Natrialba;Natrialba_hulunbeirensis	4.67E-07	2.05E-05	3.42E-06	2.78E-05	4.68E-05	1.31E-05	1.14E-06	2.70E-05	4.48E-06	1.05E-06	1.16E-05	2.58E-06	2.03E-05	8.38E-06	1.41E-05	1.54E-06	5.32E-05	1.77E-05
Archaea;Euryarchaeota;Halobacteria;Natrialbales;Natrialbaceae;Natrialba;Natrialba_magadii	1.31E-06	9.92E-05	2.94E-05	0.00039813	0.000242594	0.000157842	4.39E-06	0.00022308	2.09E-05	1.40E-05	6.32E-05	1.50E-05	0.000276542	3.54E-05	0.000103205	7.17E-06	0.000276194	6.55E-05
Archaea;Euryarchaeota;Halobacteria;Natrialbales;Natrialbaceae;Natrialba;Natrialba_sp._SSL1	1.33E-06	0.000110643	2.03E-05	0.000693664	0.000531747	9.92E-05	8.36E-06	0.000198745	5.35E-05	6.12E-06	5.60E-05	1.25E-05	0.000431324	4.53E-05	7.89E-05	5.54E-06	0.000225822	9.32E-05
Archaea;Euryarchaeota;Halobacteria;Natrialbales;Natrialbaceae;Natrialba;Natrialba_taiwanensis	7.50E-07	0.000277742	3.93E-05	0.000172251	0.000220931	0.000112716	2.29E-06	0.000194306	2.55E-05	3.60E-06	3.91E-05	9.33E-06	0.000125356	2.48E-05	4.06E-05	5.36E-06	0.000215855	2.89E-05
Archaea;Euryarchaeota;Halobacteria;Natrialbales;Natrialbaceae;Natrinema;	7.87E-07	4.40E-05	1.18E-05	0.000112219	0.000119801	2.67E-05	3.70E-06	9.91E-05	1.60E-05	3.58E-06	4.10E-05	8.31E-06	0.000133327	1.83E-05	4.88E-05	3.14E-06	0.000115345	3.67E-05
Archaea;Euryarchaeota;Halobacteria;Natrialbales;Natrialbaceae;Natrinema;Natrinema_altunense	6.35E-08	9.51E-06	1.64E-06	2.93E-05	1.65E-05	1.16E-05	6.96E-07	1.51E-05	4.58E-06	5.28E-07	7.52E-06	9.27E-06	2.56E-05	3.26E-06	1.06E-05	4.50E-07	2.47E-05	7.70E-06
Archaea;Euryarchaeota;Halobacteria;Natrialbales;Natrialbaceae;Natrinema;Natrinema_gari	2.51E-07	1.12E-05	9.48E-06	1.69E-05	1.37E-05	1.03E-05	4.52E-07	2.24E-05	2.91E-06	7.52E-07	6.26E-06	1.22E-06	1.36E-05	3.15E-06	5.64E-06	8.22E-07	2.56E-05	5.20E-06
Archaea;Euryarchaeota;Halobacteria;Natrialbales;Natrialbaceae;Natrinema;Natrinema_pallidum	4.57E-07	5.43E-05	1.42E-05	0.000160869	0.000110901	5.49E-05	1.92E-06	8.44E-05	8.49E-06	2.62E-06	3.07E-05	5.44E-06	0.000139316	1.70E-05	3.84E-05	2.33E-06	8.96E-05	2.40E-05
Archaea;Euryarchaeota;Halobacteria;Natrialbales;Natrialbaceae;Natrinema;Natrinema_pellirubrum	6.20E-07	5.28E-05	1.78E-05	0.000247186	9.64E-05	6.78E-05	1.56E-06	9.66E-05	1.26E-05	1.54E-06	2.78E-05	9.77E-06	0.000121564	1.49E-05	4.36E-05	2.18E-06	9.41E-05	3.39E-05
Archaea;Euryarchaeota;Halobacteria;Natrialbales;Natrialbaceae;Natrinema;Natrinema_salaciae	8.94E-07	5.61E-05	1.21E-05	0.000208783	0.000116277	5.72E-05	5.60E-06	0.000149148	2.01E-05	7.46E-06	3.22E-05	1.06E-05	0.000142446	2.12E-05	5.34E-05	4.49E-06	0.000195241	3.05E-05
Archaea;Euryarchaeota;Halobacteria;Natrialbales;Natrialbaceae;Natrinema;Natrinema_sp._CX2021	0	1.31E-05	5.56E-07	2.33E-05	7.24E-06	5.92E-05	2.81E-07	2.24E-05	9.18E-07	4.09E-07	8.01E-06	4.96E-07	0.000139188	3.02E-05	2.68E-05	3.48E-06	3.38E-05	1.50E-06
Archaea;Euryarchaeota;Halobacteria;Natrialbales;Natrialbaceae;Natrinema;Natrinema_sp._J7-1	0	0	1.39E-08	0	0	0	0	0	0	3.94E-08	3.61E-08	0	5.30E-07	1.62E-07	2.70E-07	1.18E-07	1.47E-06	0
Archaea;Euryarchaeota;Halobacteria;Natrialbales;Natrialbaceae;Natrinema;Natrinema_sp._J7-2	1.04E-08	8.87E-07	7.25E-07	1.60E-06	9.89E-07	1.55E-07	0	1.44E-06	6.88E-08	1.51E-07	1.22E-06	7.98E-07	1.05E-05	4.35E-07	1.89E-06	3.70E-07	4.66E-06	1.22E-06
Archaea;Euryarchaeota;Halobacteria;Natrialbales;Natrialbaceae;Natrinema;Natrinema_versiforme	1.25E-06	0.000251023	5.06E-05	0.000324344	0.000523429	0.000198396	2.01E-06	0.000351448	3.06E-05	2.75E-06	8.76E-05	1.05E-05	0.000320398	5.06E-05	7.11E-05	2.21E-06	0.000156375	5.67E-05
Archaea;Euryarchaeota;Halobacteria;Natrialbales;Natrialbaceae;Natronobacterium;	1.43E-06	7.54E-05	1.84E-05	0.000124368	0.000177607	8.83E-05	2.67E-06	0.000110002	2.41E-05	7.16E-06	5.69E-05	8.94E-06	0.00024596	3.16E-05	8.14E-05	5.44E-06	0.000202745	5.13E-05
Archaea;Euryarchaeota;Halobacteria;Natrialbales;Natrialbaceae;Natronobacterium;Natronobacterium_gregoryi	2.11E-06	0.000231833	5.48E-05	0.000630705	0.000471538	0.000214277	7.54E-06	0.000428661	4.58E-05	1.05E-05	0.000136779	3.19E-05	0.000957017	0.000206643	0.000248876	1.06E-05	0.000444948	0.000128735
Archaea;Euryarchaeota;Halobacteria;Natrialbales;Natrialbaceae;Natronobacterium;Natronobacterium_sp._AS-7091	1.21E-08	3.94E-06	1.68E-05	5.05E-06	3.56E-06	2.65E-06	2.61E-07	2.67E-06	9.10E-07	4.18E-07	5.02E-06	1.35E-06	3.78E-05	2.08E-05	1.40E-05	4.88E-07	1.75E-05	1.35E-06
Archaea;Euryarchaeota;Halobacteria;Natrialbales;Natrialbaceae;Natronobacterium;Natronobacterium_texcoconense	1.39E-05	0.000111465	3.08E-05	0.000242035	0.000233924	0.000111405	1.19E-05	0.000182192	4.46E-05	1.43E-05	0.000108455	4.32E-05	0.000271496	5.74E-05	0.000161799	1.50E-05	0.00055344	0.000112101
Archaea;Euryarchaeota;Halobacteria;Natrialbales;Natrialbaceae;Natronococcus;	1.08E-05	0.000112332	4.91E-05	0.000124781	0.000257201	6.17E-05	2.49E-05	0.000126187	3.22E-05	8.28E-05	0.000180394	9.49E-05	0.000392672	0.00021181	0.000634731	8.88E-05	0.002453188	0.000214451
Archaea;Euryarchaeota;Halobacteria;Natrialbales;Natrialbaceae;Natronococcus;Natronococcus_amylolyticus	1.02E-05	5.92E-05	3.24E-05	0.000203286	0.000127141	5.48E-05	2.07E-05	0.00011628	2.39E-05	7.05E-05	0.00015537	5.90E-05	0.000293177	0.000118329	0.000374152	5.94E-05	0.002157011	0.000172069
Archaea;Euryarchaeota;Halobacteria;Natrialbales;Natrialbaceae;Natronococcus;Natronococcus_jeotgali	1.69E-06	7.07E-05	2.63E-05	0.000233815	0.000109622	0.000103009	3.13E-06	0.000130214	1.03E-05	6.97E-06	4.43E-05	1.85E-05	0.000195514	2.57E-05	8.07E-05	7.74E-06	0.000248087	4.06E-05
Archaea;Euryarchaeota;Halobacteria;Natrialbales;Natrialbaceae;Natronococcus;Natronococcus_occultus	2.43E-06	0.000266401	8.35E-05	0.00025816	0.000476396	0.00024167	7.88E-06	0.000293432	2.39E-05	1.34E-05	0.000129477	2.39E-05	0.000284571	7.58E-05	0.000153579	1.26E-05	0.000407661	7.82E-05
Archaea;Euryarchaeota;Halobacteria;Natrialbales;Natrialbaceae;Natronolimnobius;	7.43E-08	2.13E-05	9.85E-06	8.69E-06	3.52E-05	5.52E-06	8.00E-07	1.70E-05	1.10E-06	1.21E-06	1.15E-05	1.99E-06	1.18E-05	6.33E-06	1.06E-05	9.15E-07	5.07E-05	6.58E-06
Archaea;Euryarchaeota;Halobacteria;Natrialbales;Natrialbaceae;Natronolimnobius;Natronolimnobius_baerhuensis	2.63E-06	0.000176309	4.59E-05	0.000435824	0.000320653	0.000242635	7.38E-06	0.00061014	5.74E-05	8.93E-06	0.000102859	2.13E-05	0.000296197	4.90E-05	0.000103617	1.09E-05	0.000337146	9.34E-05
Archaea;Euryarchaeota;Halobacteria;Natrialbales;Natrialbaceae;Natronolimnobius;Natronolimnobius_innermongolicus	1.19E-06	5.62E-05	1.79E-05	9.29E-05	0.000127947	3.22E-05	7.31E-06	7.71E-05	1.48E-05	8.57E-06	5.86E-05	1.84E-05	0.000158227	3.61E-05	8.43E-05	7.58E-06	0.000294834	4.64E-05
Archaea;Euryarchaeota;Halobacteria;Natrialbales;Natrialbaceae;Natronorubrum;	1.53E-05	0.000366871	0.000187826	0.00077196	0.000708274	0.000411327	7.47E-05	0.000579618	0.000112065	8.15E-05	0.000563927	0.000426037	0.001231179	0.000546986	0.001380918	0.000186787	0.002651055	0.00064743
Archaea;Euryarchaeota;Halobacteria;Natrialbales;Natrialbaceae;Natronorubrum;Natronorubrum_bangense	5.15E-06	0.000194907	6.74E-05	0.000709678	0.000416838	0.000176917	4.19E-05	0.00026628	5.65E-05	2.80E-05	0.000319838	0.000311802	0.0007642	0.000346583	0.00063877	0.000117659	0.000543901	0.000383914
Archaea;Euryarchaeota;Halobacteria;Natrialbales;Natrialbaceae;Natronorubrum;Natronorubrum_sediminis	1.64E-06	0.000157929	3.48E-05	0.000123317	0.000303811	0.000103878	4.10E-06	0.00018358	2.05E-05	6.87E-06	7.91E-05	1.50E-05	0.000161454	4.55E-05	9.78E-05	5.61E-06	0.000256246	6.63E-05
Archaea;Euryarchaeota;Halobacteria;Natrialbales;Natrialbaceae;Natronorubrum;Natronorubrum_sulfidifaciens	1.32E-06	0.000142405	2.54E-05	0.000250209	0.000190307	0.000114642	4.82E-06	0.000152582	4.18E-05	5.41E-06	7.04E-05	2.29E-05	0.000142031	3.61E-05	8.74E-05	6.77E-06	0.000148015	7.75E-05
Archaea;Euryarchaeota;Halobacteria;Natrialbales;Natrialbaceae;Natronorubrum;Natronorubrum_texcoconense	2.84E-06	0.000140938	4.63E-05	0.000136295	0.000244178	0.000113928	8.79E-06	0.000234134	2.99E-05	2.03E-05	9.33E-05	2.79E-05	0.000197282	6.22E-05	0.000148121	2.25E-05	0.000550364	8.34E-05
Archaea;Euryarchaeota;Halobacteria;Natrialbales;Natrialbaceae;Natronorubrum;Natronorubrum_thiooxidans	3.15E-06	0.000193866	4.91E-05	0.000510115	0.000431175	0.000187242	5.87E-06	0.00031161	4.29E-05	8.06E-06	0.000144717	3.99E-05	0.000448807	6.20E-05	0.000180825	9.60E-06	0.000267203	0.000145602
Archaea;Euryarchaeota;Halobacteria;Natrialbales;Natrialbaceae;Natronorubrum;Natronorubrum_tibetense	1.00E-05	0.000148892	5.40E-05	0.000264324	0.000266339	0.000179801	2.48E-05	0.000235503	4.44E-05	3.11E-05	0.000159214	8.30E-05	0.000357935	0.000101603	0.000344663	3.72E-05	0.001014242	0.000175288
Archaea;Euryarchaeota;Halobacteria;Natrialbales;Natrialbaceae;Salinarchaeum;Salinarchaeum_sp._Harcht-Bsk1	4.88E-06	0.000180332	4.01E-05	0.001473054	0.000415937	0.00027024	1.32E-05	0.000393816	3.78E-05	2.21E-05	8.23E-05	3.17E-05	0.001425267	6.03E-05	0.000143405	2.33E-05	0.000988558	7.04E-05
Archaea;Euryarchaeota;Methanobacteria;Methanobacteriales;;;	2.48E-07	1.30E-07	1.55E-08	3.64E-08	8.48E-09	1.33E-07	4.93E-06	9.90E-08	5.48E-07	6.01E-07	2.06E-05	3.22E-06	1.93E-07	7.36E-07	9.78E-06	5.54E-08	7.95E-07	1.69E-05
Archaea;Euryarchaeota;Methanobacteria;Methanobacteriales;Methanobacteriaceae;;	1.12E-06	7.59E-07	6.64E-07	4.43E-07	2.15E-06	6.82E-07	6.19E-06	4.94E-06	1.46E-06	6.87E-06	5.23E-05	2.89E-05	5.58E-07	4.88E-06	3.64E-05	4.90E-06	6.06E-06	4.86E-05
Archaea;Euryarchaeota;Methanobacteria;Methanobacteriales;Methanobacteriaceae;;Methanobacteriaceae_archaeon_41_258	0	0	0	7.23E-09	2.40E-08	8.36E-09	2.47E-07	0	7.87E-07	0	4.99E-07	5.84E-06	2.98E-08	1.52E-07	7.37E-06	7.87E-09	6.63E-07	2.67E-06
Archaea;Euryarchaeota;Methanobacteria;Methanobacteriales;Methanobacteriaceae;Methanobacterium;	1.48E-06	1.45E-06	9.68E-07	1.54E-07	9.42E-07	4.49E-06	1.38E-05	6.15E-06	7.81E-06	2.01E-05	3.23E-05	2.02E-05	4.95E-07	7.37E-06	2.58E-05	2.77E-05	7.85E-06	3.88E-05
Archaea;Euryarchaeota;Methanobacteria;Methanobacteriales;Methanobacteriaceae;Methanobacterium;Methanobacterium_bryantii	0	3.47E-08	0	1.34E-07	8.38E-08	5.97E-08	1.24E-07	7.86E-08	7.92E-08	1.53E-07	1.34E-06	2.05E-06	2.25E-08	1.02E-07	2.70E-06	1.31E-08	1.02E-07	2.35E-06
Archaea;Euryarchaeota;Methanobacteria;Methanobacteriales;Methanobacteriaceae;Methanobacterium;Methanobacterium_congolense	1.38E-07	6.48E-07	7.34E-08	4.06E-07	3.16E-07	1.00E-06	1.44E-06	8.39E-07	3.08E-07	2.32E-06	4.25E-06	1.07E-05	1.85E-07	1.55E-06	1.50E-05	1.76E-06	1.29E-06	5.59E-06
Archaea;Euryarchaeota;Methanobacteria;Methanobacteriales;Methanobacteriaceae;Methanobacterium;Methanobacterium_formicicum	2.17E-07	4.38E-07	2.35E-08	4.85E-07	5.41E-08	7.80E-08	2.64E-06	2.08E-06	0.000119984	6.00E-06	3.89E-06	5.54E-06	5.50E-08	1.34E-06	1.95E-06	9.39E-06	1.27E-06	5.67E-06
Archaea;Euryarchaeota;Methanobacteria;Methanobacteriales;Methanobacteriaceae;Methanobacterium;Methanobacterium_lacus	3.59E-08	0	0	0	6.97E-07	0	2.95E-06	0	5.00E-08	1.03E-06	1.33E-07	5.34E-07	2.82E-08	2.83E-07	3.09E-07	8.73E-08	2.18E-06	2.74E-07
Archaea;Euryarchaeota;Methanobacteria;Methanobacteriales;Methanobacteriaceae;Methanobacterium;Methanobacterium_paludis	2.30E-07	3.68E-08	5.41E-08	5.76E-08	5.79E-08	4.50E-08	2.22E-07	1.59E-07	2.03E-08	8.78E-07	1.12E-06	1.19E-06	1.07E-07	5.72E-07	1.51E-06	5.90E-07	8.04E-07	4.51E-06
Archaea;Euryarchaeota;Methanobacteria;Methanobacteriales;Methanobacteriaceae;Methanobacterium;Methanobacterium_sp._42_16	0	1.99E-08	2.98E-08	0	0	0	1.64E-07	1.74E-08	4.24E-08	0	1.58E-07	2.18E-07	0	7.09E-08	1.20E-07	0	0	2.84E-07
Archaea;Euryarchaeota;Methanobacteria;Methanobacteriales;Methanobacteriaceae;Methanobacterium;Methanobacterium_sp._MB1	0	0	0	1.48E-07	4.19E-08	2.44E-08	0	5.42E-08	0	1.57E-07	1.02E-07	6.68E-07	4.60E-08	0	1.62E-06	1.15E-08	1.68E-07	5.86E-07
Archaea;Euryarchaeota;Methanobacteria;Methanobacteriales;Methanobacteriaceae;Methanobacterium;Methanobacterium_sp._Maddingley_MBC34	0	1.13E-08	0	0	9.51E-09	0	3.49E-07	0	2.97E-08	3.22E-07	4.83E-07	1.27E-07	0	2.21E-07	1.53E-07	0	1.79E-08	1.70E-07
Archaea;Euryarchaeota;Methanobacteria;Methanobacteriales;Methanobacteriaceae;Methanobacterium;Methanobacterium_sp._SMA-27	8.58E-09	7.65E-08	7.18E-08	1.11E-08	4.58E-08	1.23E-07	3.81E-08	4.81E-07	3.94E-07	6.14E-07	6.37E-06	1.82E-06	1.07E-08	3.23E-07	2.39E-06	3.03E-07	4.26E-07	2.82E-06
Archaea;Euryarchaeota;Methanobacteria;Methanobacteriales;Methanobacteriaceae;Methanobrevibacter;	2.16E-06	2.20E-07	2.00E-07	1.08E-06	7.75E-07	3.24E-07	1.91E-06	3.89E-06	3.63E-06	2.13E-06	2.63E-06	2.71E-06	1.86E-07	5.26E-07	4.44E-06	2.41E-07	1.47E-06	5.52E-06
Archaea;Euryarchaeota;Methanobacteria;Methanobacteriales;Methanobacteriaceae;Methanobrevibacter;Methanobrevibacter_arboriphilus	6.09E-08	0	1.28E-08	0	0	4.03E-08	3.93E-08	0	2.72E-08	6.49E-08	3.24E-07	4.40E-07	0	2.46E-07	7.44E-07	4.69E-08	6.02E-07	4.61E-07
Archaea;Euryarchaeota;Methanobacteria;Methanobacteriales;Methanobacteriaceae;Methanobrevibacter;Methanobrevibacter_curvatus	0	0	0	0	6.26E-08	0	0	1.28E-07	0	2.75E-07	3.06E-08	1.79E-07	0	5.57E-08	4.29E-07	1.08E-07	6.31E-07	5.28E-07
Archaea;Euryarchaeota;Methanobacteria;Methanobacteriales;Methanobacteriaceae;Methanobrevibacter;Methanobrevibacter_cuticularis	0	6.25E-08	0	0	1.03E-07	0	0	0	1.31E-08	9.99E-08	2.15E-07	2.80E-07	3.41E-07	1.31E-07	3.16E-07	2.05E-07	3.48E-07	1.02E-06
Archaea;Euryarchaeota;Methanobacteria;Methanobacteriales;Methanobacteriaceae;Methanobrevibacter;Methanobrevibacter_filiformis	0	0	0	0	0	0	0	0	0	1.81E-08	1.52E-07	1.25E-07	0	6.55E-08	5.79E-07	0	1.78E-08	5.51E-07
Archaea;Euryarchaeota;Methanobacteria;Methanobacteriales;Methanobacteriaceae;Methanobrevibacter;Methanobrevibacter_gottschalkii	0	0	0	0	0	0	0	0	0	0	0	1.19E-06	1.70E-08	0	0	0	0	0
Archaea;Euryarchaeota;Methanobacteria;Methanobacteriales;Methanobacteriaceae;Methanobrevibacter;Methanobrevibacter_millerae	3.14E-07	5.11E-07	9.97E-08	1.55E-08	5.65E-07	1.88E-07	5.14E-07	5.49E-06	7.08E-07	6.35E-08	2.35E-07	9.51E-07	1.32E-08	7.56E-07	6.49E-07	4.01E-08	1.08E-06	4.20E-06
Archaea;Euryarchaeota;Methanobacteria;Methanobacteriales;Methanobacteriaceae;Methanobrevibacter;Methanobrevibacter_olleyae	6.64E-08	1.47E-07	3.04E-08	1.24E-07	1.98E-07	1.65E-07	2.80E-07	2.09E-06	1.35E-07	3.96E-07	1.29E-06	8.42E-07	1.23E-07	2.23E-07	3.87E-07	5.49E-07	9.46E-07	2.40E-06
Archaea;Euryarchaeota;Methanobacteria;Methanobacteriales;Methanobacteriaceae;Methanobrevibacter;Methanobrevibacter_oralis	0	0	0	0	0	0	8.08E-08	0	1.56E-07	0	3.11E-07	5.86E-07	0	4.84E-08	3.97E-07	6.27E-08	7.29E-08	2.32E-07
Archaea;Euryarchaeota;Methanobacteria;Methanobacteriales;Methanobacteriaceae;Methanobrevibacter;Methanobrevibacter_ruminantium	7.34E-07	2.37E-06	1.71E-08	2.76E-08	2.28E-07	1.32E-07	1.07E-07	4.39E-05	4.02E-07	3.15E-07	3.31E-07	8.27E-07	0	1.55E-06	5.36E-07	1.62E-08	8.90E-07	2.90E-07
Archaea;Euryarchaeota;Methanobacteria;Methanobacteriales;Methanobacteriaceae;Methanobrevibacter;Methanobrevibacter_smithii	0	4.17E-08	0	8.50E-08	5.16E-07	1.02E-07	7.40E-07	8.63E-08	3.00E-07	4.62E-07	1.26E-06	1.56E-05	1.94E-07	4.76E-07	1.06E-05	1.27E-08	8.89E-07	5.89E-06
Archaea;Euryarchaeota;Methanobacteria;Methanobacteriales;Methanobacteriaceae;Methanobrevibacter;Methanobrevibacter_smithii_CAG:186	0	0	0	0	0	0	0	0	0	2.76E-07	0	0	0	3.66E-08	0	0	0	0
Archaea;Euryarchaeota;Methanobacteria;Methanobacteriales;Methanobacteriaceae;Methanobrevibacter;Methanobrevibacter_sp._YE315	4.79E-07	0	0	0	0	0	0	0	0	6.31E-08	3.21E-08	1.09E-07	0	4.45E-08	3.15E-07	0	0	3.75E-07
Archaea;Euryarchaeota;Methanobacteria;Methanobacteriales;Methanobacteriaceae;Methanosphaera;	0	4.02E-08	0	9.24E-08	5.07E-08	0	0	1.58E-07	1.60E-08	7.01E-08	2.32E-06	2.58E-07	4.46E-08	0	3.43E-07	3.35E-08	3.44E-08	1.30E-06
Archaea;Euryarchaeota;Methanobacteria;Methanobacteriales;Methanobacteriaceae;Methanosphaera;Methanosphaera_cuniculi	0	3.46E-07	3.28E-07	1.07E-07	1.27E-06	1.60E-05	8.78E-08	6.31E-07	1.50E-07	6.51E-08	4.63E-06	1.12E-06	0	4.69E-07	1.70E-06	5.19E-08	7.24E-08	2.27E-06
Archaea;Euryarchaeota;Methanobacteria;Methanobacteriales;Methanobacteriaceae;Methanosphaera;Methanosphaera_sp._WGK6	0	0	0	0	0	0	4.86E-08	0	0	0	0	0	0	0	5.65E-08	0	3.29E-08	2.52E-07
Archaea;Euryarchaeota;Methanobacteria;Methanobacteriales;Methanobacteriaceae;Methanothermobacter;	5.86E-08	8.51E-08	0	1.06E-07	3.52E-07	0	1.09E-06	1.43E-08	3.65E-07	1.94E-06	3.55E-06	1.67E-06	9.46E-08	3.47E-06	2.16E-06	2.25E-06	6.87E-07	3.15E-06
Archaea;Euryarchaeota;Methanobacteria;Methanobacteriales;Methanobacteriaceae;Methanothermobacter;Methanothermobacter_sp._CaT2	6.37E-08	2.31E-08	0	1.86E-07	0	0	0	4.28E-07	1.24E-07	4.37E-08	5.13E-08	6.48E-08	1.03E-07	0	8.43E-08	0	1.93E-07	4.93E-08
Archaea;Euryarchaeota;Methanobacteria;Methanobacteriales;Methanobacteriaceae;Methanothermobacter;Methanothermobacter_sp._EMTCatA1	2.44E-08	0	0	0	0	0	0	0	0	1.76E-07	8.74E-09	1.17E-07	7.24E-08	1.04E-07	1.43E-07	4.42E-08	0	0
Archaea;Euryarchaeota;Methanobacteria;Methanobacteriales;Methanobacteriaceae;Methanothermobacter;Methanothermobacter_sp._MT-2	9.73E-09	1.06E-08	2.22E-07	2.13E-07	1.09E-07	1.01E-07	0	8.31E-07	5.97E-08	4.21E-08	3.94E-08	1.41E-07	1.96E-07	2.71E-07	1.31E-06	2.82E-08	5.36E-07	1.49E-06
Archaea;Euryarchaeota;Methanobacteria;Methanobacteriales;Methanobacteriaceae;Methanothermobacter;Methanothermobacter_thermautotrophicus	0	5.13E-08	0	0	0	0	0	0	2.05E-08	0	0	6.30E-08	0	0	8.19E-08	2.14E-08	0	9.74E-08
Archaea;Euryarchaeota;Methanobacteria;Methanobacteriales;Methanobacteriaceae;Methanothermobacter;Methanothermobacter_wolfeii	2.89E-07	0	0	0	2.29E-08	0	6.38E-07	0	2.08E-07	9.18E-07	2.96E-07	9.88E-07	1.43E-08	1.31E-07	1.73E-06	8.45E-08	3.13E-07	6.20E-07
Archaea;Euryarchaeota;Methanobacteria;Methanobacteriales;Methanothermaceae;Methanothermus;Methanothermus_fervidus	1.38E-06	3.47E-08	0	0	3.22E-08	1.07E-07	8.95E-08	3.81E-08	1.31E-07	4.25E-07	5.96E-06	3.60E-07	2.72E-08	3.56E-07	3.03E-06	3.96E-08	4.01E-07	1.59E-05
Archaea;Euryarchaeota;Methanococci;Methanococcales;;;	7.29E-07	2.08E-06	7.72E-08	3.45E-07	4.97E-06	3.25E-07	1.06E-05	6.20E-07	1.11E-06	2.16E-06	2.24E-05	1.12E-05	4.67E-07	1.46E-06	1.57E-05	4.38E-07	2.85E-06	2.65E-05
Archaea;Euryarchaeota;Methanococci;Methanococcales;Methanocaldococcaceae;;	3.08E-08	6.73E-07	1.87E-08	5.61E-07	7.44E-06	1.59E-07	1.16E-06	1.19E-08	5.37E-06	9.27E-08	1.15E-06	2.66E-05	2.70E-07	9.97E-07	1.71E-05	8.67E-07	1.32E-06	4.10E-06
Archaea;Euryarchaeota;Methanococci;Methanococcales;Methanocaldococcaceae;Methanocaldococcus;	1.52E-07	2.98E-07	5.01E-07	1.44E-08	1.19E-06	3.71E-07	5.31E-06	1.08E-07	1.42E-06	1.17E-06	7.04E-06	5.03E-06	2.38E-08	1.71E-06	1.17E-05	4.04E-07	1.70E-06	1.62E-05
Archaea;Euryarchaeota;Methanococci;Methanococcales;Methanocaldococcaceae;Methanocaldococcus;Methanocaldococcus_bathoardescens	0	0	0	0	0	0	0	0	2.02E-08	0	2.51E-07	2.49E-07	0	2.71E-08	2.70E-08	0	1.18E-08	6.02E-08
Archaea;Euryarchaeota;Methanococci;Methanococcales;Methanocaldococcaceae;Methanocaldococcus;Methanocaldococcus_fervens	3.65E-08	0	0	4.00E-08	1.28E-06	1.35E-07	4.27E-08	6.84E-08	0	1.00E-07	4.25E-07	5.80E-07	1.29E-08	1.83E-07	3.02E-06	0	4.44E-08	2.18E-06
Archaea;Euryarchaeota;Methanococci;Methanococcales;Methanocaldococcaceae;Methanocaldococcus;Methanocaldococcus_infernus	2.23E-07	1.30E-07	0	4.70E-07	2.31E-07	1.54E-08	4.19E-07	1.03E-07	4.37E-06	8.06E-07	5.50E-06	2.47E-06	8.44E-08	2.13E-07	3.36E-06	8.38E-08	6.82E-07	5.55E-06
Archaea;Euryarchaeota;Methanococci;Methanococcales;Methanocaldococcaceae;Methanocaldococcus;Methanocaldococcus_jannaschii	5.00E-08	1.31E-06	6.03E-07	1.69E-06	1.34E-06	1.03E-06	1.59E-07	1.24E-06	2.69E-07	1.87E-07	1.56E-06	2.09E-06	4.85E-07	3.76E-07	8.56E-07	9.06E-08	5.73E-07	2.24E-06
Archaea;Euryarchaeota;Methanococci;Methanococcales;Methanocaldococcaceae;Methanocaldococcus;Methanocaldococcus_sp._FS406-22	0	0	0	0	0	0	2.00E-08	0	2.74E-08	8.12E-08	4.53E-07	2.05E-07	0	1.17E-07	1.85E-07	0	0	1.49E-06
Archaea;Euryarchaeota;Methanococci;Methanococcales;Methanocaldococcaceae;Methanocaldococcus;Methanocaldococcus_villosus	1.91E-08	4.15E-08	1.55E-08	0	0	1.23E-08	4.55E-08	1.67E-06	9.85E-07	1.74E-07	1.42E-06	1.60E-07	1.84E-08	5.08E-08	2.03E-07	0	9.86E-08	1.19E-06
Archaea;Euryarchaeota;Methanococci;Methanococcales;Methanocaldococcaceae;Methanocaldococcus;Methanocaldococcus_vulcanius	1.84E-08	1.08E-07	6.68E-08	2.88E-08	1.32E-06	2.53E-08	3.15E-08	6.51E-08	1.82E-07	1.31E-07	1.26E-06	8.79E-07	1.02E-07	1.65E-07	3.58E-07	0	8.62E-08	2.58E-06
Archaea;Euryarchaeota;Methanococci;Methanococcales;Methanocaldococcaceae;Methanotorris;	3.62E-08	1.09E-08	0	6.20E-09	0	4.30E-08	2.90E-06	0	0	1.24E-07	4.40E-07	1.81E-06	0	1.23E-07	2.10E-06	1.35E-08	4.15E-07	2.63E-06
Archaea;Euryarchaeota;Methanococci;Methanococcales;Methanocaldococcaceae;Methanotorris;Methanotorris_formicicus	5.92E-08	8.90E-08	3.07E-08	0	0	3.63E-08	2.33E-07	0	1.35E-05	2.05E-07	3.34E-07	5.15E-07	0	5.41E-08	2.07E-07	0	1.09E-07	5.50E-07
Archaea;Euryarchaeota;Methanococci;Methanococcales;Methanocaldococcaceae;Methanotorris;Methanotorris_igneus	2.96E-08	0	0	0	4.49E-08	0	0	3.11E-08	0	1.87E-07	3.09E-07	1.10E-07	0	0	2.87E-07	3.77E-07	0	7.11E-07
Archaea;Euryarchaeota;Methanococci;Methanococcales;Methanococcaceae;;	0	2.48E-08	0	0	2.92E-08	4.39E-08	0	0	5.22E-07	0	2.46E-08	1.22E-07	0	0	3.70E-07	2.07E-08	1.15E-08	1.99E-07
Archaea;Euryarchaeota;Methanococci;Methanococcales;Methanococcaceae;Methanococcus;	1.48E-07	5.88E-07	2.68E-07	5.42E-07	8.47E-07	7.01E-07	1.42E-07	1.38E-06	1.14E-05	9.40E-07	8.57E-07	1.81E-06	1.46E-07	3.01E-07	3.10E-06	2.28E-07	5.41E-07	5.71E-06
Archaea;Euryarchaeota;Methanococci;Methanococcales;Methanococcaceae;Methanococcus;Methanococcus_aeolicus	5.98E-09	0	0	0	0	4.59E-08	2.55E-06	5.68E-09	0	5.83E-08	2.85E-07	6.67E-06	0	1.52E-07	8.16E-06	4.32E-08	4.10E-07	1.90E-06
Archaea;Euryarchaeota;Methanococci;Methanococcales;Methanococcaceae;Methanococcus;Methanococcus_maripaludis	1.23E-05	5.28E-07	9.46E-07	1.11E-07	1.68E-06	3.02E-07	5.22E-06	1.50E-06	1.15E-05	2.52E-06	1.12E-05	5.10E-06	4.23E-07	1.55E-06	8.53E-06	3.81E-07	3.39E-06	1.91E-05
Archaea;Euryarchaeota;Methanococci;Methanococcales;Methanococcaceae;Methanococcus;Methanococcus_vannielii	4.42E-08	1.27E-07	1.54E-08	0	6.31E-07	5.56E-08	1.51E-06	8.76E-08	1.83E-07	4.55E-07	2.74E-06	7.11E-07	2.90E-08	1.98E-07	3.02E-06	1.40E-07	1.39E-07	1.02E-05
Archaea;Euryarchaeota;Methanococci;Methanococcales;Methanococcaceae;Methanococcus;Methanococcus_voltae	1.04E-07	1.73E-07	1.66E-07	3.18E-08	1.95E-06	2.25E-08	1.57E-06	1.91E-06	6.88E-07	3.64E-07	4.82E-07	1.54E-07	5.05E-08	2.24E-07	6.02E-07	3.27E-08	1.17E-06	1.92E-06
Archaea;Euryarchaeota;Methanococci;Methanococcales;Methanococcaceae;Methanothermococcus;	1.05E-07	1.29E-08	0	9.89E-09	0	2.57E-08	1.11E-07	8.45E-09	1.82E-07	4.28E-08	3.07E-07	7.88E-08	9.56E-09	2.07E-08	3.53E-07	5.64E-08	0	1.59E-06
Archaea;Euryarchaeota;Methanococci;Methanococcales;Methanococcaceae;Methanothermococcus;Methanothermococcus_okinawensis	4.45E-08	0	0	1.48E-08	8.13E-09	1.88E-07	7.28E-08	1.27E-08	6.18E-08	2.41E-07	2.68E-07	3.00E-07	0	9.35E-08	8.69E-07	8.28E-08	4.76E-07	4.90E-07
Archaea;Euryarchaeota;Methanococci;Methanococcales;Methanococcaceae;Methanothermococcus;Methanothermococcus_thermolithotrophicus	2.19E-08	0	3.32E-09	1.54E-07	2.57E-07	0	0	0	4.39E-08	2.26E-07	6.05E-06	4.60E-07	1.79E-07	9.03E-08	6.69E-07	1.14E-07	4.32E-06	2.38E-06
Archaea;Euryarchaeota;Methanomicrobia;;;;	5.49E-06	4.46E-06	4.43E-06	4.28E-06	3.08E-06	4.92E-06	2.31E-05	2.02E-05	2.68E-05	4.34E-05	9.45E-05	9.78E-05	3.18E-06	2.15E-05	0.000112966	2.09E-05	5.11E-05	0.000118119
Archaea;Euryarchaeota;Methanomicrobia;;;;ANME-1_cluster_archaeon_ex4572_4	1.41E-06	1.87E-07	2.11E-07	1.18E-07	1.19E-07	3.09E-07	4.11E-07	1.01E-06	8.99E-07	1.33E-06	3.52E-06	1.21E-06	1.04E-07	6.09E-07	1.92E-06	1.68E-06	5.38E-06	5.11E-06
Archaea;Euryarchaeota;Methanomicrobia;;;;Arc_I_group_archaeon_ADurb1013_Bin02101	1.51E-07	2.63E-07	0	1.05E-07	0	1.67E-07	2.55E-07	2.96E-07	0	3.92E-07	7.39E-07	2.93E-07	0	3.28E-08	2.31E-07	1.72E-07	2.12E-07	1.16E-06
Archaea;Euryarchaeota;Methanomicrobia;;;;Arc_I_group_archaeon_ADurb1113_Bin01801	0	0	0	0	0	0	0	0	0	1.26E-07	8.32E-08	2.29E-08	0	1.87E-07	5.95E-08	4.08E-08	0	7.96E-08
Archaea;Euryarchaeota;Methanomicrobia;;;;Arc_I_group_archaeon_ADurb1213_Bin02801	3.16E-06	1.21E-08	0	0	0	2.65E-08	0	0	2.15E-06	1.71E-07	2.55E-08	2.73E-07	0	1.99E-07	7.08E-08	5.70E-09	1.12E-08	1.42E-06
Archaea;Euryarchaeota;Methanomicrobia;;;;Arc_I_group_archaeon_B03fssc0709_Meth_Bin005	9.49E-08	6.34E-08	0	2.48E-08	1.48E-07	1.25E-07	9.94E-08	1.79E-08	1.53E-07	6.96E-07	4.28E-07	5.05E-06	0	6.73E-07	6.68E-07	3.29E-07	4.73E-07	2.43E-06
Archaea;Euryarchaeota;Methanomicrobia;;;;Arc_I_group_archaeon_B15fssc0709_Meth_Bin003	0	0	0	0	0	0	0	0	0	0	2.94E-07	0	0	0	9.04E-08	0	0	8.06E-08
Archaea;Euryarchaeota;Methanomicrobia;;;;Arc_I_group_archaeon_BMIXfssc0709_Meth_Bin006	0	0	0	0	0	0	0	0	5.41E-09	8.66E-08	6.71E-09	1.11E-08	0	1.48E-07	0	4.49E-07	6.31E-09	0
Archaea;Euryarchaeota;Methanomicrobia;;;;Arc_I_group_archaeon_U1lsi0528_Bin055	4.70E-05	1.30E-06	6.33E-07	6.77E-08	4.02E-07	6.47E-07	6.05E-06	2.36E-06	3.33E-06	5.11E-06	1.35E-05	4.93E-05	1.28E-07	2.97E-05	5.11E-05	4.18E-06	8.96E-06	2.10E-05
Archaea;Euryarchaeota;Methanomicrobia;;;;Arc_I_group_archaeon_U1lsi0528_Bin089	6.42E-07	5.65E-07	3.17E-07	3.22E-07	1.01E-05	6.85E-07	4.42E-06	1.39E-05	3.17E-07	4.92E-06	7.67E-06	2.75E-06	1.09E-07	4.27E-06	7.60E-06	3.16E-06	7.55E-07	1.45E-05
Archaea;Euryarchaeota;Methanomicrobia;Methanocellales;Methanocellaceae;Methanocella;	7.33E-07	1.40E-06	1.67E-07	2.61E-06	1.65E-07	1.24E-07	1.07E-06	1.18E-06	1.47E-06	1.03E-05	1.59E-05	1.41E-05	7.03E-07	3.84E-06	1.65E-05	1.39E-05	2.79E-06	2.16E-05
Archaea;Euryarchaeota;Methanomicrobia;Methanocellales;Methanocellaceae;Methanocella;Methanocella_arvoryzae	4.38E-08	0	9.99E-09	0	0	7.82E-09	1.03E-07	1.28E-08	3.17E-08	1.90E-06	7.43E-07	8.00E-07	9.51E-09	8.03E-07	9.30E-08	1.26E-06	8.97E-07	2.27E-06
Archaea;Euryarchaeota;Methanomicrobia;Methanocellales;Methanocellaceae;Methanocella;Methanocella_conradii	1.64E-08	0	0	0	4.05E-08	1.42E-08	1.79E-07	1.56E-08	6.33E-09	1.48E-08	8.60E-06	8.06E-06	3.95E-08	4.49E-07	1.20E-05	1.96E-07	1.06E-06	4.86E-06
Archaea;Euryarchaeota;Methanomicrobia;Methanocellales;Methanocellaceae;Methanocella;Methanocella_paludicola	1.26E-07	1.82E-07	1.96E-08	6.22E-08	5.85E-07	1.86E-07	2.87E-07	6.25E-07	3.40E-07	2.57E-06	4.11E-06	4.70E-06	1.11E-07	1.20E-06	5.93E-06	8.90E-07	1.14E-06	6.72E-06
Archaea;Euryarchaeota;Methanomicrobia;Methanomicrobiales;;;	1.56E-06	4.72E-07	3.22E-06	6.26E-05	6.24E-07	9.92E-07	4.45E-06	1.34E-06	7.41E-07	1.24E-05	3.27E-05	2.02E-05	4.72E-06	6.40E-06	2.31E-05	4.14E-06	8.88E-06	2.60E-05
Archaea;Euryarchaeota;Methanomicrobia;Methanomicrobiales;;;Methanomicrobiales_archaeon_53_19	1.72E-07	6.67E-08	3.38E-08	2.11E-07	5.33E-08	6.24E-07	3.72E-07	2.90E-08	1.49E-07	1.00E-05	6.34E-06	3.52E-06	5.83E-07	4.37E-06	1.64E-06	6.26E-06	1.26E-07	5.97E-06
Archaea;Euryarchaeota;Methanomicrobia;Methanomicrobiales;;;methanogenic_archaeon_mixed_culture_ISO4-G1	0	0	0	0	1.08E-07	0	4.99E-08	0	2.17E-07	2.26E-06	1.30E-06	7.07E-07	0	1.46E-06	4.46E-07	9.17E-07	1.16E-07	2.29E-06
Archaea;Euryarchaeota;Methanomicrobia;Methanomicrobiales;Methanocalculaceae;Methanocalculus;Methanocalculus_sp._52_23	0	0	0	0	0	0	0	0	0	3.67E-06	2.31E-06	2.57E-07	3.55E-08	4.26E-08	1.52E-07	2.86E-07	3.09E-06	1.86E-07
Archaea;Euryarchaeota;Methanomicrobia;Methanomicrobiales;Methanocorpusculaceae;;	0	0	0	0	0	0	0	0	0	0	1.40E-07	0	0	0	2.37E-08	0	2.76E-08	1.40E-06
Archaea;Euryarchaeota;Methanomicrobia;Methanomicrobiales;Methanocorpusculaceae;Methanocorpusculum;	0	0	0	0	1.66E-08	5.62E-08	1.52E-07	4.24E-08	1.18E-08	3.55E-07	3.13E-06	3.68E-07	3.31E-07	2.13E-07	2.12E-06	4.30E-07	2.57E-07	5.50E-06
Archaea;Euryarchaeota;Methanomicrobia;Methanomicrobiales;Methanocorpusculaceae;Methanocorpusculum;Methanocorpusculum_labreanum	3.72E-08	0	0	0	0	0	0	0	0	1.96E-06	1.43E-06	0	0	7.20E-08	0	2.25E-08	1.51E-06	5.13E-08
Archaea;Euryarchaeota;Methanomicrobia;Methanomicrobiales;Methanocorpusculaceae;Methanocorpusculum;Methanocorpusculum_parvum	0	0	0	0	1.22E-08	3.97E-08	1.30E-07	0	0	2.58E-07	2.22E-08	1.47E-07	0	1.20E-08	1.93E-07	0	2.09E-08	2.75E-08
Archaea;Euryarchaeota;Methanomicrobia;Methanomicrobiales;Methanomicrobiaceae;;	6.91E-07	1.27E-07	1.27E-06	6.38E-09	6.23E-08	3.49E-07	2.50E-06	7.39E-09	1.35E-07	2.33E-06	5.94E-06	1.10E-05	1.30E-07	2.64E-06	1.43E-05	4.39E-06	1.51E-06	8.22E-06
Archaea;Euryarchaeota;Methanomicrobia;Methanomicrobiales;Methanomicrobiaceae;Methanoculleus;	2.58E-06	1.46E-06	3.27E-06	5.50E-08	1.19E-06	1.24E-06	6.51E-06	3.47E-07	1.59E-06	1.01E-05	1.27E-05	1.28E-05	1.54E-07	1.53E-05	1.56E-05	1.08E-05	9.12E-06	1.41E-05
Archaea;Euryarchaeota;Methanomicrobia;Methanomicrobiales;Methanomicrobiaceae;Methanoculleus;Methanoculleus_bourgensis	6.93E-07	0	2.16E-07	0	3.77E-08	0	2.72E-07	5.80E-07	8.18E-08	1.58E-06	9.41E-07	1.31E-06	3.55E-07	1.18E-06	4.11E-07	1.09E-06	4.18E-06	1.78E-06
Archaea;Euryarchaeota;Methanomicrobia;Methanomicrobiales;Methanomicrobiaceae;Methanoculleus;Methanoculleus_chikugoensis	1.93E-07	5.83E-08	1.91E-08	3.39E-07	2.47E-07	7.26E-08	7.44E-07	6.48E-07	1.85E-07	1.02E-06	2.83E-06	3.24E-06	1.77E-07	8.52E-07	3.45E-06	1.10E-06	6.37E-07	2.45E-06
Archaea;Euryarchaeota;Methanomicrobia;Methanomicrobiales;Methanomicrobiaceae;Methanoculleus;Methanoculleus_horonobensis	5.37E-07	0	9.27E-07	0	2.75E-07	4.04E-07	1.21E-06	7.00E-09	2.18E-08	4.25E-07	3.23E-07	2.42E-07	3.80E-08	2.86E-07	7.70E-07	8.85E-07	1.93E-07	1.88E-07
Archaea;Euryarchaeota;Methanomicrobia;Methanomicrobiales;Methanomicrobiaceae;Methanoculleus;Methanoculleus_marisnigri	1.14E-06	3.35E-06	1.57E-06	2.86E-06	1.21E-05	3.01E-06	1.93E-06	4.50E-06	1.28E-06	1.91E-06	3.95E-06	5.62E-07	5.63E-06	2.81E-06	4.66E-06	2.55E-06	2.24E-05	3.06E-06
Archaea;Euryarchaeota;Methanomicrobia;Methanomicrobiales;Methanomicrobiaceae;Methanoculleus;Methanoculleus_sediminis	6.09E-07	0	4.34E-08	0	9.54E-09	0	0	0	3.55E-08	3.49E-07	5.44E-07	1.98E-06	1.85E-08	1.10E-07	4.58E-07	1.10E-06	7.20E-08	4.21E-07
Archaea;Euryarchaeota;Methanomicrobia;Methanomicrobiales;Methanomicrobiaceae;Methanoculleus;Methanoculleus_sp._CAG:1088	0	3.11E-08	4.68E-08	0	1.87E-08	0	0	3.88E-09	0	1.37E-06	9.80E-07	5.51E-07	3.02E-07	5.74E-07	1.23E-07	3.53E-07	1.13E-07	7.83E-07
Archaea;Euryarchaeota;Methanomicrobia;Methanomicrobiales;Methanomicrobiaceae;Methanoculleus;Methanoculleus_sp._MAB1	4.77E-08	7.14E-08	1.11E-08	9.40E-08	2.39E-07	1.48E-07	1.12E-06	1.16E-07	1.31E-07	7.96E-07	1.57E-06	1.57E-06	2.41E-07	7.37E-07	1.50E-06	2.26E-06	7.34E-07	2.36E-06
Archaea;Euryarchaeota;Methanomicrobia;Methanomicrobiales;Methanomicrobiaceae;Methanoculleus;Methanoculleus_sp._MH98A	0	2.10E-07	8.24E-08	0	8.32E-08	8.20E-08	1.56E-07	1.21E-07	3.22E-07	5.78E-07	4.57E-07	2.70E-07	3.00E-08	6.54E-07	3.49E-07	1.23E-06	9.36E-07	8.82E-07
Archaea;Euryarchaeota;Methanomicrobia;Methanomicrobiales;Methanomicrobiaceae;Methanoculleus;Methanoculleus_sp._SDB	1.92E-08	4.45E-06	6.44E-08	8.23E-07	1.68E-05	3.32E-07	3.08E-08	3.51E-07	1.44E-08	6.99E-07	1.29E-06	1.04E-06	2.28E-07	6.76E-07	6.33E-07	5.87E-07	4.05E-07	2.06E-06
Archaea;Euryarchaeota;Methanomicrobia;Methanomicrobiales;Methanomicrobiaceae;Methanoculleus;Methanoculleus_thermophilus	2.90E-08	0	1.33E-08	0	0	0	1.63E-08	0	6.32E-09	1.02E-06	1.03E-06	5.73E-07	2.20E-09	5.31E-07	1.84E-07	4.05E-06	1.13E-07	1.10E-07
Archaea;Euryarchaeota;Methanomicrobia;Methanomicrobiales;Methanomicrobiaceae;Methanofollis;	1.05E-07	9.35E-08	0	1.44E-08	7.64E-08	2.88E-08	4.64E-08	5.90E-09	0	1.78E-06	3.81E-07	7.02E-07	2.05E-07	7.29E-07	5.42E-08	7.29E-07	4.25E-07	1.87E-07
Archaea;Euryarchaeota;Methanomicrobia;Methanomicrobiales;Methanomicrobiaceae;Methanofollis;Methanofollis_ethanolicus	5.17E-08	2.26E-06	1.11E-05	1.00E-06	4.97E-07	2.46E-06	5.40E-07	1.98E-05	2.32E-06	1.76E-06	1.93E-06	1.87E-06	4.88E-07	3.16E-06	2.89E-06	5.58E-06	6.08E-06	1.77E-06
Archaea;Euryarchaeota;Methanomicrobia;Methanomicrobiales;Methanomicrobiaceae;Methanofollis;Methanofollis_liminatans	3.63E-08	3.55E-07	0	0	0	2.89E-07	1.01E-07	4.43E-07	2.64E-07	9.26E-07	1.26E-06	1.27E-06	5.20E-08	2.94E-07	5.72E-07	5.96E-07	1.45E-06	1.50E-06
Archaea;Euryarchaeota;Methanomicrobia;Methanomicrobiales;Methanomicrobiaceae;Methanogenium;Methanogenium_cariaci	9.20E-09	1.36E-08	1.54E-07	1.25E-07	6.27E-08	1.20E-07	1.95E-07	3.09E-07	1.32E-07	1.15E-06	6.66E-07	1.23E-06	1.32E-07	3.17E-07	1.30E-06	7.42E-07	9.28E-07	8.90E-07
Archaea;Euryarchaeota;Methanomicrobia;Methanomicrobiales;Methanomicrobiaceae;Methanolacinia;	9.34E-08	6.40E-06	0	6.88E-07	2.81E-06	1.81E-07	6.49E-08	7.93E-06	7.73E-06	4.56E-07	3.96E-06	8.81E-07	3.38E-07	1.59E-07	1.39E-06	2.20E-07	1.09E-06	4.31E-06
Archaea;Euryarchaeota;Methanomicrobia;Methanomicrobiales;Methanomicrobiaceae;Methanolacinia;Methanolacinia_paynteri	0	0	0	0	0	0	0	0	3.10E-08	6.25E-07	3.55E-07	4.46E-07	0	0	6.21E-08	4.57E-08	1.81E-08	3.69E-08
Archaea;Euryarchaeota;Methanomicrobia;Methanomicrobiales;Methanomicrobiaceae;Methanolacinia;Methanolacinia_petrolearia	4.72E-07	6.68E-06	8.50E-08	1.04E-06	9.22E-07	1.35E-07	1.49E-07	3.23E-06	1.02E-06	8.22E-07	9.42E-07	3.80E-06	5.54E-07	4.48E-07	5.08E-07	6.74E-08	6.82E-07	1.54E-06
Archaea;Euryarchaeota;Methanomicrobia;Methanomicrobiales;Methanomicrobiaceae;Methanomicrobium;Methanomicrobium_mobile	0	0	0	0	0	0	0	0	0	1.38E-07	5.08E-08	3.32E-07	0	0	7.22E-07	0	0	1.67E-07
Archaea;Euryarchaeota;Methanomicrobia;Methanomicrobiales;Methanomicrobiaceae;Methanoplanus;Methanoplanus_limicola	1.06E-07	8.93E-07	2.83E-07	4.24E-07	1.53E-06	7.78E-07	3.00E-06	1.19E-06	9.13E-07	1.88E-06	2.94E-06	2.75E-06	1.68E-07	1.41E-06	3.81E-06	1.94E-07	7.66E-06	9.24E-06
Archaea;Euryarchaeota;Methanomicrobia;Methanomicrobiales;Methanoregulaceae;;	1.08E-08	0	0	0	0	0	3.22E-08	0	0	2.89E-07	1.74E-07	3.84E-08	0	1.60E-07	0	1.23E-07	8.48E-08	1.38E-07
Archaea;Euryarchaeota;Methanomicrobia;Methanomicrobiales;Methanoregulaceae;Methanolinea;	0	1.60E-08	0	0	0	0	0	0	0	1.51E-08	2.19E-06	3.33E-07	0	8.51E-09	6.80E-08	0	0	3.75E-07
Archaea;Euryarchaeota;Methanomicrobia;Methanomicrobiales;Methanoregulaceae;Methanolinea;Methanolinea_sp._SDB	2.53E-07	3.67E-08	1.14E-07	2.63E-08	5.35E-08	2.69E-07	1.48E-06	1.36E-08	5.13E-07	4.38E-06	5.98E-06	1.18E-05	9.36E-08	2.58E-06	1.65E-05	2.29E-06	2.09E-06	7.10E-06
Archaea;Euryarchaeota;Methanomicrobia;Methanomicrobiales;Methanoregulaceae;Methanolinea;Methanolinea_tarda	2.34E-07	0	0	0	0	0	1.50E-07	0	6.61E-08	4.21E-07	1.28E-06	8.19E-07	3.09E-07	5.82E-07	1.44E-06	6.60E-07	1.57E-06	1.79E-06
Archaea;Euryarchaeota;Methanomicrobia;Methanomicrobiales;Methanoregulaceae;Methanoregula;	5.55E-07	1.11E-08	0	1.57E-07	1.01E-07	1.06E-07	3.86E-09	4.79E-09	2.28E-08	3.41E-07	2.33E-07	8.67E-08	3.45E-08	1.23E-07	1.05E-07	3.13E-08	1.57E-06	2.15E-07
Archaea;Euryarchaeota;Methanomicrobia;Methanomicrobiales;Methanoregulaceae;Methanoregula;Methanoregula_boonei	6.51E-08	2.72E-08	1.02E-07	0	1.43E-08	4.12E-08	1.11E-07	7.46E-08	5.43E-08	5.73E-07	5.05E-07	2.40E-06	2.05E-08	7.07E-07	1.96E-06	2.78E-07	1.58E-07	1.94E-06
Archaea;Euryarchaeota;Methanomicrobia;Methanomicrobiales;Methanoregulaceae;Methanoregula;Methanoregula_formicica	0	4.62E-08	0	1.77E-08	0	0	0	0	5.53E-08	0	1.41E-06	1.51E-07	0	9.86E-08	1.72E-07	0	0	2.19E-08
Archaea;Euryarchaeota;Methanomicrobia;Methanomicrobiales;Methanoregulaceae;Methanosphaerula;	0	0	0	0	1.18E-07	0	0	0	8.14E-08	2.41E-08	1.01E-07	4.18E-08	9.43E-09	5.44E-08	1.36E-07	0	0	2.36E-07
Archaea;Euryarchaeota;Methanomicrobia;Methanomicrobiales;Methanoregulaceae;Methanosphaerula;Methanosphaerula_palustris	0	4.79E-08	0	0	9.08E-08	1.88E-08	3.60E-07	3.99E-08	1.34E-07	1.34E-06	3.14E-06	4.93E-07	0	8.45E-07	3.92E-07	8.88E-07	6.25E-07	9.49E-07
Archaea;Euryarchaeota;Methanomicrobia;Methanomicrobiales;Methanospirillaceae;Methanospirillum;	0	0	0	0	0	0	2.09E-08	0	7.27E-08	1.33E-07	6.99E-07	4.70E-07	0	1.29E-07	2.66E-07	0	2.84E-08	4.55E-07
Archaea;Euryarchaeota;Methanomicrobia;Methanomicrobiales;Methanospirillaceae;Methanospirillum;Methanospirillum_hungatei	1.54E-07	1.15E-07	2.45E-07	1.03E-07	1.49E-07	4.73E-07	2.25E-06	1.71E-07	8.13E-07	6.09E-07	1.89E-05	4.16E-06	6.40E-08	1.10E-06	3.49E-06	8.68E-07	2.27E-06	8.32E-06
Archaea;Euryarchaeota;Methanomicrobia;Methanosarcinales;;;	5.63E-07	1.50E-06	7.47E-07	2.96E-07	1.75E-06	1.28E-06	5.08E-06	2.13E-06	2.70E-06	1.61E-05	7.36E-05	6.76E-05	8.53E-07	7.23E-06	6.34E-05	3.42E-06	2.09E-05	6.77E-05
Archaea;Euryarchaeota;Methanomicrobia;Methanosarcinales;;;Methanosarcinales_archaeon_ex4484_138	1.91E-06	3.79E-07	9.53E-07	1.18E-06	1.21E-07	6.74E-07	4.72E-07	7.18E-07	6.39E-07	1.24E-06	4.65E-06	6.40E-06	1.19E-06	2.80E-06	5.46E-06	1.17E-06	3.67E-06	5.32E-06
Archaea;Euryarchaeota;Methanomicrobia;Methanosarcinales;;Candidatus_Syntrophoarchaeum;	0	0	0	0	0	2.40E-08	4.84E-08	1.54E-08	2.16E-08	6.22E-08	7.42E-07	9.28E-07	2.04E-07	0	6.09E-07	7.93E-09	1.22E-07	1.01E-06
Archaea;Euryarchaeota;Methanomicrobia;Methanosarcinales;;Candidatus_Syntrophoarchaeum;Candidatus_Syntrophoarchaeum_butanivorans	1.08E-08	3.00E-06	3.74E-07	1.09E-06	4.38E-07	5.13E-07	4.78E-07	3.01E-06	8.83E-07	2.26E-07	2.19E-05	5.55E-06	1.20E-06	7.87E-07	6.72E-06	3.35E-07	3.62E-06	8.25E-06
Archaea;Euryarchaeota;Methanomicrobia;Methanosarcinales;;Candidatus_Syntrophoarchaeum;Candidatus_Syntrophoarchaeum_caldarius	2.44E-07	1.05E-07	2.60E-07	1.76E-06	4.06E-06	7.34E-07	4.95E-07	1.34E-06	2.33E-06	4.45E-07	9.81E-06	3.26E-06	3.48E-07	5.67E-07	5.24E-06	2.32E-07	1.60E-06	9.67E-06
Archaea;Euryarchaeota;Methanomicrobia;Methanosarcinales;Candidatus_Methanoperedenaceae;Candidatus_Methanoperedens;	5.83E-08	9.12E-08	1.32E-08	6.17E-08	5.04E-08	4.26E-08	2.10E-07	0	2.76E-07	9.57E-06	3.06E-06	3.65E-06	9.09E-08	9.50E-07	4.85E-06	1.18E-06	1.83E-06	9.17E-06
Archaea;Euryarchaeota;Methanomicrobia;Methanosarcinales;Candidatus_Methanoperedenaceae;Candidatus_Methanoperedens;Candidatus_Methanoperedens_nitroreducens	1.71E-05	5.67E-07	3.07E-07	2.44E-07	1.46E-06	3.66E-06	2.12E-05	7.30E-06	8.30E-06	3.04E-05	4.49E-05	7.97E-05	8.46E-07	2.30E-05	6.73E-05	1.46E-05	2.27E-05	5.07E-05
Archaea;Euryarchaeota;Methanomicrobia;Methanosarcinales;Candidatus_Methanoperedenaceae;Candidatus_Methanoperedens;Candidatus_Methanoperedens_sp._BLZ1	3.00E-07	2.78E-07	3.13E-07	4.14E-07	1.93E-06	1.06E-06	4.01E-06	6.92E-07	1.08E-05	8.50E-06	3.40E-05	2.48E-05	4.59E-07	3.24E-06	2.59E-05	5.86E-06	6.51E-06	3.33E-05
Archaea;Euryarchaeota;Methanomicrobia;Methanosarcinales;Methanosaetaceae;Methanosaeta;	1.80E-07	5.73E-08	5.56E-08	2.91E-08	9.58E-08	3.77E-07	1.43E-06	9.04E-08	3.67E-06	6.58E-06	1.41E-05	6.96E-06	6.29E-08	2.42E-06	9.13E-06	7.89E-06	1.15E-06	1.53E-05
Archaea;Euryarchaeota;Methanomicrobia;Methanosarcinales;Methanosaetaceae;Methanosaeta;Methanosaeta_concilii	3.95E-07	2.52E-08	5.52E-08	0	1.06E-08	4.79E-09	1.41E-08	7.33E-07	0	6.22E-07	6.47E-07	4.64E-07	2.94E-06	1.20E-06	1.47E-06	2.48E-07	1.24E-06	9.30E-07
Archaea;Euryarchaeota;Methanomicrobia;Methanosarcinales;Methanosaetaceae;Methanosaeta;Methanosaeta_harundinacea	2.39E-07	4.94E-07	7.74E-07	4.08E-07	3.59E-07	8.39E-07	6.72E-07	8.76E-07	8.12E-07	3.72E-06	4.21E-06	8.42E-06	1.85E-07	1.76E-06	4.51E-06	5.68E-06	1.29E-06	1.18E-05
Archaea;Euryarchaeota;Methanomicrobia;Methanosarcinales;Methanosaetaceae;Methanosaeta;Methanosaeta_sp._NSM2	0	3.16E-07	3.61E-08	3.40E-07	1.03E-06	1.56E-07	2.92E-07	2.54E-07	0	6.56E-08	1.90E-07	2.47E-08	4.49E-07	1.89E-07	1.73E-07	9.72E-08	3.10E-07	1.59E-07
Archaea;Euryarchaeota;Methanomicrobia;Methanosarcinales;Methanosaetaceae;Methanosaeta;Methanosaeta_sp._NSP1	5.85E-07	1.51E-05	6.25E-06	2.50E-06	2.97E-05	1.07E-05	4.66E-06	6.11E-06	2.62E-06	6.23E-06	1.33E-05	6.11E-06	2.45E-06	1.00E-05	4.92E-06	2.99E-06	4.68E-06	1.31E-05
Archaea;Euryarchaeota;Methanomicrobia;Methanosarcinales;Methanosaetaceae;Methanosaeta;Methanosaeta_sp._SDB	6.01E-08	0	0	2.60E-08	3.96E-08	1.23E-06	1.17E-08	0	5.39E-06	5.06E-07	2.70E-07	4.29E-07	8.12E-09	1.18E-07	4.81E-07	5.82E-07	2.63E-07	3.02E-07
Archaea;Euryarchaeota;Methanomicrobia;Methanosarcinales;Methanosaetaceae;Methanosaeta;Methanosaeta_thermophila	1.24E-07	2.56E-07	7.12E-08	4.99E-08	2.15E-06	4.83E-07	6.90E-07	1.74E-06	9.89E-06	4.00E-07	2.36E-06	6.29E-06	6.99E-08	8.44E-07	8.33E-06	8.88E-07	1.80E-06	4.75E-06
Archaea;Euryarchaeota;Methanomicrobia;Methanosarcinales;Methanosarcinaceae;;	8.73E-06	1.17E-05	3.25E-06	1.65E-06	9.76E-06	5.35E-06	5.36E-05	8.34E-06	1.47E-05	0.00017302	0.000517132	0.000432692	2.64E-06	5.35E-05	0.000236197	2.40E-05	3.56E-05	0.000412875
Archaea;Euryarchaeota;Methanomicrobia;Methanosarcinales;Methanosarcinaceae;Methanococcoides;	2.51E-07	1.10E-07	1.92E-08	1.08E-07	4.71E-06	3.95E-08	3.68E-08	0	2.29E-07	5.84E-07	3.82E-06	4.11E-06	5.52E-08	2.09E-06	4.73E-06	3.47E-07	6.01E-07	7.78E-06
Archaea;Euryarchaeota;Methanomicrobia;Methanosarcinales;Methanosarcinaceae;Methanococcoides;Methanococcoides_burtonii	1.85E-07	2.32E-07	2.02E-07	0	2.44E-07	1.39E-07	6.62E-07	1.21E-07	7.65E-07	2.77E-06	1.01E-05	7.23E-06	7.13E-08	1.22E-06	4.79E-06	6.16E-07	1.34E-06	5.36E-06
Archaea;Euryarchaeota;Methanomicrobia;Methanosarcinales;Methanosarcinaceae;Methanococcoides;Methanococcoides_methylutens	6.56E-07	7.90E-06	8.36E-07	1.30E-05	1.66E-05	4.46E-06	5.22E-06	1.95E-05	2.46E-06	3.95E-06	1.22E-05	9.14E-06	6.45E-06	3.71E-06	1.62E-05	4.24E-06	1.11E-05	2.02E-05
Archaea;Euryarchaeota;Methanomicrobia;Methanosarcinales;Methanosarcinaceae;Methanococcoides;Methanococcoides_vulcani	1.52E-07	1.37E-07	9.51E-08	2.91E-09	1.82E-08	1.35E-08	2.14E-07	6.42E-08	1.44E-07	1.50E-06	4.63E-06	2.23E-06	2.40E-08	1.08E-06	2.56E-06	1.61E-06	8.16E-07	4.46E-06
Archaea;Euryarchaeota;Methanomicrobia;Methanosarcinales;Methanosarcinaceae;Methanohalobium;	0	0	0	0	2.51E-08	0	8.22E-08	0	0	2.83E-08	0	7.35E-08	0	0	1.75E-07	2.49E-08	2.50E-07	7.11E-08
Archaea;Euryarchaeota;Methanomicrobia;Methanosarcinales;Methanosarcinaceae;Methanohalobium;Methanohalobium_evestigatum	5.40E-07	7.90E-06	6.80E-07	1.10E-05	6.84E-06	9.51E-06	3.91E-06	7.96E-06	1.74E-06	3.32E-06	3.40E-05	3.16E-05	4.40E-06	5.44E-06	3.02E-05	1.70E-06	6.23E-06	4.09E-05
Archaea;Euryarchaeota;Methanomicrobia;Methanosarcinales;Methanosarcinaceae;Methanohalophilus;	3.06E-07	1.86E-06	1.29E-07	1.70E-05	4.06E-06	2.57E-06	1.84E-06	1.69E-05	1.69E-06	3.33E-06	1.69E-05	1.48E-05	1.04E-05	4.66E-06	1.04E-05	1.10E-06	8.77E-06	1.71E-05
Archaea;Euryarchaeota;Methanomicrobia;Methanosarcinales;Methanosarcinaceae;Methanohalophilus;Methanohalophilus_halophilus	4.75E-07	1.24E-07	2.51E-07	2.84E-06	1.29E-07	3.22E-07	3.61E-06	4.16E-08	1.88E-07	4.07E-06	1.88E-06	3.05E-06	4.63E-07	2.16E-06	2.81E-06	1.17E-06	4.08E-07	4.04E-06
Archaea;Euryarchaeota;Methanomicrobia;Methanosarcinales;Methanosarcinaceae;Methanohalophilus;Methanohalophilus_mahii	8.15E-08	1.71E-07	4.72E-08	3.62E-09	3.68E-08	1.94E-07	6.54E-07	5.46E-08	1.70E-07	2.36E-06	7.25E-06	6.06E-06	5.03E-08	5.50E-06	2.73E-06	9.31E-07	1.48E-06	5.15E-06
Archaea;Euryarchaeota;Methanomicrobia;Methanosarcinales;Methanosarcinaceae;Methanohalophilus;Methanohalophilus_portucalensis	1.74E-07	5.32E-07	5.01E-07	1.52E-07	2.64E-07	2.00E-07	4.12E-07	9.43E-08	1.72E-07	1.62E-06	5.25E-06	6.26E-06	9.63E-08	7.96E-07	3.40E-06	2.31E-07	9.18E-07	4.28E-06
Archaea;Euryarchaeota;Methanomicrobia;Methanosarcinales;Methanosarcinaceae;Methanohalophilus;Methanohalophilus_sp._2-GBenrich	3.50E-08	5.21E-08	6.95E-08	0	9.61E-09	1.93E-07	2.42E-07	4.25E-08	4.89E-07	1.07E-08	1.05E-06	4.59E-07	0	7.31E-08	1.33E-07	3.11E-08	1.51E-06	5.32E-07
Archaea;Euryarchaeota;Methanomicrobia;Methanosarcinales;Methanosarcinaceae;Methanohalophilus;Methanohalophilus_sp._DAL1	2.77E-08	5.40E-08	0	0	2.70E-07	3.59E-08	4.65E-08	9.71E-08	1.05E-07	1.42E-07	4.37E-07	5.03E-07	1.35E-07	2.94E-07	5.01E-07	5.33E-07	3.18E-07	8.70E-07
Archaea;Euryarchaeota;Methanomicrobia;Methanosarcinales;Methanosarcinaceae;Methanohalophilus;Methanohalophilus_sp._T328-1	2.41E-07	6.76E-09	0	2.95E-08	7.83E-07	5.31E-08	4.74E-07	2.72E-08	1.25E-07	6.30E-07	1.93E-06	1.53E-06	2.00E-08	5.09E-07	1.91E-06	2.18E-07	5.13E-07	2.87E-06
Archaea;Euryarchaeota;Methanomicrobia;Methanosarcinales;Methanosarcinaceae;Methanolobus;	5.34E-06	3.24E-06	8.85E-07	8.58E-07	2.51E-06	2.79E-06	1.02E-05	3.07E-06	2.29E-05	0.000241681	2.83E-05	3.46E-05	1.51E-06	1.50E-05	2.42E-05	1.51E-05	7.31E-06	3.09E-05
Archaea;Euryarchaeota;Methanomicrobia;Methanosarcinales;Methanosarcinaceae;Methanolobus;Methanolobus_profundi	1.14E-07	3.86E-07	7.90E-08	2.73E-08	6.73E-08	4.73E-07	1.46E-06	4.06E-09	6.09E-07	5.63E-06	1.01E-05	1.51E-05	4.50E-08	1.80E-06	5.63E-06	5.34E-07	8.97E-08	8.86E-06
Archaea;Euryarchaeota;Methanomicrobia;Methanosarcinales;Methanosarcinaceae;Methanolobus;Methanolobus_psychrophilus	5.86E-07	8.78E-07	1.22E-06	2.43E-08	1.86E-06	5.00E-06	1.03E-06	6.14E-07	2.61E-07	1.07E-05	7.34E-06	9.14E-06	5.75E-07	1.89E-06	4.17E-06	1.23E-06	2.39E-06	9.62E-06
Archaea;Euryarchaeota;Methanomicrobia;Methanosarcinales;Methanosarcinaceae;Methanolobus;Methanolobus_sp._T82-4	3.46E-08	2.03E-07	2.33E-07	3.11E-08	6.50E-08	1.63E-07	2.41E-06	3.50E-08	5.45E-07	2.74E-06	3.27E-06	7.46E-06	5.61E-08	6.40E-07	1.03E-05	2.29E-07	8.22E-07	5.79E-06
Archaea;Euryarchaeota;Methanomicrobia;Methanosarcinales;Methanosarcinaceae;Methanolobus;Methanolobus_sp._YSF-03	4.64E-07	9.82E-08	1.06E-07	6.18E-07	7.49E-08	1.01E-06	2.03E-06	4.04E-07	2.49E-06	2.02E-05	6.45E-06	9.89E-06	4.80E-07	3.11E-06	2.98E-06	4.68E-06	2.05E-06	5.02E-06
Archaea;Euryarchaeota;Methanomicrobia;Methanosarcinales;Methanosarcinaceae;Methanolobus;Methanolobus_tindarius	1.68E-07	1.11E-07	0	1.83E-07	3.03E-07	1.40E-08	4.70E-07	7.93E-08	1.88E-08	1.82E-06	3.58E-06	2.73E-06	1.32E-08	9.61E-07	2.78E-06	2.49E-07	1.76E-06	7.21E-06
Archaea;Euryarchaeota;Methanomicrobia;Methanosarcinales;Methanosarcinaceae;Methanolobus;Methanolobus_vulcani	3.67E-08	1.18E-07	2.09E-08	7.09E-07	2.62E-07	3.00E-07	1.60E-07	3.42E-08	8.88E-08	3.66E-06	3.76E-06	1.89E-06	5.66E-07	4.24E-07	3.02E-06	4.96E-07	1.50E-06	3.89E-06
Archaea;Euryarchaeota;Methanomicrobia;Methanosarcinales;Methanosarcinaceae;Methanomethylovorans;Methanomethylovorans_hollandica	4.62E-07	6.44E-07	5.05E-07	6.33E-09	2.28E-07	4.29E-07	1.68E-06	4.45E-07	9.20E-07	2.97E-06	1.58E-05	2.55E-05	2.52E-08	4.84E-06	1.19E-05	2.59E-06	3.08E-06	1.15E-05
Archaea;Euryarchaeota;Methanomicrobia;Methanosarcinales;Methanosarcinaceae;Methanosalsum;	6.52E-08	1.79E-07	0	5.97E-09	4.25E-08	1.30E-08	4.84E-07	1.36E-08	2.23E-07	1.17E-06	1.16E-05	1.11E-05	0	5.06E-07	2.63E-06	5.42E-07	1.35E-07	6.89E-06
Archaea;Euryarchaeota;Methanomicrobia;Methanosarcinales;Methanosarcinaceae;Methanosalsum;Methanosalsum_zhilinae	6.41E-06	1.33E-05	1.15E-05	5.18E-06	6.17E-06	1.23E-05	3.70E-05	5.04E-06	9.02E-06	2.84E-05	0.000518355	0.000431102	8.88E-06	3.20E-05	0.000134261	9.83E-06	2.85E-05	0.000323335
Archaea;Euryarchaeota;Methanomicrobia;Methanosarcinales;Methanosarcinaceae;Methanosarcina;	1.02E-05	1.66E-05	1.86E-05	6.76E-07	1.66E-06	2.97E-06	2.42E-05	2.24E-06	1.90E-05	3.96E-05	7.56E-05	7.69E-05	8.91E-07	4.14E-05	4.87E-05	5.42E-05	3.14E-05	6.46E-05
Archaea;Euryarchaeota;Methanomicrobia;Methanosarcinales;Methanosarcinaceae;Methanosarcina;Methanosarcina_acetivorans	5.66E-08	1.76E-07	1.17E-07	0	3.24E-07	1.89E-08	5.05E-06	1.42E-06	1.04E-06	4.81E-07	1.24E-06	1.82E-06	1.34E-08	5.33E-07	9.34E-07	5.47E-07	7.19E-07	2.61E-06
Archaea;Euryarchaeota;Methanomicrobia;Methanosarcinales;Methanosarcinaceae;Methanosarcina;Methanosarcina_barkeri	1.20E-07	4.07E-07	1.41E-07	0	1.33E-07	2.76E-08	2.70E-07	4.25E-08	8.49E-08	6.93E-07	3.93E-06	7.99E-06	1.60E-07	1.62E-06	5.80E-06	6.73E-07	1.86E-06	5.05E-06
Archaea;Euryarchaeota;Methanomicrobia;Methanosarcinales;Methanosarcinaceae;Methanosarcina;Methanosarcina_flavescens	5.25E-08	2.28E-08	0	0	0	0	0	0	0	1.51E-06	2.78E-07	1.28E-06	0	1.27E-07	1.94E-06	1.07E-07	2.16E-07	6.57E-07
Archaea;Euryarchaeota;Methanomicrobia;Methanosarcinales;Methanosarcinaceae;Methanosarcina;Methanosarcina_horonobensis	4.99E-08	1.78E-07	1.97E-07	6.68E-08	4.62E-07	1.94E-07	1.26E-06	1.18E-07	2.02E-07	3.83E-06	2.49E-06	5.17E-06	1.02E-08	1.17E-06	3.02E-06	6.13E-07	5.14E-07	2.61E-06
Archaea;Euryarchaeota;Methanomicrobia;Methanosarcinales;Methanosarcinaceae;Methanosarcina;Methanosarcina_lacustris	1.10E-08	0	2.68E-08	0	0	0	1.64E-08	1.08E-06	4.76E-09	1.69E-08	3.14E-07	1.65E-07	0	7.33E-08	2.77E-07	4.97E-09	8.11E-07	3.38E-07
Archaea;Euryarchaeota;Methanomicrobia;Methanosarcinales;Methanosarcinaceae;Methanosarcina;Methanosarcina_mazei	8.24E-07	2.79E-06	2.01E-06	2.83E-07	9.21E-07	7.58E-06	8.18E-06	1.05E-06	1.44E-06	1.92E-05	3.15E-05	3.24E-05	7.39E-07	1.28E-05	2.98E-05	2.58E-05	4.74E-06	2.21E-05
Archaea;Euryarchaeota;Methanomicrobia;Methanosarcinales;Methanosarcinaceae;Methanosarcina;Methanosarcina_siciliae	3.43E-06	1.54E-06	8.47E-07	3.65E-08	2.57E-07	1.39E-06	3.75E-06	8.46E-08	4.26E-07	4.86E-06	1.65E-05	2.39E-05	1.03E-07	6.89E-06	1.15E-05	1.13E-05	2.13E-06	6.29E-06
Archaea;Euryarchaeota;Methanomicrobia;Methanosarcinales;Methanosarcinaceae;Methanosarcina;Methanosarcina_soligelidi	2.40E-07	2.64E-08	0	0	0	0	0	0	0	2.49E-08	1.30E-07	4.32E-08	0	7.47E-08	0	0	4.06E-08	1.25E-08
Archaea;Euryarchaeota;Methanomicrobia;Methanosarcinales;Methanosarcinaceae;Methanosarcina;Methanosarcina_sp._1.H.A.2.2	4.92E-08	3.81E-07	5.83E-08	0	0	4.46E-09	4.15E-07	2.41E-08	3.74E-08	6.09E-07	7.95E-07	1.71E-06	0	1.20E-06	9.13E-07	1.60E-07	2.42E-07	2.39E-06
Archaea;Euryarchaeota;Methanomicrobia;Methanosarcinales;Methanosarcinaceae;Methanosarcina;Methanosarcina_sp._1.H.T.1A.1	2.19E-08	2.54E-08	0	1.84E-08	0	1.36E-08	1.35E-07	0	8.54E-09	6.57E-07	1.41E-06	3.05E-07	0	3.48E-07	5.49E-07	1.67E-06	4.98E-09	1.06E-06
Archaea;Euryarchaeota;Methanomicrobia;Methanosarcinales;Methanosarcinaceae;Methanosarcina;Methanosarcina_sp._2.H.A.1B.4	0	1.56E-08	1.74E-08	1.25E-07	1.03E-07	0	0	3.06E-08	1.18E-07	1.77E-07	2.21E-07	3.70E-07	0	3.74E-08	3.76E-07	0	3.23E-07	1.11E-07
Archaea;Euryarchaeota;Methanomicrobia;Methanosarcinales;Methanosarcinaceae;Methanosarcina;Methanosarcina_sp._Ant1	4.23E-08	4.35E-07	1.27E-07	0	3.13E-08	5.09E-08	6.50E-07	2.46E-08	4.75E-08	7.34E-07	5.49E-06	2.51E-06	1.67E-08	4.24E-07	2.31E-06	4.11E-07	1.61E-07	5.41E-06
Archaea;Euryarchaeota;Methanomicrobia;Methanosarcinales;Methanosarcinaceae;Methanosarcina;Methanosarcina_sp._Kolksee	6.84E-08	8.88E-08	6.43E-09	4.80E-07	1.05E-07	1.41E-07	2.47E-07	4.22E-07	4.54E-08	4.65E-07	4.11E-07	1.80E-07	1.57E-07	1.27E-07	3.23E-07	6.47E-07	1.53E-07	6.16E-07
Archaea;Euryarchaeota;Methanomicrobia;Methanosarcinales;Methanosarcinaceae;Methanosarcina;Methanosarcina_sp._MTP4	1.64E-06	5.12E-07	2.66E-06	2.86E-08	4.64E-07	1.12E-06	7.54E-06	3.66E-07	3.44E-06	1.31E-05	1.19E-05	8.23E-06	3.69E-07	7.98E-06	8.23E-06	1.22E-05	1.42E-05	1.83E-05
Archaea;Euryarchaeota;Methanomicrobia;Methanosarcinales;Methanosarcinaceae;Methanosarcina;Methanosarcina_sp._WH1	2.12E-08	0	0	0	0	0	0	0	9.19E-08	3.68E-07	0	0	1.28E-08	0	2.45E-08	9.60E-09	6.14E-07	0
Archaea;Euryarchaeota;Methanomicrobia;Methanosarcinales;Methanosarcinaceae;Methanosarcina;Methanosarcina_sp._WWM596	2.40E-08	2.40E-07	1.61E-07	2.83E-07	1.67E-07	4.59E-07	0	2.97E-07	4.49E-08	4.33E-07	2.38E-07	9.69E-08	9.52E-08	2.60E-07	1.10E-07	1.33E-08	7.57E-08	5.05E-07
Archaea;Euryarchaeota;Methanomicrobia;Methanosarcinales;Methanosarcinaceae;Methanosarcina;Methanosarcina_spelaei	0	1.14E-08	2.36E-08	0	1.70E-08	0	0	0	0	7.98E-07	3.39E-07	4.15E-07	0	1.33E-07	8.26E-08	1.40E-06	5.72E-07	7.40E-07
Archaea;Euryarchaeota;Methanomicrobia;Methanosarcinales;Methanosarcinaceae;Methanosarcina;Methanosarcina_thermophila	0	0	0	4.52E-08	0	0	4.06E-08	0	7.85E-09	8.35E-08	8.77E-08	3.23E-08	0	4.20E-08	1.88E-07	1.64E-08	3.66E-08	1.50E-07
Archaea;Euryarchaeota;Methanomicrobia;Methanosarcinales;Methanosarcinaceae;Methanosarcina;Methanosarcina_vacuolata	1.80E-07	0	1.65E-08	0	4.11E-08	1.36E-08	0	1.42E-08	0	3.02E-07	1.21E-06	1.02E-06	0	6.48E-07	4.06E-07	3.75E-07	2.59E-08	9.48E-07
Archaea;Euryarchaeota;Methanomicrobia;Methanosarcinales;Methermicoccaceae;Methermicoccus;Methermicoccus_shengliensis	0	4.53E-08	0	1.09E-08	2.08E-08	0	2.80E-07	3.96E-08	0	1.76E-07	2.54E-07	4.03E-07	4.22E-08	9.50E-08	6.42E-07	4.92E-08	3.30E-07	3.90E-07
Archaea;Euryarchaeota;Methanonatronarchaeia;;;;	4.77E-06	1.46E-05	5.87E-07	8.34E-07	2.55E-05	2.48E-06	4.60E-06	2.11E-05	2.01E-05	6.46E-06	6.45E-05	0.000192252	2.69E-06	8.30E-06	0.000140623	1.82E-06	1.02E-05	0.000107744
Archaea;Euryarchaeota;Methanonatronarchaeia;;;Candidatus_Methanohalarchaeum;Candidatus_Methanohalarchaeum_thermophilum	3.31E-06	6.86E-05	2.26E-06	4.43E-05	4.04E-05	1.09E-05	1.13E-05	5.84E-05	8.77E-06	8.29E-06	0.000151098	0.000200812	4.58E-05	1.44E-05	0.000230141	4.74E-06	6.76E-05	0.000226796
Archaea;Euryarchaeota;Methanonatronarchaeia;;;Methanonatronarchaeum;Methanonatronarchaeum_thermophilum	1.55E-05	3.02E-05	8.16E-06	4.88E-05	9.79E-05	3.00E-05	3.40E-05	5.40E-05	2.83E-05	3.44E-05	0.000320539	0.002870715	3.88E-05	4.82E-05	0.000766897	1.40E-05	8.08E-05	0.000443339
Archaea;Euryarchaeota;Methanopyri;Methanopyrales;Methanopyraceae;Methanopyrus;	1.70E-08	2.05E-08	0	0	0	1.81E-08	1.27E-08	0	7.36E-09	0	6.67E-07	8.29E-07	1.51E-08	3.36E-07	8.61E-07	2.93E-08	3.65E-08	2.58E-07
Archaea;Euryarchaeota;Methanopyri;Methanopyrales;Methanopyraceae;Methanopyrus;Methanopyrus_kandleri	3.04E-08	0	0	0	0	0	0	0	0	0	2.44E-07	1.77E-07	0	6.38E-08	3.29E-07	0	0	2.06E-06
Archaea;Euryarchaeota;Methanopyri;Methanopyrales;Methanopyraceae;Methanopyrus;Methanopyrus_sp._KOL6	0	0	0	0	0	0	0	0	0	4.07E-07	0	0	0	1.64E-08	0	1.71E-06	2.86E-08	1.23E-07
Archaea;Euryarchaeota;Theionarchaea;;;;	7.09E-08	4.60E-07	7.95E-08	9.84E-07	2.26E-07	4.37E-07	5.99E-07	2.95E-07	1.23E-05	4.36E-06	8.38E-06	8.05E-06	2.22E-07	1.28E-06	9.56E-06	3.17E-06	1.08E-06	1.64E-05
Archaea;Euryarchaeota;Theionarchaea;;;;Theionarchaea_archaeon_DG-70	1.32E-06	4.75E-06	1.65E-07	9.44E-07	1.60E-05	4.86E-07	3.69E-06	5.33E-07	9.71E-07	2.23E-06	7.09E-05	6.93E-05	6.18E-07	5.31E-06	9.12E-05	1.93E-06	9.38E-06	5.97E-05
Archaea;Euryarchaeota;Theionarchaea;;;;Theionarchaea_archaeon_DG-70-1	4.83E-07	1.75E-06	3.24E-07	3.49E-07	7.10E-07	4.07E-07	5.46E-06	3.12E-06	1.18E-06	4.26E-06	5.40E-05	4.60E-05	6.18E-07	4.93E-06	5.26E-05	3.51E-06	8.07E-06	4.44E-05
Archaea;Euryarchaeota;Thermococci;Thermococcales;;;	8.17E-07	0.000144124	3.69E-05	0.000272547	0.000299146	0.00021099	6.32E-06	0.000189785	2.48E-05	8.23E-06	0.000131631	6.08E-05	0.000216508	5.14E-05	0.000163843	5.19E-06	0.000154552	0.000129161
Archaea;Euryarchaeota;Thermococci;Thermococcales;;;Thermococcales_archaeon_44_46	0	0	0	0	1.10E-07	1.02E-07	1.20E-07	0	0	0	2.20E-07	3.40E-07	0	1.56E-08	1.87E-07	2.43E-08	0	3.92E-07
Archaea;Euryarchaeota;Thermococci;Thermococcales;Thermococcaceae;;	1.75E-06	4.47E-06	7.25E-07	6.20E-05	8.30E-05	8.14E-06	1.14E-05	3.32E-05	1.72E-05	6.48E-06	0.000134441	0.000103229	7.80E-05	1.38E-05	0.000138981	6.21E-06	1.83E-05	0.000147503
Archaea;Euryarchaeota;Thermococci;Thermococcales;Thermococcaceae;Palaeococcus;	0	0	0	0	0	0	0	0	0	0	4.04E-07	2.00E-07	0	2.22E-08	1.33E-07	0	7.48E-08	7.50E-07
Archaea;Euryarchaeota;Thermococci;Thermococcales;Thermococcaceae;Palaeococcus;Palaeococcus_ferrophilus	5.17E-09	0	1.17E-08	0	8.88E-07	0	1.32E-07	6.02E-08	1.16E-06	2.96E-07	1.18E-06	1.75E-06	0	3.67E-07	2.50E-06	6.92E-08	3.82E-07	1.96E-06
Archaea;Euryarchaeota;Thermococci;Thermococcales;Thermococcaceae;Palaeococcus;Palaeococcus_pacificus	3.79E-08	0	0	0	1.17E-08	6.67E-08	1.13E-07	0	1.08E-07	4.85E-07	7.65E-07	9.35E-07	5.92E-08	2.22E-07	4.36E-07	1.71E-07	7.53E-08	7.99E-07
Archaea;Euryarchaeota;Thermococci;Thermococcales;Thermococcaceae;Pyrococcus;	1.80E-08	3.22E-08	7.22E-08	0	0	0	1.88E-06	0	1.41E-05	7.29E-07	4.34E-06	1.64E-06	1.57E-07	3.09E-07	1.57E-06	2.51E-07	1.39E-06	1.74E-06
Archaea;Euryarchaeota;Thermococci;Thermococcales;Thermococcaceae;Pyrococcus;Pyrococcus_abyssi	0	0	0	0	0	0	0	0	0	9.11E-08	2.61E-08	3.52E-07	0	4.65E-08	9.76E-07	0	2.45E-08	3.48E-07
Archaea;Euryarchaeota;Thermococci;Thermococcales;Thermococcaceae;Pyrococcus;Pyrococcus_furiosus	0	8.00E-08	0	0	0	0	0	0	0	0	3.46E-07	7.52E-07	0	0	3.54E-07	0	0	5.83E-07
Archaea;Euryarchaeota;Thermococci;Thermococcales;Thermococcaceae;Pyrococcus;Pyrococcus_horikoshii	1.79E-07	9.30E-07	9.91E-08	3.25E-07	8.82E-07	3.48E-07	7.79E-07	3.40E-07	2.71E-07	7.03E-07	3.31E-06	3.00E-06	5.10E-07	1.72E-06	3.72E-06	3.91E-07	2.91E-06	5.14E-06
Archaea;Euryarchaeota;Thermococci;Thermococcales;Thermococcaceae;Pyrococcus;Pyrococcus_kukulkanii	0	0	0	0	0	0	0	0	0	0	2.21E-07	0	0	2.33E-08	0	1.59E-07	0	2.07E-07
Archaea;Euryarchaeota;Thermococci;Thermococcales;Thermococcaceae;Pyrococcus;Pyrococcus_sp._NA2	2.08E-08	8.41E-08	2.36E-08	6.65E-07	7.04E-08	4.96E-08	9.37E-09	2.17E-07	1.09E-08	2.43E-07	5.01E-06	7.13E-07	3.18E-07	4.11E-07	7.20E-07	1.25E-07	4.80E-06	1.29E-06
Archaea;Euryarchaeota;Thermococci;Thermococcales;Thermococcaceae;Pyrococcus;Pyrococcus_sp._ST04	4.25E-07	6.64E-08	3.59E-08	0	0	8.82E-08	1.39E-07	0	1.72E-07	9.08E-08	6.29E-07	1.47E-07	4.37E-07	1.75E-07	3.92E-07	5.46E-08	1.12E-07	1.03E-06
Archaea;Euryarchaeota;Thermococci;Thermococcales;Thermococcaceae;Thermococcus;	6.39E-07	1.12E-05	6.16E-07	1.04E-06	7.04E-06	3.76E-06	5.99E-06	5.57E-06	1.47E-05	6.01E-06	5.60E-05	6.55E-05	1.02E-06	9.29E-06	8.18E-05	2.46E-06	1.04E-05	6.01E-05
Archaea;Euryarchaeota;Thermococci;Thermococcales;Thermococcaceae;Thermococcus;Thermococcus_barophilus	2.44E-08	0	0	1.30E-08	0	0	1.02E-07	1.62E-08	2.45E-08	7.92E-07	1.18E-06	3.30E-07	3.60E-08	1.14E-07	3.15E-07	8.36E-07	2.28E-07	1.06E-06
Archaea;Euryarchaeota;Thermococci;Thermococcales;Thermococcaceae;Thermococcus;Thermococcus_barossii	4.56E-08	9.61E-08	5.50E-08	3.61E-07	2.32E-07	2.93E-07	2.19E-07	1.29E-07	9.78E-08	8.98E-08	1.88E-06	1.69E-06	3.13E-07	2.55E-07	5.83E-07	6.22E-08	6.87E-07	1.28E-06
Archaea;Euryarchaeota;Thermococci;Thermococcales;Thermococcaceae;Thermococcus;Thermococcus_celer	2.78E-08	0	0	1.12E-07	0	0	0	0	4.25E-08	1.51E-07	4.27E-07	1.24E-07	2.96E-08	4.85E-08	1.29E-07	0	1.62E-07	1.43E-06
Archaea;Euryarchaeota;Thermococci;Thermococcales;Thermococcaceae;Thermococcus;Thermococcus_celericrescens	0	4.41E-07	3.63E-08	2.48E-08	8.99E-07	1.29E-07	2.41E-08	5.02E-07	0	1.28E-07	9.66E-07	1.42E-06	2.47E-07	3.53E-07	3.45E-06	3.65E-08	2.38E-06	3.29E-06
Archaea;Euryarchaeota;Thermococci;Thermococcales;Thermococcaceae;Thermococcus;Thermococcus_chitonophagus	1.06E-07	1.41E-07	0	0	7.15E-08	3.41E-08	0	1.93E-07	1.31E-07	5.47E-08	2.79E-07	4.97E-07	0	6.20E-08	7.69E-07	8.01E-08	2.60E-07	9.54E-07
Archaea;Euryarchaeota;Thermococci;Thermococcales;Thermococcaceae;Thermococcus;Thermococcus_cleftensis	8.49E-07	7.03E-08	8.22E-08	1.65E-08	6.32E-08	1.82E-08	5.74E-06	1.36E-08	8.84E-08	1.89E-07	8.01E-07	1.02E-06	1.51E-08	3.48E-07	1.55E-06	0	4.05E-07	1.06E-06
Archaea;Euryarchaeota;Thermococci;Thermococcales;Thermococcaceae;Thermococcus;Thermococcus_eurythermalis	0	2.03E-08	0	0	0	0	0	0	0	2.02E-07	0	0	1.50E-08	0	0	3.38E-08	0	0
Archaea;Euryarchaeota;Thermococci;Thermococcales;Thermococcaceae;Thermococcus;Thermococcus_gammatolerans	0	1.46E-07	0	9.07E-07	2.57E-07	1.43E-07	0	3.68E-07	1.13E-08	4.13E-08	5.36E-07	5.84E-08	5.05E-07	9.59E-08	4.65E-07	1.18E-08	1.48E-06	1.12E-06
Archaea;Euryarchaeota;Thermococci;Thermococcales;Thermococcaceae;Thermococcus;Thermococcus_gorgonarius	0	0	0	2.83E-08	0	0	6.78E-08	0	0	0	2.44E-08	2.23E-07	9.13E-09	0	0	0	0	9.38E-08
Archaea;Euryarchaeota;Thermococci;Thermococcales;Thermococcaceae;Thermococcus;Thermococcus_guaymasensis	1.43E-08	2.43E-08	6.17E-09	0	0	1.29E-08	5.37E-07	3.23E-08	1.76E-08	4.53E-07	2.91E-07	7.06E-07	2.55E-08	5.68E-07	5.08E-07	1.43E-06	8.07E-09	2.24E-07
Archaea;Euryarchaeota;Thermococci;Thermococcales;Thermococcaceae;Thermococcus;Thermococcus_litoralis	0	0	0	0	0	0	1.42E-07	0	0	1.80E-07	7.85E-07	3.66E-07	2.95E-08	0	1.54E-06	0	2.60E-07	1.57E-06
Archaea;Euryarchaeota;Thermococci;Thermococcales;Thermococcaceae;Thermococcus;Thermococcus_nautili	0	2.47E-08	0	1.42E-07	6.57E-08	0	0	2.28E-08	0	8.19E-08	6.19E-07	2.22E-07	7.31E-08	9.02E-08	1.08E-07	0	7.27E-08	1.34E-07
Archaea;Euryarchaeota;Thermococci;Thermococcales;Thermococcaceae;Thermococcus;Thermococcus_onnurineus	0	0	0	0	0	0	3.86E-08	3.77E-08	0	0	3.38E-07	0	0	0	6.90E-08	5.94E-08	4.02E-08	1.96E-07
Archaea;Euryarchaeota;Thermococci;Thermococcales;Thermococcaceae;Thermococcus;Thermococcus_pacificus	0	1.78E-08	0	0	0	0	0	0	7.10E-08	0	4.41E-08	5.84E-08	0	6.61E-08	7.54E-08	4.42E-08	3.31E-08	1.52E-07
Archaea;Euryarchaeota;Thermococci;Thermococcales;Thermococcaceae;Thermococcus;Thermococcus_paralvinellae	7.03E-08	0	6.17E-09	8.86E-09	0	2.78E-08	4.49E-08	8.56E-08	9.24E-09	5.05E-08	8.82E-07	1.14E-06	1.32E-07	1.81E-07	2.15E-06	7.15E-08	1.31E-07	9.79E-07
Archaea;Euryarchaeota;Thermococci;Thermococcales;Thermococcaceae;Thermococcus;Thermococcus_peptonophilus	0	0	0	0	0	0	0	5.90E-08	0	0	8.36E-08	8.31E-08	0	0	9.00E-08	0	0	3.21E-08
Archaea;Euryarchaeota;Thermococci;Thermococcales;Thermococcaceae;Thermococcus;Thermococcus_piezophilus	0	0	0	0	0	0	0	0	0	0	6.81E-06	6.37E-07	0	7.32E-08	2.68E-07	1.91E-08	0	9.13E-07
Archaea;Euryarchaeota;Thermococci;Thermococcales;Thermococcaceae;Thermococcus;Thermococcus_profundus	4.21E-07	0	3.52E-07	5.73E-08	6.55E-09	7.28E-08	3.49E-07	0	5.97E-07	1.32E-06	7.92E-07	3.34E-07	1.94E-08	9.27E-07	1.60E-07	1.48E-06	8.80E-08	9.22E-07
Archaea;Euryarchaeota;Thermococci;Thermococcales;Thermococcaceae;Thermococcus;Thermococcus_sibiricus	1.70E-08	1.40E-08	0	4.10E-09	7.98E-09	5.89E-08	2.83E-07	4.15E-09	3.41E-08	2.73E-06	3.35E-06	4.81E-06	7.26E-08	6.63E-07	7.10E-06	2.62E-06	1.96E-06	2.01E-06
Archaea;Euryarchaeota;Thermococci;Thermococcales;Thermococcaceae;Thermococcus;Thermococcus_siculi	1.50E-07	0	0	1.19E-08	0	0	0	0	0	3.87E-08	5.34E-08	6.97E-08	0	1.44E-08	2.87E-08	0	2.65E-07	0
Archaea;Euryarchaeota;Thermococci;Thermococcales;Thermococcaceae;Thermococcus;Thermococcus_sp._2319x1	0	0	0	0	0	0	0	0	0	3.62E-08	1.56E-06	9.40E-08	0	0	7.16E-08	0	0	4.03E-07
Archaea;Euryarchaeota;Thermococci;Thermococcales;Thermococcaceae;Thermococcus;Thermococcus_sp._4557	3.79E-08	0	0	0	0	0	1.93E-07	0	0	7.58E-07	3.74E-08	2.38E-08	0	6.20E-07	3.58E-08	1.41E-06	2.10E-08	5.38E-08
Archaea;Euryarchaeota;Thermococci;Thermococcales;Thermococcaceae;Thermococcus;Thermococcus_sp._5-4	0	2.07E-08	0	0	0	0	0	0	8.27E-09	2.81E-08	2.94E-08	2.01E-07	0	5.86E-08	2.58E-07	0	4.15E-08	1.34E-07
Archaea;Euryarchaeota;Thermococci;Thermococcales;Thermococcaceae;Thermococcus;Thermococcus_sp._AM4	4.92E-08	0	0	0	7.68E-09	0	2.63E-07	1.60E-08	0	1.85E-06	1.03E-06	3.90E-07	2.36E-08	4.11E-07	4.77E-07	2.48E-06	1.61E-07	1.33E-06
Archaea;Euryarchaeota;Thermococci;Thermococcales;Thermococcaceae;Thermococcus;Thermococcus_sp._EP1	3.11E-08	0	0	1.84E-07	6.76E-08	8.67E-08	1.20E-08	0	4.20E-08	4.07E-07	4.39E-07	2.62E-07	2.98E-08	1.09E-07	6.19E-07	1.64E-07	6.40E-07	7.18E-07
Archaea;Euryarchaeota;Thermococci;Thermococcales;Thermococcaceae;Thermococcus;Thermococcus_sp._P6	2.26E-07	7.03E-09	0	2.15E-08	1.19E-07	1.13E-07	4.26E-08	2.58E-08	0	5.00E-08	4.51E-07	7.83E-07	2.08E-08	2.64E-07	1.41E-07	1.32E-07	2.58E-07	5.25E-07
Archaea;Euryarchaeota;Thermococci;Thermococcales;Thermococcaceae;Thermococcus;Thermococcus_thioreducens	3.30E-08	0	0	0	4.19E-09	0	1.37E-08	0	0	2.98E-07	1.05E-07	2.56E-07	0	9.48E-07	7.11E-08	6.23E-08	0	5.11E-07
Archaea;Euryarchaeota;Thermococci;Thermococcales;Thermococcaceae;Thermococcus;Thermococcus_zilligii	1.22E-08	1.01E-06	9.29E-08	2.48E-07	5.72E-07	2.75E-07	1.79E-08	9.46E-07	2.72E-07	3.64E-08	3.62E-06	9.19E-07	1.05E-07	3.51E-08	4.33E-07	0	3.68E-07	8.89E-07
Archaea;Euryarchaeota;Thermoplasmata;;;;	4.12E-07	3.88E-07	1.67E-07	4.69E-07	4.45E-07	2.07E-07	3.30E-06	2.08E-07	1.49E-05	1.35E-05	4.15E-05	5.39E-05	4.26E-07	1.04E-05	7.24E-05	5.99E-06	5.21E-06	3.78E-05
Archaea;Euryarchaeota;Thermoplasmata;;;;methanogenic_archaeon_ISO4-H5	2.28E-08	6.88E-09	0	2.17E-07	8.50E-08	0	7.55E-08	3.12E-08	7.09E-08	1.57E-06	5.46E-06	3.79E-06	4.01E-08	8.54E-07	3.33E-06	7.64E-07	1.48E-07	3.27E-06
Archaea;Euryarchaeota;Thermoplasmata;Methanomassiliicoccales;;;	3.07E-06	6.39E-07	2.67E-07	6.04E-07	2.87E-07	4.96E-07	2.63E-06	4.39E-07	1.14E-06	5.11E-05	7.88E-05	3.54E-05	1.04E-06	2.60E-05	2.09E-05	2.19E-05	2.10E-06	5.12E-05
Archaea;Euryarchaeota;Thermoplasmata;Methanomassiliicoccales;;;Methanomassiliicoccales_archaeon_RumEn_M1	2.57E-07	1.42E-07	2.51E-08	1.81E-08	4.44E-08	1.09E-07	1.63E-06	2.19E-08	1.48E-07	9.34E-06	1.55E-05	2.30E-05	1.53E-07	4.58E-06	2.56E-05	3.08E-06	1.86E-06	1.59E-05
Archaea;Euryarchaeota;Thermoplasmata;Methanomassiliicoccales;;;Methanomassiliicoccales_archaeon_RumEn_M2	2.45E-07	2.90E-07	6.24E-08	0	1.82E-07	2.90E-07	4.61E-07	1.62E-07	2.68E-07	1.21E-05	1.69E-05	1.06E-05	8.63E-08	7.20E-06	4.07E-06	5.43E-06	3.19E-07	1.51E-05
Archaea;Euryarchaeota;Thermoplasmata;Methanomassiliicoccales;Methanomassiliicoccaceae;;	1.10E-07	3.52E-08	1.65E-08	4.29E-07	1.28E-07	1.64E-07	1.85E-08	3.97E-08	0	4.88E-06	3.68E-06	2.30E-06	6.41E-07	1.57E-06	2.04E-06	1.80E-06	1.57E-07	2.74E-06
Archaea;Euryarchaeota;Thermoplasmata;Methanomassiliicoccales;Methanomassiliicoccaceae;Candidatus_Methanomethylophilus;	0	1.42E-08	2.19E-08	0	0	0	0	0	0	2.13E-07	1.12E-06	5.96E-07	0	2.78E-07	2.25E-07	8.85E-08	9.00E-09	9.13E-07
Archaea;Euryarchaeota;Thermoplasmata;Methanomassiliicoccales;Methanomassiliicoccaceae;Candidatus_Methanomethylophilus;Candidatus_Methanomethylophilus_alvus	1.10E-08	2.38E-08	2.68E-08	0	2.00E-08	0	1.63E-08	5.54E-08	1.69E-08	8.14E-07	3.79E-06	1.62E-06	1.76E-08	1.41E-06	5.56E-07	2.68E-07	0	2.11E-06
Archaea;Euryarchaeota;Thermoplasmata;Methanomassiliicoccales;Methanomassiliicoccaceae;Candidatus_Methanomethylophilus;Candidatus_Methanomethylophilus_sp._1R26	4.38E-08	0	0	0	0	0	0	0	2.74E-08	1.20E-06	8.47E-07	8.85E-07	1.26E-08	5.45E-07	8.12E-07	5.16E-07	8.77E-08	8.67E-07
Archaea;Euryarchaeota;Thermoplasmata;Methanomassiliicoccales;Methanomassiliicoccaceae;Candidatus_Methanoplasma;Candidatus_Methanoplasma_termitum	2.46E-07	9.58E-08	1.16E-07	7.93E-08	1.15E-07	1.53E-08	1.83E-06	6.65E-08	1.09E-07	6.34E-06	1.35E-05	5.23E-06	3.38E-08	3.03E-06	4.29E-06	1.88E-06	3.01E-07	1.09E-05
Archaea;Euryarchaeota;Thermoplasmata;Methanomassiliicoccales;Methanomassiliicoccaceae;Methanomassiliicoccus;	1.86E-07	1.10E-07	4.89E-08	3.99E-08	4.42E-08	7.00E-08	1.02E-06	7.54E-08	2.70E-07	9.38E-06	1.12E-05	1.92E-05	1.05E-07	4.45E-06	1.76E-05	3.36E-06	1.09E-06	1.23E-05
Archaea;Euryarchaeota;Thermoplasmata;Methanomassiliicoccales;Methanomassiliicoccaceae;Methanomassiliicoccus;Candidatus_Methanomassiliicoccus_intestinalis	0	0	0	0	0	0	3.29E-07	0	0	1.29E-06	1.30E-06	1.52E-05	0	5.60E-07	2.26E-05	3.09E-07	1.32E-06	5.09E-06
Archaea;Euryarchaeota;Thermoplasmata;Methanomassiliicoccales;Methanomassiliicoccaceae;Methanomassiliicoccus;Methanomassiliicoccus_luminyensis	4.87E-07	9.94E-07	4.70E-07	8.20E-06	1.27E-06	3.25E-06	3.54E-06	2.75E-06	1.34E-05	1.44E-05	3.20E-05	3.67E-05	7.52E-06	8.43E-06	4.13E-05	7.38E-06	4.82E-06	2.63E-05
Archaea;Euryarchaeota;Thermoplasmata;Thermoplasmatales;;;	2.53E-06	3.18E-06	1.44E-05	8.59E-06	1.97E-06	3.25E-06	1.14E-05	2.13E-06	4.24E-06	1.37E-05	0.000159793	0.000163332	9.15E-06	1.45E-05	0.000209524	7.23E-06	1.97E-05	0.0001371
Archaea;Euryarchaeota;Thermoplasmata;Thermoplasmatales;;;Thermoplasmatales_archaeon_49_6	1.03E-06	3.37E-07	7.94E-08	8.21E-08	1.11E-07	7.97E-08	4.40E-07	6.47E-08	3.86E-07	1.94E-05	1.92E-05	1.14E-05	1.84E-07	1.02E-05	4.20E-06	9.15E-06	1.65E-06	1.44E-05
Archaea;Euryarchaeota;Thermoplasmata;Thermoplasmatales;;;Thermoplasmatales_archaeon_A-plasma	0	1.75E-08	0	0	0	0	4.82E-08	0	1.31E-08	3.11E-08	0	3.59E-07	0	1.87E-08	4.67E-08	0	2.29E-07	2.50E-08
Archaea;Euryarchaeota;Thermoplasmata;Thermoplasmatales;;;Thermoplasmatales_archaeon_BRNA1	6.16E-08	0	0	1.58E-06	6.14E-09	0	7.58E-08	2.55E-08	0	4.59E-07	2.71E-06	7.54E-07	6.36E-07	6.33E-08	1.01E-06	1.06E-07	6.46E-08	1.18E-06
Archaea;Euryarchaeota;Thermoplasmata;Thermoplasmatales;;;Thermoplasmatales_archaeon_B_DKE	0	2.65E-08	0	0	6.68E-08	8.22E-08	0	8.10E-08	0	7.06E-08	7.07E-07	1.64E-07	9.81E-09	1.13E-07	5.95E-08	2.66E-08	2.47E-08	1.27E-07
Archaea;Euryarchaeota;Thermoplasmata;Thermoplasmatales;;;Thermoplasmatales_archaeon_E-plasma	0	0	0	0	0	0	0	0	0	1.87E-07	3.91E-08	6.48E-08	0	0	0	0	0	5.64E-07
Archaea;Euryarchaeota;Thermoplasmata;Thermoplasmatales;;;Thermoplasmatales_archaeon_Gpl	0	0	0	0	0	0	0	0	0	2.94E-07	0	1.05E-07	4.73E-08	9.77E-08	3.40E-08	0	0	3.04E-08
Archaea;Euryarchaeota;Thermoplasmata;Thermoplasmatales;;;Thermoplasmatales_archaeon_I-plasma	4.15E-08	0	0	0	0	0	0	7.38E-09	1.97E-08	6.53E-07	3.97E-08	7.28E-07	0	1.99E-07	9.00E-09	1.33E-07	6.73E-07	3.69E-08
Archaea;Euryarchaeota;Thermoplasmata;Thermoplasmatales;;;Thermoplasmatales_archaeon_SCGC_AB-539-C06	7.08E-08	1.50E-08	0	3.09E-08	2.13E-07	8.17E-09	4.77E-07	8.32E-08	5.76E-07	8.60E-07	1.98E-05	8.11E-06	1.37E-07	8.95E-07	9.36E-06	3.51E-07	5.90E-07	1.04E-05
Archaea;Euryarchaeota;Thermoplasmata;Thermoplasmatales;;;Thermoplasmatales_archaeon_SCGC_AB-539-N05	8.43E-09	3.57E-07	3.64E-07	0	3.79E-08	6.06E-07	1.30E-06	1.05E-07	8.75E-07	1.32E-06	6.46E-06	2.24E-06	1.37E-08	5.67E-07	1.19E-06	9.36E-08	2.53E-07	1.73E-06
Archaea;Euryarchaeota;Thermoplasmata;Thermoplasmatales;;;Thermoplasmatales_archaeon_SCGC_AB-540-F20	1.53E-07	9.09E-08	1.30E-08	1.03E-07	6.75E-08	6.17E-07	1.21E-06	1.81E-07	2.49E-07	3.25E-07	1.57E-05	1.42E-05	6.04E-08	1.49E-06	2.10E-05	2.50E-07	2.64E-06	1.64E-05
Archaea;Euryarchaeota;Thermoplasmata;Thermoplasmatales;;;Thermoplasmatales_archaeon_SG8-52-1	2.01E-07	4.66E-07	1.12E-07	1.23E-06	7.17E-07	8.46E-07	1.64E-06	5.27E-07	1.00E-05	1.22E-06	1.72E-05	2.35E-05	3.92E-07	2.37E-06	3.30E-05	4.66E-07	4.20E-06	1.36E-05
Archaea;Euryarchaeota;Thermoplasmata;Thermoplasmatales;;;Thermoplasmatales_archaeon_SG8-52-2	4.20E-07	1.53E-06	2.08E-07	2.15E-07	3.19E-07	5.43E-07	4.06E-06	2.37E-07	7.95E-07	4.08E-06	2.82E-05	1.83E-05	4.73E-07	5.66E-06	2.33E-05	1.34E-06	2.66E-06	6.81E-05
Archaea;Euryarchaeota;Thermoplasmata;Thermoplasmatales;;;Thermoplasmatales_archaeon_SG8-52-3	1.09E-06	8.59E-08	5.70E-08	7.30E-07	6.43E-08	2.79E-07	1.24E-05	9.98E-08	5.57E-07	1.91E-06	9.49E-06	1.44E-05	1.88E-07	1.27E-06	2.00E-05	2.52E-06	1.63E-06	1.39E-05
Archaea;Euryarchaeota;Thermoplasmata;Thermoplasmatales;;;Thermoplasmatales_archaeon_SG8-52-4	9.56E-07	2.93E-06	1.14E-06	3.99E-07	8.19E-07	9.51E-07	2.97E-06	1.11E-06	1.81E-06	5.07E-05	1.47E-05	1.26E-05	7.43E-07	4.02E-06	6.48E-06	2.26E-06	4.92E-06	2.60E-05
Archaea;Euryarchaeota;Thermoplasmata;Thermoplasmatales;;;Thermoplasmatales_archaeon_SM1-50	1.57E-06	2.00E-07	4.59E-08	5.29E-08	1.66E-07	1.54E-07	1.80E-06	6.75E-08	5.12E-07	6.29E-06	3.40E-05	3.93E-05	2.06E-07	2.74E-06	4.77E-05	2.03E-06	3.26E-06	3.52E-05
Archaea;Euryarchaeota;Thermoplasmata;Thermoplasmatales;;;Thermoplasmatales_archaeon_ex4484_30	7.67E-07	8.05E-07	1.84E-07	2.56E-06	1.53E-06	1.97E-06	4.03E-06	6.34E-06	7.70E-07	1.43E-06	4.22E-05	6.23E-05	3.01E-06	3.16E-06	7.77E-05	6.45E-07	7.23E-06	4.02E-05
Archaea;Euryarchaeota;Thermoplasmata;Thermoplasmatales;;;Thermoplasmatales_archaeon_ex4484_36	2.27E-07	3.74E-07	6.04E-08	1.31E-07	3.39E-07	1.47E-07	1.84E-06	1.79E-06	3.63E-06	1.11E-06	2.58E-05	2.04E-05	8.15E-08	1.77E-06	2.58E-05	8.44E-07	1.75E-06	1.94E-05
Archaea;Euryarchaeota;Thermoplasmata;Thermoplasmatales;;;Thermoplasmatales_archaeon_ex4484_6	2.06E-07	2.41E-07	4.07E-08	6.95E-08	1.29E-06	3.15E-07	1.92E-06	1.92E-07	3.23E-07	4.86E-06	5.32E-05	3.24E-05	3.09E-07	2.97E-06	3.76E-05	1.72E-06	3.76E-06	3.35E-05
Archaea;Euryarchaeota;Thermoplasmata;Thermoplasmatales;;;Thermoplasmatales_archaeon_ex4572_165	3.99E-07	3.18E-07	2.36E-07	6.89E-07	1.62E-07	2.57E-07	6.28E-06	6.13E-07	1.56E-05	2.42E-06	7.91E-05	0.000107583	6.76E-07	7.01E-06	0.000145823	1.50E-06	1.66E-05	0.000100324
Archaea;Euryarchaeota;Thermoplasmata;Thermoplasmatales;Cuniculiplasmataceae;Cuniculiplasma;Cuniculiplasma_divulgatum	0	1.41E-07	7.37E-07	3.24E-07	5.16E-09	1.90E-07	1.05E-07	4.49E-08	9.80E-09	9.20E-08	3.46E-07	1.23E-06	1.00E-07	1.66E-07	6.80E-07	2.12E-07	8.12E-08	5.79E-07
Archaea;Euryarchaeota;Thermoplasmata;Thermoplasmatales;Cuniculiplasmataceae;Cuniculiplasma;Cuniculiplasma_sp._C_DKE	0	0	0	0	0	0	0	0	0	0	0	0	0	0	0	0	2.03E-07	0
Archaea;Euryarchaeota;Thermoplasmata;Thermoplasmatales;Ferroplasmaceae;;	1.16E-08	0	0	0	0	0	1.74E-08	0	0	0	6.88E-08	1.10E-06	0	8.52E-08	2.22E-07	1.05E-08	1.86E-08	3.84E-07
Archaea;Euryarchaeota;Thermoplasmata;Thermoplasmatales;Ferroplasmaceae;Acidiplasma;	0	5.43E-08	2.58E-08	0	0	2.04E-08	1.61E-07	1.34E-08	1.88E-08	8.14E-08	1.77E-07	5.92E-07	0	3.28E-08	9.07E-07	1.28E-08	2.16E-07	7.09E-07
Archaea;Euryarchaeota;Thermoplasmata;Thermoplasmatales;Ferroplasmaceae;Acidiplasma;Acidiplasma_aeolicum	1.54E-08	2.18E-07	1.33E-07	7.71E-08	2.75E-07	5.94E-08	0	9.53E-08	9.37E-08	0	3.07E-07	6.48E-08	9.31E-08	8.96E-09	5.54E-07	1.40E-08	7.81E-08	5.51E-07
Archaea;Euryarchaeota;Thermoplasmata;Thermoplasmatales;Ferroplasmaceae;Acidiplasma;Acidiplasma_sp._MBA-1	0	0	0	0	0	0	1.06E-08	0	0	3.29E-07	0	0	1.14E-08	1.64E-08	1.64E-08	8.27E-08	7.59E-07	2.93E-08
Archaea;Euryarchaeota;Thermoplasmata;Thermoplasmatales;Ferroplasmaceae;Ferroplasma;	0	0	0	0	0	5.34E-08	0	1.50E-08	2.75E-08	0	1.11E-07	1.98E-07	0	0	2.48E-07	3.38E-07	1.60E-08	3.35E-07
Archaea;Euryarchaeota;Thermoplasmata;Thermoplasmatales;Ferroplasmaceae;Ferroplasma;Ferroplasma_sp._Type_II	3.46E-08	1.42E-07	1.61E-07	0	0	0	2.67E-07	7.84E-09	2.95E-08	1.07E-06	1.93E-06	6.51E-07	0	4.40E-07	3.10E-07	7.84E-07	1.09E-06	1.35E-06
Archaea;Euryarchaeota;Thermoplasmata;Thermoplasmatales;Picrophilaceae;Picrophilus;	0	1.66E-08	0	0	0	0	5.43E-08	0	0	1.56E-07	1.95E-07	4.19E-07	0	1.08E-07	9.76E-08	1.73E-08	0	2.23E-07
Archaea;Euryarchaeota;Thermoplasmata;Thermoplasmatales;Picrophilaceae;Picrophilus;Picrophilus_oshimae	0	1.15E-07	3.91E-08	7.79E-06	1.72E-06	2.04E-07	0	5.70E-07	5.71E-08	2.21E-08	1.62E-07	1.90E-08	1.28E-05	7.44E-07	5.80E-07	1.87E-08	5.25E-07	3.32E-07
Archaea;Euryarchaeota;Thermoplasmata;Thermoplasmatales;Picrophilaceae;Picrophilus;Picrophilus_torridus	0	0	0	0	0	0	0	0	0	3.45E-08	2.16E-07	1.79E-07	0	0	1.94E-08	0	0	1.39E-07
Archaea;Euryarchaeota;Thermoplasmata;Thermoplasmatales;Thermoplasmataceae;Thermoplasma;	0	0	0	0	0	0	0	0	0	0	1.05E-07	1.74E-07	0	0	1.13E-07	0	0	5.04E-08
Archaea;Euryarchaeota;Thermoplasmata;Thermoplasmatales;Thermoplasmataceae;Thermoplasma;Thermoplasma_acidophilum	0	0	0	0	5.02E-08	0	0	0	0	5.66E-08	2.58E-07	9.80E-08	0	0	0	0	0	9.91E-07
Archaea;Euryarchaeota;Thermoplasmata;Thermoplasmatales;Thermoplasmataceae;Thermoplasma;Thermoplasma_volcanium	3.32E-08	0	0	0	0	0	0	0	0	0	0	8.89E-08	0	0	5.59E-07	0	3.36E-08	2.23E-07
Archaea;Nanoarchaeota;;Nanoarchaeales;Nanoarchaeaceae;Nanoarchaeum;Nanoarchaeum_equitans	0	0	0	0	1.98E-07	3.97E-08	0	0	1.79E-08	1.31E-08	8.90E-08	4.15E-07	0	9.58E-08	7.23E-07	0	0	5.07E-07
Archaea;Nanoarchaeota;;Nanoarchaeales;Nanopusillaceae;;	7.66E-08	0	0	0	0	0	6.36E-08	6.49E-09	7.24E-08	3.38E-07	7.57E-07	6.22E-07	0	1.50E-07	2.45E-07	2.24E-08	0	2.74E-06
Archaea;Nanoarchaeota;;Nanoarchaeales;Nanopusillaceae;Candidatus_Nanobsidianus;Candidatus_Nanobsidianus_stetteri	0	0	0	0	0	0	0	0	0	4.46E-08	0	7.73E-08	0	0	0	0	2.41E-07	0
Archaea;Thaumarchaeota;;;;;	1.48E-06	1.41E-06	2.17E-06	2.50E-06	1.01E-06	7.11E-07	9.93E-06	4.10E-07	1.38E-05	7.08E-06	1.78E-05	1.02E-05	5.87E-07	4.10E-06	1.33E-05	1.40E-06	8.68E-06	1.19E-05
Archaea;Thaumarchaeota;;;;;Marine_Group_I_thaumarchaeote_SCGC_AAA799-B03	2.42E-08	0	0	2.10E-06	1.11E-08	0	3.20E-07	0	4.21E-08	3.68E-08	0	0	1.30E-06	0	0	0	2.45E-08	0
Archaea;Thaumarchaeota;;;;;Marine_Group_I_thaumarchaeote_SCGC_AAA799-E16	1.49E-08	5.91E-07	1.06E-07	5.10E-06	9.06E-07	1.30E-06	0	1.29E-06	2.87E-08	2.65E-08	2.03E-07	4.60E-08	1.90E-06	1.46E-07	4.13E-07	5.45E-09	9.24E-07	1.68E-07
Archaea;Thaumarchaeota;;;;;Marine_Group_I_thaumarchaeote_SCGC_AAA799-P11	0	0	0	0	0	0	1.76E-07	0	0	9.70E-08	0	0	0	0	5.46E-08	0	0	0
Archaea;Thaumarchaeota;;;;;Thaumarchaeota_archaeon	8.96E-09	0	1.60E-08	0	0	0	2.85E-08	8.12E-07	1.55E-08	5.89E-08	2.21E-07	1.23E-07	6.05E-08	5.26E-08	7.75E-08	9.30E-08	7.87E-07	1.36E-07
Archaea;Thaumarchaeota;;;;;Thaumarchaeota_archaeon_13_1_20CM_2_39_20	0	0	1.48E-07	1.01E-08	0	4.67E-08	0	0	0	0	0	6.48E-08	0	0	2.81E-08	0	7.36E-08	0
Archaea;Thaumarchaeota;;;;;Thaumarchaeota_archaeon_13_1_40CM_2_39_4	0	3.31E-08	0	0	0	0	0	0	0	1.10E-07	0	0	0	0	0	0	0	0
Archaea;Thaumarchaeota;;;;;Thaumarchaeota_archaeon_13_1_40CM_38_12	1.47E-07	0	0	0	0	0	0	0	0	0	0	0	0	0	0	0	0	0
Archaea;Thaumarchaeota;;;;;Thaumarchaeota_archaeon_13_1_40CM_3_38_6	0	0	0	0	0	0	0	0	0	0	0	0	0	0	0	1.34E-07	0	0
Archaea;Thaumarchaeota;;;;;Thaumarchaeota_archaeon_13_1_40CM_3_50_5	7.17E-09	0	1.75E-08	0	0	0	0	0	0	3.52E-06	2.46E-06	3.84E-08	2.33E-08	1.25E-07	1.70E-08	1.25E-07	2.97E-06	2.22E-08
Archaea;Thaumarchaeota;;;;;Thaumarchaeota_archaeon_CSP1-1	0	4.62E-08	0	0	2.04E-07	1.02E-08	0	0	3.69E-08	2.19E-08	3.43E-08	1.51E-07	0	8.63E-08	0	0	0	8.78E-08
Archaea;Thaumarchaeota;;;;;Thaumarchaeota_archaeon_N4	3.53E-09	5.15E-09	5.29E-08	1.58E-08	4.33E-09	4.56E-09	1.01E-06	0	7.75E-08	4.04E-08	5.13E-06	4.26E-07	6.64E-08	1.12E-06	2.21E-07	1.16E-05	1.38E-07	1.15E-06
Archaea;Thaumarchaeota;;;;;Thaumarchaeota_archaeon_RBG_16_49_8	0	0	0	5.16E-06	0	0	0	0	0	9.81E-08	1.04E-06	3.85E-07	1.08E-06	2.71E-08	2.97E-07	0	7.08E-08	5.49E-07
Archaea;Thaumarchaeota;;;;;Thaumarchaeota_archaeon_SCGC_AB-539-E09	3.33E-08	0	0	0	0	0	4.21E-07	1.37E-06	0	2.54E-07	1.86E-06	3.35E-07	7.71E-09	2.49E-08	1.66E-07	0	2.59E-07	4.92E-07
Archaea;Thaumarchaeota;;;;;Thaumarchaeota_archaeon_ex4484_121	0	0	0	0	0	0	4.26E-08	0	1.24E-08	1.19E-07	4.35E-07	1.48E-07	0	4.57E-07	3.58E-07	0	1.44E-08	4.79E-07
Archaea;Thaumarchaeota;;;;;uncultured_marine_thaumarchaeote_AD1000_01_F04	4.94E-08	0	8.83E-08	0	0	0	7.21E-07	0	2.27E-07	1.17E-06	3.78E-07	7.99E-07	9.64E-09	2.94E-06	2.92E-07	1.04E-06	2.51E-08	1.65E-07
Archaea;Thaumarchaeota;;;;;uncultured_marine_thaumarchaeote_AD1000_100_C06	1.19E-07	1.33E-08	9.73E-09	0	1.12E-08	2.98E-08	6.93E-07	1.20E-08	0	4.74E-06	9.22E-07	4.28E-07	9.38E-08	1.79E-06	4.34E-08	9.51E-06	2.05E-06	1.54E-07
Archaea;Thaumarchaeota;;;;;uncultured_marine_thaumarchaeote_AD1000_24_H07	1.83E-08	0	0	0	0	0	2.74E-08	0	0	3.11E-07	0	1.63E-08	0	3.19E-08	0	1.83E-07	1.85E-08	0
Archaea;Thaumarchaeota;;;;;uncultured_marine_thaumarchaeote_AD1000_39_D08	0	0	0	0	0	0	1.36E-07	0	0	8.63E-08	2.76E-08	0	4.13E-08	1.34E-07	0	4.26E-07	1.42E-06	2.03E-08
Archaea;Thaumarchaeota;;;;;uncultured_marine_thaumarchaeote_AD1000_44_E12	0	4.26E-07	2.74E-07	0	3.97E-08	4.31E-06	1.75E-06	3.44E-08	1.89E-08	0	9.36E-08	3.88E-07	0	3.36E-08	7.98E-07	0	4.40E-08	6.74E-08
Archaea;Thaumarchaeota;;;;;uncultured_marine_thaumarchaeote_KM3_06_C02	0	4.02E-08	2.26E-08	0	0	0	2.76E-08	0	8.83E-08	3.81E-08	1.86E-07	5.44E-07	0	2.15E-08	0	1.68E-08	2.81E-08	3.82E-08
Archaea;Thaumarchaeota;;;;;uncultured_marine_thaumarchaeote_KM3_12_C10	0	0	0	0	0	0	1.67E-08	0	0	2.30E-08	4.81E-08	3.98E-08	0	0	6.47E-08	0	0	2.42E-07
Archaea;Thaumarchaeota;;;;;uncultured_marine_thaumarchaeote_KM3_13_H10	1.81E-07	0	0	0	0	0	1.68E-08	0	1.43E-07	1.10E-07	1.01E-07	1.68E-07	0	1.37E-08	2.05E-07	8.38E-08	4.77E-08	3.53E-07
Archaea;Thaumarchaeota;;;;;uncultured_marine_thaumarchaeote_KM3_33_B12	0	4.19E-08	0	0	2.35E-08	2.47E-08	3.84E-08	2.44E-08	0	0	6.91E-08	1.14E-07	0	4.47E-08	2.98E-07	0	2.60E-08	3.98E-08
Archaea;Thaumarchaeota;;;;;uncultured_marine_thaumarchaeote_KM3_35_D03	0	2.53E-07	1.86E-07	5.12E-07	3.07E-07	1.74E-07	0	2.60E-07	1.77E-08	0	3.46E-08	0	1.59E-07	0	1.34E-07	0	4.18E-07	8.44E-08
Archaea;Thaumarchaeota;;;;;uncultured_marine_thaumarchaeote_KM3_43_D05	6.20E-09	1.13E-05	3.02E-05	0	2.75E-07	0	0	2.67E-06	5.38E-09	3.83E-08	1.07E-06	3.04E-07	0	4.32E-08	7.18E-09	5.62E-09	5.02E-08	1.28E-08
Archaea;Thaumarchaeota;;;;;uncultured_marine_thaumarchaeote_KM3_45_G08	9.20E-07	0	0	0	0	2.68E-08	2.71E-07	0	2.78E-07	3.86E-06	0	0	0	1.46E-07	6.45E-08	6.36E-07	0	0
Archaea;Thaumarchaeota;;;;;uncultured_marine_thaumarchaeote_KM3_46_G10	0	1.29E-07	5.50E-07	0	0	2.66E-07	4.13E-08	0	2.88E-07	2.04E-07	1.98E-08	1.97E-07	0	1.07E-08	3.39E-07	3.03E-07	1.86E-08	5.79E-07
Archaea;Thaumarchaeota;;;;;uncultured_marine_thaumarchaeote_KM3_53_E01	1.27E-07	0	0	0	0	0	0	0	0	0	0	0	0	0	0	0	0	0
Archaea;Thaumarchaeota;;;;;uncultured_marine_thaumarchaeote_KM3_53_H02	6.29E-07	0	0	0	0	0	0	0	0	0	0	0	0	0	0	0	0	0
Archaea;Thaumarchaeota;;;;;uncultured_marine_thaumarchaeote_KM3_66_E06	8.68E-09	0	1.06E-07	0	0	3.35E-08	9.08E-08	0	3.01E-08	1.79E-08	0	3.10E-08	0	5.04E-08	1.01E-07	0	0	0
Archaea;Thaumarchaeota;;;;;uncultured_marine_thaumarchaeote_KM3_70_D04	5.57E-08	0	0	0	0	0	3.05E-08	0	0	6.05E-07	4.21E-08	2.65E-08	1.19E-08	6.40E-07	3.44E-08	1.12E-06	1.50E-08	8.01E-08
Archaea;Thaumarchaeota;;;;;uncultured_marine_thaumarchaeote_KM3_70_D07	0	0	0	0	0	0	0	0	0	2.09E-07	0	0	0	4.72E-08	0	2.30E-07	2.06E-08	0
Archaea;Thaumarchaeota;;;;;uncultured_marine_thaumarchaeote_KM3_73_F02	0	0	0	0	0	0	0	0	0	0	2.40E-07	5.88E-08	1.93E-08	3.83E-08	1.04E-07	0	0	1.66E-07
Archaea;Thaumarchaeota;;;;;uncultured_marine_thaumarchaeote_KM3_85_E11	0	3.84E-08	6.46E-08	0	0	0	3.96E-08	0	1.15E-07	1.82E-08	1.90E-08	7.24E-07	0	5.12E-08	0	1.60E-08	0	5.20E-07
Archaea;Thaumarchaeota;;;;;uncultured_marine_thaumarchaeote_KM3_87_E01	0	9.28E-07	7.78E-08	2.26E-07	1.26E-06	3.23E-07	0	4.39E-07	0	1.64E-08	4.98E-07	2.84E-08	1.09E-07	8.33E-08	2.31E-07	0	2.42E-08	2.23E-07
Archaea;Thaumarchaeota;;;;Candidatus_Caldiarchaeum;Candidatus_Caldiarchaeum_subterraneum	7.20E-09	2.89E-07	3.47E-07	4.40E-07	4.98E-07	1.05E-07	4.01E-06	2.11E-07	3.76E-08	1.76E-06	3.49E-06	1.33E-06	2.93E-07	1.88E-06	1.87E-06	8.30E-07	1.52E-06	3.67E-06
Archaea;Thaumarchaeota;;;;Candidatus_Nitrosopelagicus;Candidatus_Nitrosopelagicus_brevis	0	0	0	5.21E-08	2.86E-08	0	0	2.55E-08	1.55E-08	0	9.62E-09	1.59E-08	0	0	0	0	0	2.77E-08
Archaea;Thaumarchaeota;;;;Candidatus_Nitrosotalea;Candidatus_Nitrosotalea_devanaterra	8.89E-07	2.27E-09	6.62E-08	0	0	6.61E-09	7.57E-08	5.16E-08	2.27E-08	2.70E-08	4.61E-07	1.36E-07	3.36E-09	1.64E-07	5.85E-07	2.71E-08	3.29E-07	1.44E-06
Archaea;Thaumarchaeota;;;;Candidatus_Nitrosotenuis;Candidatus_Nitrosotenuis_chungbukensis	4.26E-08	4.68E-09	1.05E-08	0	7.79E-09	2.57E-07	3.05E-06	1.63E-08	2.44E-06	5.32E-07	4.26E-08	1.00E-07	1.73E-08	2.01E-07	1.09E-07	2.80E-07	3.66E-08	5.34E-08
Archaea;Thaumarchaeota;;;;Candidatus_Nitrosotenuis;Candidatus_Nitrosotenuis_cloacae	0	0	0	0	0	0	0	0	0	0	3.60E-07	4.83E-07	0	1.62E-08	1.29E-07	0	0	3.08E-07
Archaea;Thaumarchaeota;;Cenarchaeales;Cenarchaeaceae;Cenarchaeum;Cenarchaeum_symbiosum	1.10E-08	6.64E-07	1.10E-06	1.66E-06	8.57E-07	2.52E-06	1.02E-05	1.05E-06	2.26E-05	5.37E-07	1.17E-05	2.88E-06	2.26E-06	2.98E-06	8.58E-06	6.03E-06	1.11E-06	6.14E-06
Archaea;Thaumarchaeota;;Nitrosopumilales;Nitrosopumilaceae;;	7.04E-07	0	0	0	0	0	0	0	0	2.24E-06	3.06E-07	2.03E-07	0	2.39E-07	4.18E-07	6.87E-08	3.84E-08	1.82E-07
Archaea;Thaumarchaeota;;Nitrosopumilales;Nitrosopumilaceae;Candidatus_Nitrosoarchaeum;	3.99E-08	7.22E-08	0	3.32E-08	9.11E-09	1.60E-07	3.30E-08	1.18E-07	1.57E-08	3.00E-07	5.09E-08	5.32E-07	6.02E-08	9.80E-08	2.31E-08	8.20E-09	1.30E-07	1.89E-07
Archaea;Thaumarchaeota;;Nitrosopumilales;Nitrosopumilaceae;Candidatus_Nitrosoarchaeum;Candidatus_Nitrosoarchaeum_koreensis	0	0	0	0	0	0	2.43E-07	0	0	0	0	5.27E-08	0	1.03E-07	6.86E-08	0	0	0
Archaea;Thaumarchaeota;;Nitrosopumilales;Nitrosopumilaceae;Candidatus_Nitrosoarchaeum;Candidatus_Nitrosoarchaeum_limnia	0	0	5.68E-07	0	5.64E-08	7.08E-08	8.57E-07	0	7.20E-08	2.10E-07	2.83E-07	7.54E-07	0	2.01E-07	8.19E-08	9.62E-08	5.60E-08	6.01E-07
Archaea;Thaumarchaeota;;Nitrosopumilales;Nitrosopumilaceae;Candidatus_Nitrosomarinus;Candidatus_Nitrosomarinus_catalina	4.13E-06	1.51E-07	0	1.69E-08	0	1.96E-08	1.55E-07	0	0	4.33E-07	0	1.99E-07	0	2.65E-07	2.77E-07	4.18E-08	0	2.55E-07
Archaea;Thaumarchaeota;;Nitrosopumilales;Nitrosopumilaceae;Nitrosopumilus;	1.02E-08	3.73E-08	0	0	1.41E-07	0	3.04E-08	8.76E-07	0	1.87E-07	5.41E-07	5.44E-08	4.09E-09	7.97E-07	2.67E-07	8.19E-08	2.83E-07	3.05E-07
Archaea;Thaumarchaeota;;Nitrosopumilales;Nitrosopumilaceae;Nitrosopumilus;Candidatus_Nitrosopumilus_adriaticus	1.46E-08	7.58E-07	1.35E-08	1.84E-08	1.13E-08	3.73E-07	0	6.54E-06	5.76E-08	2.30E-07	1.96E-06	2.78E-07	1.66E-08	2.84E-08	6.58E-07	2.20E-08	1.15E-06	2.31E-06
Archaea;Thaumarchaeota;;Nitrosopumilales;Nitrosopumilaceae;Nitrosopumilus;Candidatus_Nitrosopumilus_koreensis	0	0	0	0	6.38E-09	0	0	0	0	0	4.29E-07	4.98E-08	0	6.49E-08	2.59E-07	0	0	1.08E-06
Archaea;Thaumarchaeota;;Nitrosopumilales;Nitrosopumilaceae;Nitrosopumilus;Candidatus_Nitrosopumilus_piranensis	0	0	0	2.01E-08	2.19E-07	3.47E-08	2.86E-07	0	4.17E-07	0	2.10E-07	0	5.28E-08	8.49E-08	5.65E-07	4.06E-08	2.77E-07	2.19E-06
Archaea;Thaumarchaeota;;Nitrosopumilales;Nitrosopumilaceae;Nitrosopumilus;Nitrosopumilus_maritimus	0	6.40E-08	1.61E-08	4.19E-07	1.21E-08	9.50E-08	0	1.79E-07	3.38E-08	7.56E-08	0	1.18E-08	1.74E-07	1.04E-07	4.59E-08	2.20E-07	2.25E-07	1.36E-08
Archaea;Thaumarchaeota;;Nitrosopumilales;Nitrosopumilaceae;Nitrosopumilus;Nitrosopumilus_sp._AR	0	3.80E-06	7.17E-07	0	4.03E-07	3.24E-07	1.73E-07	6.52E-06	5.52E-08	1.64E-08	1.54E-07	0	0	0	5.52E-08	0	7.23E-08	2.13E-07
Archaea;Thaumarchaeota;;Nitrosopumilales;Nitrosopumilaceae;Nitrosopumilus;Nitrosopumilus_sp._BACL13_MAG-121220-bin23	0	0	0	0	0	0	0	0	0	0	0	1.80E-07	0	0	5.85E-08	0	0	2.61E-08
Archaea;Thaumarchaeota;Nitrososphaeria;Nitrososphaerales;Nitrososphaeraceae;Candidatus_Nitrosocosmicus;Candidatus_Nitrocosmicus_oleophilus	0	1.78E-08	0	4.20E-07	9.72E-08	2.20E-08	8.52E-09	2.88E-07	8.53E-08	2.42E-06	5.36E-08	6.55E-08	3.53E-07	4.55E-08	5.08E-08	2.41E-07	1.44E-06	1.11E-06
Archaea;Thaumarchaeota;Nitrososphaeria;Nitrososphaerales;Nitrososphaeraceae;Nitrososphaera;	1.60E-07	6.29E-08	9.39E-08	2.90E-06	3.23E-07	1.06E-07	3.47E-06	2.62E-07	4.56E-08	2.39E-06	1.80E-07	8.34E-07	1.37E-06	2.93E-07	3.20E-07	5.96E-06	1.67E-06	5.41E-07
Archaea;Thaumarchaeota;Nitrososphaeria;Nitrososphaerales;Nitrososphaeraceae;Nitrososphaera;Candidatus_Nitrososphaera_evergladensis	0	0	0	0	0	0	1.62E-07	0	0	1.99E-07	1.17E-07	8.31E-07	1.58E-08	6.16E-07	6.71E-07	3.89E-08	2.29E-07	3.49E-07
Archaea;Thaumarchaeota;Nitrososphaeria;Nitrososphaerales;Nitrososphaeraceae;Nitrososphaera;Candidatus_Nitrososphaera_gargensis	3.44E-08	7.09E-06	1.12E-06	3.42E-05	5.33E-05	4.66E-06	1.80E-06	3.00E-05	1.08E-06	1.03E-06	1.76E-06	2.39E-06	4.50E-05	5.65E-06	3.42E-06	1.05E-06	4.03E-06	4.99E-06
Bacteria;;;;;;	0.109156194	0.046554315	0.075157713	0.003729714	0.010608786	0.044407848	0.111187052	0.03174569	0.07159472	0.159271685	0.115289189	0.111341645	0.006063688	0.136455881	0.112606813	0.160734259	0.104573434	0.1183694
Bacteria;;;;;;'Osedax'_symbiont_bacterium_Rs2_46_30_T18	5.11E-07	2.62E-08	2.94E-08	0	0	8.12E-08	5.04E-07	0	6.27E-08	6.75E-08	0	4.30E-08	0	8.39E-08	3.91E-07	1.69E-08	0	0
Bacteria;;;;;;Aplysina_aerophoba_bacterial_symbiont_clone_AANRPS	0	0	0	0	0	0	0	0	0	0	0	0	0	2.25E-07	0	3.25E-08	0	0
Bacteria;;;;;;Microgenomates_group_bacterium_GW2011_GWA1_48_10	8.52E-07	1.44E-07	3.06E-08	1.69E-08	1.41E-07	2.25E-07	3.03E-07	2.88E-06	2.37E-08	2.32E-07	5.47E-07	1.15E-07	3.56E-08	1.11E-07	8.50E-07	2.60E-07	1.34E-06	8.07E-07
Bacteria;;;;;;Microgenomates_group_bacterium_GW2011_GWA2_44_7	0	0	0	0	0	1.05E-08	0	0	0	0	0	0	0	0	3.30E-07	0	0	2.04E-07
Bacteria;;;;;;Microgenomates_group_bacterium_GW2011_GWA2_46_16	3.55E-08	1.37E-07	5.43E-08	1.35E-08	0	3.42E-08	2.76E-07	0	6.69E-08	3.38E-08	1.25E-06	1.38E-07	0	6.49E-07	1.76E-06	2.35E-07	1.68E-07	5.48E-06
Bacteria;;;;;;Microgenomates_group_bacterium_GW2011_GWA2_46_7	2.86E-08	0	0	0	0	0	8.55E-08	0	0	8.83E-08	1.54E-07	2.55E-08	0	0	2.65E-07	0	2.89E-08	9.61E-07
Bacteria;;;;;;Microgenomates_group_bacterium_GW2011_GWA2_47_8	1.79E-08	0	0	0	0	0	2.95E-08	0	3.30E-08	3.43E-06	3.25E-07	0	1.72E-09	6.53E-08	5.18E-09	1.32E-07	2.30E-07	1.36E-07
Bacteria;;;;;;Microgenomates_group_bacterium_GW2011_GWB1_44_8	5.33E-08	0	0	0	0	1.65E-08	2.56E-08	0	0	3.18E-08	4.90E-08	6.58E-08	0	8.57E-08	9.25E-07	7.00E-08	3.13E-08	2.87E-07
Bacteria;;;;;;Microgenomates_group_bacterium_GW2011_GWC1_37_12b	1.15E-08	0	0	0	0	0	0	0	0	1.76E-06	0	0	0	1.86E-07	0	6.23E-08	2.32E-08	0
Bacteria;;;;;;Microgenomates_group_bacterium_GW2011_GWC1_37_8	2.62E-08	4.87E-08	7.29E-09	1.64E-07	1.19E-08	2.99E-07	3.97E-07	1.62E-07	1.82E-07	4.72E-07	1.51E-07	3.08E-07	2.14E-07	2.63E-08	1.42E-07	5.62E-08	8.00E-08	2.44E-07
Bacteria;;;;;;Microgenomates_group_bacterium_GW2011_GWC1_39_12	2.06E-07	3.41E-08	0	0	1.16E-08	3.62E-08	5.60E-08	8.90E-09	0	1.93E-08	3.99E-06	3.13E-07	0	1.35E-07	1.59E-06	2.83E-08	8.92E-08	6.58E-06
Bacteria;;;;;;Microgenomates_group_bacterium_GW2011_GWC1_46_16	9.59E-08	2.17E-07	6.20E-07	0	1.62E-08	2.91E-07	5.01E-06	2.73E-07	4.44E-08	5.57E-07	1.14E-06	1.75E-06	0	8.04E-07	4.43E-06	3.39E-07	3.84E-07	4.31E-06
Bacteria;;;;;;Microgenomates_group_bacterium_GW2011_GWC1_49_7	0	0	0	0	0	0	1.99E-07	0	0	2.03E-07	0	0	0	1.24E-07	0	1.43E-07	0	8.26E-08
Bacteria;;;;;;Microgenomates_group_bacterium_GW2011_GWC2_45_8	2.03E-08	4.41E-07	0	0	0	7.02E-08	9.35E-07	2.28E-08	5.95E-08	1.88E-06	1.60E-06	2.55E-06	6.42E-08	4.74E-07	1.66E-06	1.18E-07	1.69E-06	4.60E-06
Bacteria;;;;;;Microgenomates_group_bacterium_GW2011_GWC2_46_7	1.06E-08	0	0	0	0	0	1.42E-08	0	0	2.00E-07	2.04E-08	5.28E-08	0	1.18E-07	0	1.80E-07	0	0
Bacteria;;;;;;Microgenomates_group_bacterium_GW2011_GWF1_38_5	6.02E-08	4.43E-08	8.82E-08	0	1.10E-07	5.08E-08	0	3.41E-08	1.95E-07	5.34E-07	5.19E-08	1.10E-07	0	7.86E-07	7.49E-08	3.17E-07	0	7.20E-07
Bacteria;;;;;;Microgenomates_group_bacterium_GW2011_GWF1_44_10	2.36E-07	1.08E-07	4.18E-08	0	1.40E-07	4.69E-08	3.48E-06	3.18E-08	1.49E-07	1.40E-06	5.58E-07	4.96E-07	6.08E-09	2.70E-06	3.84E-07	1.46E-05	4.81E-07	4.67E-06
Bacteria;;;;;;Microgenomates_group_bacterium_GW2011_GWF2_47_9	4.51E-07	3.88E-09	1.84E-07	2.84E-08	3.26E-09	2.23E-08	1.04E-05	0	1.35E-07	2.20E-06	1.48E-07	1.71E-07	0	1.15E-06	1.08E-07	2.17E-06	1.44E-08	2.58E-06
Bacteria;;;;;;Microgenomates_group_bacterium_RBG_16_45_19	2.42E-06	3.52E-07	1.08E-07	2.46E-07	1.64E-08	4.56E-07	7.25E-06	1.99E-06	1.48E-05	1.21E-06	4.28E-07	1.07E-07	2.84E-07	2.13E-06	2.41E-07	1.06E-06	4.31E-07	4.47E-07
Bacteria;;;;;;Microgenomates_group_bacterium_RIFCSPHIGHO2_01_FULL_45_11	0	0	0	0	0	0	1.61E-07	2.93E-08	0	4.76E-08	0	5.50E-08	0	6.09E-07	3.58E-08	3.36E-07	0	0
Bacteria;;;;;;Microgenomates_group_bacterium_RIFCSPLOWO2_01_FULL_47_10	0	0	0	0	2.35E-08	0	2.59E-06	0	0	2.01E-08	3.15E-08	4.81E-07	0	1.13E-08	9.04E-08	0	2.96E-08	4.03E-08
Bacteria;;;;;;PVC_group_bacterium_(ex_Bugula_neritina_AB1)	2.69E-07	1.34E-07	1.15E-07	0	6.87E-08	1.87E-07	3.96E-08	3.51E-08	6.16E-07	1.00E-06	9.74E-07	8.67E-07	0	1.01E-05	5.65E-07	2.56E-06	1.38E-06	1.52E-06
Bacteria;;;;;;Parcubacteria_group_bacterium_20-58-5	0	4.20E-08	2.83E-07	0	0	2.79E-07	3.96E-06	0	2.01E-07	0	2.91E-07	1.72E-07	0	0	1.63E-06	1.05E-07	0	3.99E-08
Bacteria;;;;;;Parcubacteria_group_bacterium_21-54-25	1.88E-06	1.20E-07	1.59E-06	4.74E-08	8.29E-08	9.73E-06	5.20E-06	1.54E-07	9.54E-06	1.65E-06	9.35E-07	1.44E-06	1.13E-07	9.71E-07	3.77E-06	4.36E-07	8.45E-07	2.89E-06
Bacteria;;;;;;Parcubacteria_group_bacterium_21-58-10	0	0	8.43E-08	0	0	0	0	0	0	2.63E-07	3.85E-07	1.26E-07	0	3.58E-07	2.34E-07	8.54E-08	0	2.30E-08
Bacteria;;;;;;Parcubacteria_group_bacterium_CG1_02_36_42	2.25E-07	1.06E-07	4.93E-08	0	1.30E-07	5.47E-08	3.18E-07	8.05E-08	1.85E-07	9.48E-07	4.59E-06	3.87E-06	7.79E-09	6.21E-07	2.15E-05	1.64E-07	5.35E-07	1.25E-05
Bacteria;;;;;;Parcubacteria_group_bacterium_CG1_02_37_13	1.76E-07	4.98E-08	8.73E-08	0	9.45E-08	6.22E-07	2.92E-07	1.60E-08	3.23E-06	9.05E-07	3.20E-06	3.51E-06	0	5.43E-07	8.56E-06	1.34E-07	3.90E-07	1.01E-05
Bacteria;;;;;;Parcubacteria_group_bacterium_CG1_02_37_51	6.33E-07	1.98E-07	3.07E-07	2.26E-08	1.51E-07	4.30E-07	2.95E-07	3.18E-08	9.47E-07	5.04E-07	2.09E-06	1.26E-06	4.54E-08	7.82E-07	4.39E-06	3.53E-07	7.64E-07	6.35E-06
Bacteria;;;;;;Parcubacteria_group_bacterium_CG1_02_39_15	1.31E-07	2.19E-07	5.97E-08	5.20E-09	7.66E-08	9.44E-08	9.53E-07	1.97E-07	4.16E-07	1.70E-06	7.86E-06	6.81E-06	1.11E-07	1.65E-06	1.09E-05	1.70E-06	6.35E-07	1.60E-05
Bacteria;;;;;;Parcubacteria_group_bacterium_CG1_02_40_25	0	9.25E-08	0	0	0	0	7.85E-08	0	2.74E-08	8.66E-08	2.37E-06	6.79E-07	0	3.66E-08	1.62E-06	5.72E-08	6.94E-08	1.40E-06
Bacteria;;;;;;Parcubacteria_group_bacterium_CG1_02_40_82	8.43E-08	1.17E-07	2.86E-08	0	4.67E-08	6.77E-08	1.89E-07	7.02E-08	5.24E-08	3.50E-08	3.37E-06	4.53E-07	2.87E-08	4.76E-07	3.22E-06	4.80E-08	7.84E-07	2.22E-06
Bacteria;;;;;;Parcubacteria_group_bacterium_CG1_02_41_12	0	7.94E-08	7.27E-08	7.41E-07	4.00E-08	0	5.55E-07	5.54E-08	5.07E-08	1.64E-07	1.71E-07	4.45E-07	1.41E-07	0	5.51E-07	0	1.05E-07	4.09E-07
Bacteria;;;;;;Parcubacteria_group_bacterium_CG1_02_41_26	2.17E-07	1.26E-07	2.60E-08	7.73E-09	1.84E-07	4.48E-08	5.12E-07	0	1.29E-05	8.63E-07	4.42E-06	5.67E-06	0	7.58E-07	1.37E-05	1.80E-07	2.17E-07	9.00E-06
Bacteria;;;;;;Parcubacteria_group_bacterium_CG1_02_44_31	0	0	2.75E-08	1.88E-08	2.06E-08	0	1.89E-08	0	3.92E-08	1.15E-07	3.16E-07	2.82E-07	0	1.12E-07	9.94E-07	2.29E-08	0	2.49E-06
Bacteria;;;;;;Parcubacteria_group_bacterium_CG1_02_44_65	1.64E-08	1.88E-07	2.29E-07	0	0	0	1.10E-06	0	0	0	1.58E-07	2.97E-07	0	0	1.22E-06	4.42E-08	0	4.23E-07
Bacteria;;;;;;Parcubacteria_group_bacterium_CG1_02_50_68	0	0	3.74E-08	0	0	0	1.83E-07	0	0	6.31E-08	0	5.46E-08	0	0	1.06E-07	0	0	0
Bacteria;;;;;;Parcubacteria_group_bacterium_CG1_02_58_44	2.62E-08	0	0	0	0	0	0	0	0	3.47E-07	2.46E-07	4.66E-08	0	1.52E-08	2.89E-08	1.33E-07	1.38E-07	1.22E-07
Bacteria;;;;;;Parcubacteria_group_bacterium_CG2_30_36_18	2.53E-07	3.57E-07	4.25E-07	6.32E-07	3.51E-07	1.43E-06	2.28E-06	6.12E-07	2.62E-07	7.11E-07	5.70E-06	3.07E-06	2.95E-07	5.34E-07	8.32E-06	1.13E-07	4.13E-07	9.10E-06
Bacteria;;;;;;Parcubacteria_group_bacterium_CG2_30_36_21	1.88E-07	2.84E-07	2.93E-08	6.18E-08	7.52E-08	3.06E-07	6.16E-07	9.87E-08	2.66E-07	1.37E-06	5.15E-06	7.02E-06	0	1.06E-06	2.47E-05	1.72E-07	6.75E-07	2.16E-05
Bacteria;;;;;;Parcubacteria_group_bacterium_CG2_30_36_38	0	5.75E-07	6.78E-07	1.55E-08	4.22E-09	1.57E-07	3.19E-07	0	2.40E-08	1.29E-07	1.20E-06	1.35E-06	3.74E-09	2.66E-07	3.91E-06	3.47E-07	7.42E-07	1.73E-06
Bacteria;;;;;;Parcubacteria_group_bacterium_CG2_30_44_11	6.09E-07	2.51E-06	9.76E-06	8.93E-07	1.21E-07	1.49E-05	0.00027019	9.66E-07	6.82E-06	1.10E-05	9.38E-06	2.89E-05	1.27E-06	7.16E-06	4.84E-05	8.37E-06	8.78E-07	7.26E-06
Bacteria;;;;;;Parcubacteria_group_bacterium_CG2_30_44_18	7.24E-08	2.21E-08	0	0	4.56E-08	0	2.42E-06	1.74E-08	1.59E-08	1.55E-07	5.11E-07	5.35E-07	0	2.90E-08	8.89E-07	5.22E-08	2.15E-07	7.02E-07
Bacteria;;;;;;Parcubacteria_group_bacterium_CG2_30_45_37	0	0	0	0	0	0	4.03E-08	0	0	0	4.48E-07	2.16E-07	0	0	8.25E-07	0	0	6.12E-07
Bacteria;;;;;;Parcubacteria_group_bacterium_CG2_30_48_51	0	2.33E-08	2.40E-07	0	0	0	2.40E-07	3.59E-08	2.07E-08	2.75E-07	1.16E-07	2.18E-07	0	9.00E-08	1.42E-06	2.02E-07	2.41E-08	1.08E-07
Bacteria;;;;;;Parcubacteria_group_bacterium_GW2011_GWA1_36_12	1.13E-07	1.23E-07	5.18E-08	0	3.28E-07	1.29E-07	4.67E-07	2.45E-09	1.31E-05	3.28E-06	1.88E-06	1.45E-06	0	2.08E-06	3.41E-06	9.00E-08	1.15E-07	4.24E-06
Bacteria;;;;;;Parcubacteria_group_bacterium_GW2011_GWA1_40_21	1.57E-08	0	0	0	0	6.09E-08	0	7.46E-09	0	3.67E-07	4.18E-07	7.88E-07	0	2.61E-08	8.23E-07	5.97E-08	1.38E-07	3.42E-07
Bacteria;;;;;;Parcubacteria_group_bacterium_GW2011_GWA1_42_7	0	0	0	0	0	0	0	0	0	0	3.22E-07	8.54E-08	0	8.35E-08	3.75E-07	0	2.42E-08	9.91E-07
Bacteria;;;;;;Parcubacteria_group_bacterium_GW2011_GWA1_45_7	0	0	0	0	0	0	1.47E-07	0	0	0	5.31E-08	0	0	0	0	0	0	0
Bacteria;;;;;;Parcubacteria_group_bacterium_GW2011_GWA1_47_10	0	0	0	0	0	0	5.79E-06	0	0	0	0	3.53E-07	0	0	4.18E-08	6.22E-08	2.19E-07	2.61E-07
Bacteria;;;;;;Parcubacteria_group_bacterium_GW2011_GWA1_47_11	3.82E-07	0	2.76E-07	0	4.61E-08	7.29E-08	1.41E-07	2.40E-08	9.78E-08	4.34E-08	5.52E-08	3.06E-07	2.40E-08	1.85E-07	6.32E-08	2.12E-08	9.99E-07	1.23E-07
Bacteria;;;;;;Parcubacteria_group_bacterium_GW2011_GWA1_47_8	0	3.05E-07	1.37E-08	1.31E-07	6.65E-08	4.91E-07	2.32E-06	2.93E-07	9.72E-09	5.10E-08	1.17E-07	1.73E-08	1.68E-08	4.12E-08	1.81E-07	1.82E-08	1.13E-08	2.57E-07
Bacteria;;;;;;Parcubacteria_group_bacterium_GW2011_GWA1_48_11b	0	3.78E-08	0	0	1.45E-08	1.14E-08	0	0	2.76E-08	0	7.06E-07	3.28E-07	0	4.41E-07	3.06E-06	6.02E-08	0	2.32E-06
Bacteria;;;;;;Parcubacteria_group_bacterium_GW2011_GWA1_51_12	2.53E-08	0	2.92E-08	0	0	0	0	0	2.20E-08	0	3.64E-08	2.56E-07	0	5.88E-08	1.73E-07	0	0	1.83E-07
Bacteria;;;;;;Parcubacteria_group_bacterium_GW2011_GWA1_53_13	1.45E-07	0	2.11E-08	0	0	0	0	1.68E-08	0	0	4.31E-08	4.36E-07	0	0	1.06E-07	0	5.15E-07	2.24E-07
Bacteria;;;;;;Parcubacteria_group_bacterium_GW2011_GWA1_59_11	1.79E-08	6.23E-07	8.04E-07	0	2.08E-08	1.21E-06	5.12E-06	0	6.86E-07	3.82E-07	1.94E-06	1.37E-06	0	7.64E-07	4.96E-06	2.44E-07	1.36E-06	1.06E-06
Bacteria;;;;;;Parcubacteria_group_bacterium_GW2011_GWA1_Parcubacteria_45_10	1.93E-07	0	0	0	0	1.45E-07	0	0	2.22E-08	2.63E-08	1.60E-07	1.52E-06	2.06E-08	7.18E-07	1.50E-06	1.98E-07	8.13E-08	3.08E-07
Bacteria;;;;;;Parcubacteria_group_bacterium_GW2011_GWA2_31_28	2.81E-07	2.25E-06	9.34E-08	3.56E-07	3.36E-07	2.62E-07	3.35E-06	2.61E-06	3.32E-06	6.85E-07	4.21E-06	1.21E-06	1.27E-07	6.90E-07	2.74E-06	9.27E-08	3.16E-06	1.37E-05
Bacteria;;;;;;Parcubacteria_group_bacterium_GW2011_GWA2_36_10	2.66E-07	0	1.29E-07	0	0	1.23E-07	3.34E-06	3.96E-08	6.34E-08	2.60E-07	9.77E-07	2.06E-06	3.52E-08	1.23E-07	6.29E-06	7.55E-08	1.47E-07	6.03E-06
Bacteria;;;;;;Parcubacteria_group_bacterium_GW2011_GWA2_37_10	2.17E-08	0	0	0	0	0	3.24E-08	0	0	3.34E-08	6.99E-08	0	0	0	2.51E-08	0	0	1.90E-07
Bacteria;;;;;;Parcubacteria_group_bacterium_GW2011_GWA2_38_13	0	0	0	0	0	0	0	0	0	1.70E-07	1.27E-07	8.85E-08	0	9.25E-08	2.28E-08	9.34E-09	5.09E-07	2.13E-08
Bacteria;;;;;;Parcubacteria_group_bacterium_GW2011_GWA2_38_13b	3.17E-08	0	1.93E-08	0	6.13E-09	3.05E-08	6.56E-08	0	6.16E-08	5.03E-07	8.98E-07	1.18E-06	2.70E-09	8.52E-08	4.37E-06	1.82E-08	1.36E-08	1.86E-06
Bacteria;;;;;;Parcubacteria_group_bacterium_GW2011_GWA2_39_18	9.02E-08	1.33E-08	0	0	0	5.87E-09	2.74E-07	0	0	4.72E-08	2.50E-07	3.40E-07	0	5.33E-08	2.30E-06	1.10E-08	2.95E-08	1.60E-06
Bacteria;;;;;;Parcubacteria_group_bacterium_GW2011_GWA2_40_23	0	0	9.50E-09	6.48E-09	7.11E-09	0	1.95E-07	2.12E-08	0	7.80E-08	2.04E-07	2.73E-07	0	2.03E-07	4.65E-07	7.77E-08	3.47E-08	1.81E-07
Bacteria;;;;;;Parcubacteria_group_bacterium_GW2011_GWA2_42_11	2.76E-08	1.02E-07	4.85E-07	1.52E-08	7.74E-08	2.34E-07	1.24E-07	2.77E-07	1.15E-07	3.05E-07	1.65E-06	4.86E-07	1.88E-08	5.23E-07	8.93E-07	7.97E-08	3.91E-07	3.07E-06
Bacteria;;;;;;Parcubacteria_group_bacterium_GW2011_GWA2_42_14	2.17E-08	0	0	0	0	0	0	0	0	0	5.83E-08	3.28E-07	0	6.29E-08	0	0	0	0
Bacteria;;;;;;Parcubacteria_group_bacterium_GW2011_GWA2_42_18	1.37E-08	0	0	0	6.24E-09	0	3.08E-08	0	1.19E-08	7.08E-08	5.27E-07	3.08E-07	0	2.40E-08	9.20E-07	2.50E-08	0	3.78E-07
Bacteria;;;;;;Parcubacteria_group_bacterium_GW2011_GWA2_42_28	0	0	1.07E-06	3.55E-08	0	2.67E-07	5.31E-08	0	0	6.69E-08	3.50E-08	7.09E-07	0	0	1.73E-07	1.44E-07	0	1.69E-07
Bacteria;;;;;;Parcubacteria_group_bacterium_GW2011_GWA2_43_11	0	0	5.90E-08	0	0	0	2.31E-07	0	0	2.44E-08	1.79E-07	3.17E-07	0	2.24E-08	8.23E-07	7.00E-08	3.93E-08	5.88E-07
Bacteria;;;;;;Parcubacteria_group_bacterium_GW2011_GWA2_43_13	0	0	0	0	0	0	0	0	0	1.79E-07	0	0	0	0	0	0	0	0
Bacteria;;;;;;Parcubacteria_group_bacterium_GW2011_GWA2_43_17	0	0	0	0	0	1.56E-08	5.09E-08	0	0	1.83E-07	8.06E-07	1.52E-07	0	2.40E-07	2.77E-07	1.69E-07	0	3.60E-07
Bacteria;;;;;;Parcubacteria_group_bacterium_GW2011_GWA2_43_9b	5.50E-08	7.78E-08	4.16E-08	5.99E-09	2.70E-08	6.02E-08	1.75E-06	3.61E-08	5.49E-08	1.39E-07	1.62E-06	2.96E-06	0	7.70E-07	2.66E-06	2.11E-07	9.57E-08	3.18E-06
Bacteria;;;;;;Parcubacteria_group_bacterium_GW2011_GWA2_44_12	9.24E-08	2.97E-07	2.26E-07	8.75E-09	6.72E-08	1.00E-07	1.13E-07	1.58E-06	1.40E-05	5.30E-07	5.60E-07	4.09E-07	2.70E-08	1.17E-07	1.26E-06	1.52E-08	1.86E-06	3.07E-06
Bacteria;;;;;;Parcubacteria_group_bacterium_GW2011_GWA2_44_15	0	0	0	0	0	0	1.73E-07	0	0	2.98E-08	2.48E-07	4.87E-07	0	4.22E-08	3.26E-07	1.65E-08	0	6.48E-07
Bacteria;;;;;;Parcubacteria_group_bacterium_GW2011_GWA2_45_15	0	0	0	0	5.30E-08	5.58E-08	0	0	0	0	0	0	0	0	0	0	0	2.40E-07
Bacteria;;;;;;Parcubacteria_group_bacterium_GW2011_GWA2_45_30	0	0	0	0	0	0	2.05E-08	2.34E-06	2.36E-06	1.22E-07	1.67E-07	2.21E-07	0	1.30E-06	4.25E-07	9.33E-08	4.67E-08	5.44E-07
Bacteria;;;;;;Parcubacteria_group_bacterium_GW2011_GWA2_46_10	0	7.04E-08	2.36E-07	0	0	1.03E-08	9.74E-08	0	3.80E-08	1.10E-08	1.51E-07	1.72E-07	0	0	1.13E-06	8.90E-08	2.89E-07	4.95E-07
Bacteria;;;;;;Parcubacteria_group_bacterium_GW2011_GWA2_46_39	0	0	0	0	0	0	0	0	0	0	0	0	0	0	0	0	2.31E-07	0
Bacteria;;;;;;Parcubacteria_group_bacterium_GW2011_GWA2_46_7	9.13E-09	0	0	0	0	0	0	1.73E-08	0	9.39E-09	9.82E-09	6.51E-08	0	1.06E-08	1.06E-08	0	9.23E-09	4.43E-07
Bacteria;;;;;;Parcubacteria_group_bacterium_GW2011_GWA2_46_9	0	0	0	0	0	0	1.81E-06	0	0	4.01E-08	0	0	0	0	4.52E-08	0	0	0
Bacteria;;;;;;Parcubacteria_group_bacterium_GW2011_GWA2_47_10	2.32E-08	0	0	0	0	0	0	0	8.54E-09	4.12E-07	0	0	0	1.28E-07	9.92E-07	1.34E-07	0	2.14E-07
Bacteria;;;;;;Parcubacteria_group_bacterium_GW2011_GWA2_47_10b	0	0	0	8.85E-08	8.51E-07	6.02E-09	0	2.97E-08	1.90E-07	0	0	0	1.31E-07	1.45E-08	1.45E-08	1.13E-08	0	2.59E-08
Bacteria;;;;;;Parcubacteria_group_bacterium_GW2011_GWA2_47_12	0	0	0	1.84E-08	0	2.50E-08	9.91E-07	5.22E-08	0	0	2.43E-07	1.72E-07	0	6.38E-08	4.27E-07	0	0	9.95E-08
Bacteria;;;;;;Parcubacteria_group_bacterium_GW2011_GWA2_47_16	0	1.13E-07	1.26E-07	0	0	1.81E-08	3.77E-08	6.25E-08	0	5.72E-07	0	0	0	0	1.01E-06	1.11E-08	6.68E-07	1.84E-07
Bacteria;;;;;;Parcubacteria_group_bacterium_GW2011_GWA2_47_21	0	0	0	0	0	0	1.00E-07	0	0	0	1.44E-07	0	0	0	0	0	0	0
Bacteria;;;;;;Parcubacteria_group_bacterium_GW2011_GWA2_47_26	3.46E-07	1.72E-08	0	0	0	0	7.09E-08	0	5.49E-08	2.49E-07	1.70E-08	5.93E-07	0	1.92E-08	7.79E-07	0	0	9.90E-07
Bacteria;;;;;;Parcubacteria_group_bacterium_GW2011_GWA2_47_64	2.82E-08	0	0	0	0	0	1.53E-07	0	1.99E-07	1.51E-06	8.04E-08	8.00E-07	0	5.35E-07	5.55E-08	9.67E-08	3.57E-08	1.96E-07
Bacteria;;;;;;Parcubacteria_group_bacterium_GW2011_GWA2_47_7	6.48E-08	9.98E-08	1.93E-07	3.03E-09	2.33E-08	2.68E-08	1.98E-06	2.42E-08	9.02E-08	2.90E-07	1.41E-06	1.43E-06	3.75E-08	3.80E-07	3.91E-06	2.98E-07	1.61E-07	2.04E-06
Bacteria;;;;;;Parcubacteria_group_bacterium_GW2011_GWA2_47_8	2.06E-08	0	2.52E-08	0	0	0	0	0	0	0	2.22E-08	7.35E-08	0	0	2.63E-07	0	0	1.71E-07
Bacteria;;;;;;Parcubacteria_group_bacterium_GW2011_GWA2_47_9	1.08E-07	2.99E-08	0	0	0	0	0	0	0	8.14E-08	2.55E-07	5.39E-07	0	6.38E-08	3.19E-08	0	0	1.39E-06
Bacteria;;;;;;Parcubacteria_group_bacterium_GW2011_GWA2_48_9	6.69E-08	7.38E-08	0	0	0	3.71E-07	5.18E-07	1.40E-08	5.73E-08	1.03E-06	8.08E-08	1.30E-07	0	2.29E-07	3.76E-07	2.13E-07	4.11E-07	1.56E-06
Bacteria;;;;;;Parcubacteria_group_bacterium_GW2011_GWA2_49_16	0	0	0	0	0	0	0	0	0	1.53E-07	0	0	0	3.99E-08	0	0	0	0
Bacteria;;;;;;Parcubacteria_group_bacterium_GW2011_GWA2_49_9	0	0	0	0	0	0	7.49E-06	0	0	1.58E-07	1.53E-06	7.68E-07	0	1.67E-08	1.53E-06	1.72E-07	9.78E-08	1.75E-06
Bacteria;;;;;;Parcubacteria_group_bacterium_GW2011_GWA2_50_10	0	0	0	0	0	0	6.16E-08	2.29E-08	0	7.43E-08	6.51E-07	1.96E-07	0	4.00E-07	1.61E-07	2.18E-08	8.66E-08	7.04E-07
Bacteria;;;;;;Parcubacteria_group_bacterium_GW2011_GWA2_50_10b	0	0	0	0	0	0	0	0	1.01E-08	3.60E-08	3.07E-07	9.44E-07	0	0	2.18E-06	0	5.90E-08	9.72E-07
Bacteria;;;;;;Parcubacteria_group_bacterium_GW2011_GWA2_51_10	4.66E-08	1.62E-07	5.22E-07	4.97E-07	2.95E-08	8.38E-07	3.90E-06	3.22E-07	7.50E-07	6.63E-07	2.72E-06	2.28E-06	1.95E-07	9.75E-07	3.54E-06	1.22E-06	2.93E-07	1.47E-06
Bacteria;;;;;;Parcubacteria_group_bacterium_GW2011_GWA2_51_12	0	0	0	0	0	0	1.16E-07	1.12E-06	2.69E-08	3.48E-08	2.21E-06	6.02E-08	0	1.21E-07	3.37E-07	2.81E-08	5.10E-07	4.59E-08
Bacteria;;;;;;Parcubacteria_group_bacterium_GW2011_GWA2_52_8	2.11E-07	3.55E-08	5.23E-08	0	0	8.26E-08	0	0	0	5.63E-07	3.64E-07	2.02E-07	0	5.81E-08	4.97E-07	9.64E-08	1.90E-08	1.63E-07
Bacteria;;;;;;Parcubacteria_group_bacterium_GW2011_GWA2_56_7	0	0	9.09E-08	0	0	2.87E-08	6.01E-07	0	0	0	0	5.31E-08	0	0	8.63E-08	0	0	0
Bacteria;;;;;;Parcubacteria_group_bacterium_GW2011_GWB1_36_5	1.60E-07	3.09E-08	3.31E-08	0	2.48E-08	4.92E-08	9.88E-08	0	2.36E-08	8.71E-08	4.12E-06	4.22E-06	4.43E-08	2.02E-07	4.60E-06	3.90E-08	5.10E-07	4.58E-06
Bacteria;;;;;;Parcubacteria_group_bacterium_GW2011_GWB1_40_14	0	1.61E-07	2.29E-07	1.12E-08	0	2.62E-07	1.24E-07	1.05E-07	1.73E-07	2.06E-07	2.29E-06	2.81E-06	4.52E-08	1.28E-06	3.60E-06	3.00E-07	9.92E-08	8.43E-06
Bacteria;;;;;;Parcubacteria_group_bacterium_GW2011_GWB1_41_4	0	0	7.28E-08	0	0	0	0	1.73E-08	2.02E-08	5.82E-07	2.34E-07	1.31E-06	2.41E-08	7.97E-08	4.92E-07	3.27E-07	2.39E-07	7.67E-07
Bacteria;;;;;;Parcubacteria_group_bacterium_GW2011_GWB1_42_6	9.59E-09	0	7.80E-09	0	0	1.45E-07	5.30E-07	0	3.61E-08	6.58E-09	2.78E-08	5.70E-09	0	2.97E-08	1.13E-06	2.03E-08	1.29E-08	0
Bacteria;;;;;;Parcubacteria_group_bacterium_GW2011_GWB1_43_8	5.07E-08	2.78E-08	1.56E-07	1.03E-08	1.53E-07	7.69E-08	4.15E-07	3.53E-08	1.43E-07	1.29E-07	1.43E-06	2.08E-06	9.66E-08	7.02E-07	4.06E-06	4.27E-08	2.31E-06	5.63E-06
Bacteria;;;;;;Parcubacteria_group_bacterium_GW2011_GWB1_43_8b	0	4.94E-07	3.28E-07	2.80E-08	0	1.70E-07	0	9.27E-07	0	0	0	0	4.06E-08	1.95E-08	1.95E-08	0	2.55E-08	0
Bacteria;;;;;;Parcubacteria_group_bacterium_GW2011_GWB1_44_7	3.94E-08	1.50E-08	0	0	0	0	1.03E-07	0	1.96E-07	1.11E-08	5.27E-07	2.50E-07	0	1.33E-07	7.12E-08	8.93E-08	5.62E-08	6.36E-07
Bacteria;;;;;;Parcubacteria_group_bacterium_GW2011_GWB1_45_9	0	0	0	0	3.27E-08	3.44E-08	0	0	0	2.36E-07	3.85E-08	7.96E-07	2.88E-08	0	1.86E-07	2.75E-07	0	0
Bacteria;;;;;;Parcubacteria_group_bacterium_GW2011_GWB1_48_6	0	0	0	0	0	0	1.09E-07	0	0	0	6.57E-08	1.85E-07	0	9.20E-08	0	0	0	4.46E-07
Bacteria;;;;;;Parcubacteria_group_bacterium_GW2011_GWB1_50_9	2.38E-09	2.59E-09	2.91E-09	0	2.18E-09	0	1.25E-08	0	1.34E-08	1.72E-08	3.28E-07	6.80E-08	0	2.71E-08	4.69E-07	3.58E-08	7.23E-09	3.51E-07
Bacteria;;;;;;Parcubacteria_group_bacterium_GW2011_GWB1_56_8	1.17E-05	1.20E-05	1.84E-05	5.00E-08	6.40E-07	6.29E-07	3.71E-06	3.67E-06	2.87E-07	2.37E-06	5.22E-06	1.22E-05	8.99E-08	1.11E-05	3.95E-06	2.24E-06	7.26E-07	4.86E-06
Bacteria;;;;;;Parcubacteria_group_bacterium_GW2011_GWC1_34_10	4.87E-08	1.99E-08	0	0	0	3.37E-08	7.58E-08	0	5.05E-08	2.29E-07	1.89E-06	1.50E-06	0	0	3.86E-06	3.01E-08	6.23E-08	9.46E-07
Bacteria;;;;;;Parcubacteria_group_bacterium_GW2011_GWC1_35_21	2.91E-08	0	0	0	0	0	3.91E-07	0	0	0	0	0	0	0	0	0	0	0
Bacteria;;;;;;Parcubacteria_group_bacterium_GW2011_GWC1_36_108	5.40E-08	8.11E-06	1.71E-05	2.05E-08	5.62E-09	2.87E-06	5.08E-07	4.91E-08	8.67E-08	1.58E-06	6.15E-07	5.29E-07	0	1.48E-06	7.61E-07	1.94E-06	9.14E-08	7.58E-07
Bacteria;;;;;;Parcubacteria_group_bacterium_GW2011_GWC1_38_6	6.02E-08	0	0	0	0	0	5.83E-07	0	0	1.14E-07	2.15E-07	0	0	0	1.27E-07	0	0	6.75E-07
Bacteria;;;;;;Parcubacteria_group_bacterium_GW2011_GWC1_39_29	1.55E-08	2.50E-07	3.45E-07	1.66E-08	0	8.98E-08	1.24E-05	4.29E-08	1.87E-07	1.47E-06	1.08E-07	1.35E-07	2.41E-08	2.51E-07	5.70E-08	2.51E-06	5.56E-08	1.06E-06
Bacteria;;;;;;Parcubacteria_group_bacterium_GW2011_GWC1_39_8	0	0	0	0	0	0	0	0	0	0	2.73E-08	4.53E-08	0	5.89E-08	0	1.72E-07	2.57E-08	0
Bacteria;;;;;;Parcubacteria_group_bacterium_GW2011_GWC1_41_7	0	0	7.98E-08	0	5.94E-08	2.09E-08	4.94E-07	0	9.40E-09	7.07E-08	1.67E-07	3.81E-07	0	0	3.52E-07	2.25E-08	1.11E-07	6.02E-07
Bacteria;;;;;;Parcubacteria_group_bacterium_GW2011_GWC1_42_11	0	0	0	0	0	0	6.87E-06	0	0	5.26E-07	0	2.61E-08	0	2.41E-07	8.07E-08	5.96E-07	0	6.25E-07
Bacteria;;;;;;Parcubacteria_group_bacterium_GW2011_GWC1_43_11b	1.68E-07	4.08E-07	9.26E-07	2.47E-08	3.44E-08	1.06E-06	3.79E-06	8.97E-06	6.65E-06	2.35E-06	4.03E-06	9.90E-06	7.90E-08	1.53E-06	8.82E-06	4.59E-07	3.94E-06	1.84E-05
Bacteria;;;;;;Parcubacteria_group_bacterium_GW2011_GWC1_43_12	0	0	0	0	0	0	0	0	0	3.81E-07	0	1.79E-07	0	0	1.32E-06	2.27E-08	0	5.32E-07
Bacteria;;;;;;Parcubacteria_group_bacterium_GW2011_GWC1_43_30	0	1.24E-07	4.17E-07	0	0	0	2.24E-06	0	0	0	2.72E-07	1.45E-06	0	0	7.63E-07	6.05E-08	0	2.88E-07
Bacteria;;;;;;Parcubacteria_group_bacterium_GW2011_GWC2_32_10	0	0	0	0	0	0	3.42E-08	0	0	0	9.04E-08	6.80E-08	0	8.86E-09	2.83E-07	0	0	1.18E-07
Bacteria;;;;;;Parcubacteria_group_bacterium_GW2011_GWC2_38_7	0	0	4.09E-08	0	0	0	1.35E-07	1.87E-08	1.71E-08	1.12E-06	2.01E-06	2.99E-06	9.54E-09	1.99E-06	2.97E-06	4.22E-06	2.19E-08	5.40E-06
Bacteria;;;;;;Parcubacteria_group_bacterium_GW2011_GWC2_39_14	0	0	0	0	0	0	1.86E-08	0	0	9.93E-08	2.68E-08	4.71E-07	5.02E-09	2.06E-07	1.97E-07	1.13E-08	1.26E-08	3.93E-07
Bacteria;;;;;;Parcubacteria_group_bacterium_GW2011_GWC2_40_31	7.58E-09	6.35E-08	7.35E-09	0	0	8.46E-08	1.75E-07	0	2.61E-09	3.20E-07	2.18E-07	5.94E-08	0	4.69E-07	1.41E-06	1.92E-07	4.63E-08	9.34E-09
Bacteria;;;;;;Parcubacteria_group_bacterium_GW2011_GWC2_42_11	1.25E-08	0	0	2.33E-08	0	6.73E-09	6.26E-08	0	0	3.16E-07	0	0	0	7.45E-08	4.21E-07	3.98E-08	1.41E-08	4.69E-07
Bacteria;;;;;;Parcubacteria_group_bacterium_GW2011_GWC2_42_12	1.11E-07	0	0	0	0	0	8.61E-08	0	0	2.85E-07	1.65E-07	1.85E-07	0	2.08E-08	0	1.71E-07	0	1.19E-08
Bacteria;;;;;;Parcubacteria_group_bacterium_GW2011_GWC2_42_13	2.83E-07	0	2.94E-08	0	0	0	0	0	4.18E-08	4.96E-08	0	0	0	5.60E-08	7.48E-08	4.37E-08	8.97E-08	4.48E-07
Bacteria;;;;;;Parcubacteria_group_bacterium_GW2011_GWC2_45_7	0	8.01E-08	0	0	0	1.80E-07	2.79E-07	0	8.09E-08	2.97E-07	0	4.16E-08	0	0	5.40E-08	0	0	2.89E-07
Bacteria;;;;;;Parcubacteria_group_bacterium_GW2011_GWC2_48_17	0	3.23E-07	3.90E-07	0	0	6.59E-08	1.15E-06	4.33E-08	3.20E-08	1.44E-07	7.61E-07	8.54E-07	0	7.95E-08	2.76E-06	8.27E-08	4.62E-08	1.89E-07
Bacteria;;;;;;Parcubacteria_group_bacterium_GW2011_GWC2_49_9	0	0	0	0	0	1.32E-07	0	0	0	7.04E-08	0	0	0	0	0	0	0	0
Bacteria;;;;;;Parcubacteria_group_bacterium_GW2011_GWC2_52_8c	0	1.59E-07	4.45E-08	0	8.34E-09	1.76E-08	0	0	7.92E-08	1.11E-07	9.72E-07	1.95E-07	2.20E-08	1.06E-07	1.10E-06	6.56E-07	8.27E-07	5.28E-07
Bacteria;;;;;;Parcubacteria_group_bacterium_GW2011_GWD2_38_11	0	0	0	0	0	1.78E-07	8.84E-07	0	4.00E-08	0	1.39E-07	1.59E-07	0	7.69E-08	4.10E-06	0	2.33E-08	2.74E-06
Bacteria;;;;;;Parcubacteria_group_bacterium_GW2011_GWD2_40_9	2.51E-08	1.50E-07	3.10E-08	0	0	1.30E-08	1.85E-08	0	3.44E-08	3.19E-08	6.87E-07	4.24E-06	0	3.68E-07	7.74E-07	2.31E-07	3.79E-08	5.37E-06
Bacteria;;;;;;Parcubacteria_group_bacterium_GW2011_GWD2_42_14	2.90E-07	2.88E-07	1.69E-06	1.68E-07	5.10E-07	1.97E-06	1.37E-05	1.10E-07	1.12E-06	1.12E-06	2.53E-06	3.51E-06	7.05E-08	5.90E-07	5.22E-06	1.06E-06	2.38E-07	1.14E-06
Bacteria;;;;;;Parcubacteria_group_bacterium_GW2011_GWD2_43_10	8.97E-09	9.76E-09	0	0	0	0	6.72E-06	0	2.68E-08	5.95E-08	4.95E-07	2.30E-07	0	5.31E-08	6.49E-07	0	0	4.03E-07
Bacteria;;;;;;Parcubacteria_group_bacterium_GW2011_GWE1_43_8	7.25E-08	0	0	0	0	0	0	0	0	1.63E-07	1.65E-07	5.29E-07	0	2.16E-06	2.30E-08	4.39E-07	3.08E-08	0
Bacteria;;;;;;Parcubacteria_group_bacterium_GW2011_GWE2_38_18	3.47E-08	9.08E-08	5.98E-08	0	0	2.49E-08	3.55E-07	1.99E-08	3.72E-08	3.73E-07	8.78E-07	1.58E-06	0	2.47E-07	6.18E-06	9.30E-09	3.12E-08	4.35E-06
Bacteria;;;;;;Parcubacteria_group_bacterium_GW2011_GWE2_39_37	6.66E-09	0	0	0	0	3.21E-08	1.99E-07	0	2.31E-07	0	7.17E-08	1.31E-07	0	4.64E-08	3.09E-07	0	6.74E-09	2.55E-07
Bacteria;;;;;;Parcubacteria_group_bacterium_GW2011_GWE2_40_8	0	0	0	0	0	0	0	0	0	9.45E-08	1.34E-07	0	0	5.47E-08	7.91E-08	2.14E-08	6.91E-08	4.69E-07
Bacteria;;;;;;Parcubacteria_group_bacterium_GW2011_GWE2_42_14	6.71E-07	1.83E-07	1.79E-07	3.96E-08	8.98E-07	1.16E-06	7.60E-08	1.37E-07	2.64E-08	4.56E-07	5.09E-07	6.04E-06	9.50E-08	4.51E-06	9.75E-07	3.46E-07	3.54E-06	1.80E-06
Bacteria;;;;;;Parcubacteria_group_bacterium_GW2011_GWE2_43_12	4.12E-05	1.37E-07	8.98E-08	0	0	0	1.57E-08	2.00E-08	5.47E-08	5.71E-07	2.00E-08	7.50E-08	0	4.49E-07	2.41E-08	9.68E-08	6.70E-08	9.78E-08
Bacteria;;;;;;Parcubacteria_group_bacterium_GW2011_GWF1_40_5	6.56E-09	6.04E-08	8.57E-09	0	6.41E-09	2.59E-07	1.78E-06	3.33E-08	8.68E-08	4.78E-07	2.67E-07	1.44E-07	0	5.00E-07	3.34E-06	7.24E-07	1.91E-07	2.14E-06
Bacteria;;;;;;Parcubacteria_group_bacterium_GW2011_GWF1_40_6	0	1.03E-07	0	0	0	0	2.84E-08	0	0	0	1.11E-06	7.11E-07	0	4.85E-07	3.63E-07	8.60E-08	0	2.65E-07
Bacteria;;;;;;Parcubacteria_group_bacterium_GW2011_GWF1_45_5	0	0	0	0	0	0	0	0	7.30E-09	6.12E-07	8.24E-08	2.46E-07	0	6.00E-08	6.21E-07	2.78E-07	0	7.13E-07
Bacteria;;;;;;Parcubacteria_group_bacterium_GW2011_GWF1_52_5	0	0	0	0	0	0	0	0	0	0	1.05E-07	2.61E-07	0	0	0	0	0	2.02E-07
Bacteria;;;;;;Parcubacteria_group_bacterium_GW2011_GWF2_38_76	1.16E-07	4.99E-07	7.39E-07	0	0	9.47E-08	1.04E-06	0	1.47E-07	8.97E-07	2.41E-06	3.06E-06	0	2.00E-06	3.34E-06	6.57E-07	3.15E-07	6.77E-06
Bacteria;;;;;;Parcubacteria_group_bacterium_GW2011_GWF2_38_8	1.34E-07	5.40E-09	0	0	0	4.78E-09	3.61E-07	0	8.62E-09	1.10E-06	0	7.97E-08	0	4.90E-07	5.81E-08	1.02E-07	0	1.17E-07
Bacteria;;;;;;Parcubacteria_group_bacterium_GW2011_GWF2_39_13b	8.21E-07	2.31E-08	0	0	0	0	1.41E-07	0	0	7.10E-09	9.13E-08	4.54E-07	0	3.01E-07	4.92E-08	1.25E-08	4.77E-09	1.44E-06
Bacteria;;;;;;Parcubacteria_group_bacterium_GW2011_GWF2_40_10	1.07E-07	0	1.31E-08	0	0	7.14E-08	4.67E-08	1.02E-08	1.85E-08	4.58E-08	1.06E-06	9.93E-07	0	1.79E-07	9.90E-06	1.93E-08	1.62E-07	8.33E-06
Bacteria;;;;;;Parcubacteria_group_bacterium_GW2011_GWF2_43_11	0	0	1.50E-08	0	2.63E-07	3.21E-08	2.43E-08	5.81E-08	6.30E-08	1.56E-08	7.12E-07	1.15E-06	0	3.86E-07	2.17E-06	2.22E-08	7.32E-08	4.68E-06
Bacteria;;;;;;Parcubacteria_group_bacterium_GW2011_GWF2_44_17	0	0	0	0	0	1.88E-07	7.28E-08	0	0	0	2.10E-07	0	0	5.66E-08	5.65E-08	4.42E-08	0	0
Bacteria;;;;;;Parcubacteria_group_bacterium_GW2011_GWF2_44_7	0	0	0	3.88E-08	0	0	2.72E-08	0	1.58E-08	1.87E-08	2.90E-07	1.97E-07	0	2.11E-08	4.81E-08	8.23E-09	0	4.72E-07
Bacteria;;;;;;Parcubacteria_group_bacterium_GW2011_GWF2_44_8	3.29E-07	1.14E-06	3.43E-06	1.35E-08	1.08E-07	4.39E-06	6.44E-05	8.05E-08	2.36E-06	3.26E-06	2.34E-06	8.11E-06	0	1.94E-06	1.36E-05	2.07E-06	1.19E-07	2.18E-06
Bacteria;;;;;;Parcubacteria_group_bacterium_GW2011_GWF2_44_8b	5.47E-08	5.42E-08	0	0	0	0	2.37E-07	0	0	6.28E-07	2.49E-07	7.11E-08	0	5.29E-07	8.54E-08	7.26E-08	0	1.51E-06
Bacteria;;;;;;Parcubacteria_group_bacterium_GW2011_GWF2_45_11	0	0	0	0	0	6.17E-09	0	0	0	1.71E-07	0	0	0	4.09E-07	0	1.52E-06	1.30E-08	0
Bacteria;;;;;;Parcubacteria_group_bacterium_GW2011_GWF2_46_8	0	0	2.45E-08	0	0	0	0	1.52E-07	0	0	0	0	0	0	0	0	2.17E-06	0
Bacteria;;;;;;Parcubacteria_group_bacterium_GW2011_GWF2_50_9	1.57E-07	0	8.24E-08	3.72E-08	3.27E-07	4.30E-08	1.72E-07	5.52E-08	2.68E-07	7.74E-07	9.14E-07	1.23E-06	5.57E-08	8.73E-07	1.06E-06	1.07E-06	2.17E-07	1.38E-06
Bacteria;;;;;;Parcubacteria_group_bacterium_RIFCSPHIGHO2_01_FULL_45_26	7.94E-08	1.27E-08	0	0	0	0	9.34E-07	0	0	2.43E-08	2.20E-07	4.45E-07	0	0	5.06E-07	2.14E-08	0	4.39E-07
Bacteria;;;;;;Parcubacteria_group_bacterium_RIFCSPHIGHO2_01_FULL_47_10b	4.50E-08	0	0	1.12E-06	8.31E-08	8.58E-08	0	3.21E-08	1.87E-08	7.65E-07	2.45E-07	4.18E-08	2.04E-07	6.92E-08	7.94E-07	9.52E-08	0	7.62E-07
Bacteria;;;;;;Parcubacteria_group_bacterium_RIFCSPHIGHO2_01_FULL_56_18	5.53E-09	0	0	0	0	0	1.95E-08	0	4.54E-08	6.71E-07	3.89E-07	1.97E-08	0	0	2.74E-07	1.08E-07	7.29E-06	1.17E-06
Bacteria;;;;;;Parcubacteria_group_bacterium_RIFCSPLOWO2_01_FULL_48_18	0	0	0	0	0	0	7.82E-09	0	1.82E-08	2.96E-08	1.46E-07	9.95E-08	0	5.67E-08	3.23E-07	1.11E-08	1.06E-08	1.03E-06
Bacteria;;;;;;Parcubacteria_group_bacterium_RIFCSPLOWO2_02_FULL_40_12	1.56E-07	0	0	0	0	0	0	0	0	0	0	0	0	0	0	0	3.60E-07	0
Bacteria;;;;;;Parcubacteria_group_bacterium_RIFOXYD2_FULL_52_8	0	1.46E-07	4.74E-07	0	0	1.65E-07	2.29E-06	0	1.17E-07	4.40E-08	2.43E-07	8.67E-07	0	1.45E-07	9.42E-07	6.85E-08	4.17E-08	1.08E-06
Bacteria;;;;;;Theonella_swinhoei_bacterial_symbiont_clone_pSW1H8	6.41E-08	3.83E-09	0	5.54E-09	0	4.87E-08	3.14E-08	0	2.60E-08	1.08E-05	1.25E-07	5.66E-07	1.55E-08	9.14E-07	1.49E-07	5.49E-06	2.03E-07	1.17E-07
Bacteria;;;;;;bacteria_symbiont_BFo2_of_Frankliniella_occidentalis	0	4.91E-08	0	2.26E-07	0	0	0	3.43E-07	0	0	0	0	1.45E-07	0	3.40E-07	0	0	2.80E-07
Bacteria;;;;;;bacterium_2013Ark19i	4.33E-08	0	8.15E-08	0	0	4.17E-08	9.98E-08	4.12E-08	0	2.75E-08	3.77E-08	7.26E-06	0	2.23E-07	8.36E-07	1.21E-08	6.76E-09	4.49E-07
Bacteria;;;;;;bacterium_336/3	5.12E-06	6.30E-07	1.40E-06	9.16E-09	1.36E-09	8.51E-07	2.99E-05	1.66E-07	4.44E-06	9.19E-06	1.98E-06	2.25E-06	5.00E-08	5.66E-06	1.28E-06	2.64E-06	8.74E-07	2.54E-06
Bacteria;;;;;;bacterium_42_11	1.12E-07	3.05E-07	5.06E-08	2.20E-07	6.00E-08	4.32E-08	5.66E-07	1.63E-07	3.11E-07	1.42E-06	2.30E-06	9.53E-06	1.39E-07	2.36E-06	1.29E-06	3.24E-06	6.90E-07	1.58E-06
Bacteria;;;;;;bacterium_A37T11	7.55E-07	7.82E-07	7.32E-07	1.28E-06	1.34E-06	1.04E-06	2.35E-06	4.86E-06	3.92E-07	1.66E-06	1.68E-06	2.63E-06	8.45E-07	1.68E-06	3.75E-06	1.65E-06	1.81E-06	3.22E-06
Bacteria;;;;;;bacterium_A52C2	4.37E-06	2.73E-07	5.57E-08	1.34E-07	7.46E-07	5.89E-07	6.01E-07	3.42E-07	9.04E-07	6.13E-07	6.90E-07	8.26E-07	5.29E-08	1.35E-06	7.34E-07	1.10E-06	3.87E-07	2.66E-06
Bacteria;;;;;;bacterium_B13(2017)	0	0	0	0	0	2.39E-08	1.74E-07	0	1.37E-07	8.41E-07	2.01E-07	2.06E-08	0	1.29E-06	2.30E-07	2.88E-06	0	2.33E-07
Bacteria;;;;;;bacterium_B17	8.39E-05	2.39E-06	6.88E-05	1.93E-06	1.92E-06	7.69E-06	9.72E-06	5.92E-06	9.63E-06	5.40E-05	1.10E-05	2.94E-05	3.93E-06	3.72E-05	1.66E-05	7.70E-05	7.73E-06	1.81E-05
Bacteria;;;;;;bacterium_BRH_c32	1.72E-06	2.10E-07	1.53E-07	9.50E-09	1.36E-07	3.98E-07	1.02E-05	9.97E-08	1.90E-06	2.99E-05	9.04E-06	6.66E-06	7.76E-08	9.12E-06	2.20E-06	1.00E-05	1.67E-06	4.60E-06
Bacteria;;;;;;bacterium_CG09_39_24	4.16E-08	0	0	0	0	0	0	0	0	0	2.52E-07	9.56E-08	0	4.84E-08	2.42E-07	0	2.11E-08	5.35E-07
Bacteria;;;;;;bacterium_CG10_37_50	0	0	0	0	0	2.89E-08	5.89E-07	2.73E-08	0	4.49E-08	9.50E-07	7.65E-07	0	0	1.23E-06	6.46E-08	1.39E-07	6.08E-07
Bacteria;;;;;;bacterium_CG10_46_32	5.11E-07	3.20E-08	0	0	7.72E-08	0	0	0	0	7.16E-07	1.23E-06	1.07E-06	0	2.95E-07	2.31E-06	1.42E-07	1.25E-07	2.29E-06
Bacteria;;;;;;bacterium_CG10_49_38	6.15E-08	8.64E-09	1.79E-07	0	1.48E-08	6.54E-08	2.27E-07	1.51E-08	6.47E-08	4.41E-07	2.99E-06	2.23E-06	9.81E-09	2.16E-07	4.68E-06	5.30E-07	2.50E-07	3.23E-06
Bacteria;;;;;;bacterium_CG1_02_42_9	9.88E-09	0	9.41E-09	0	0	0	3.32E-07	1.82E-08	0	2.61E-08	6.04E-07	5.37E-06	1.84E-08	2.97E-07	7.70E-06	3.44E-08	5.23E-07	1.05E-06
Bacteria;;;;;;bacterium_CG2_30_33_46	1.39E-08	3.49E-07	6.26E-08	0	2.25E-08	6.33E-08	8.39E-08	1.17E-08	7.89E-07	1.64E-05	3.74E-06	5.82E-07	9.27E-08	8.92E-07	2.64E-06	9.42E-07	6.06E-06	6.08E-06
Bacteria;;;;;;bacterium_CG2_30_37_16	0	1.68E-08	0	0	0	2.31E-08	6.65E-08	0	1.03E-07	7.69E-07	2.40E-07	2.63E-07	1.25E-08	1.67E-07	6.18E-07	6.02E-08	2.35E-08	6.55E-07
Bacteria;;;;;;bacterium_CG2_30_54_10	2.82E-07	1.20E-07	1.17E-07	4.59E-07	1.40E-07	1.41E-07	5.65E-07	2.09E-07	4.65E-07	1.97E-05	1.02E-06	9.29E-07	2.12E-07	1.90E-06	6.99E-07	2.56E-06	5.11E-07	1.22E-06
Bacteria;;;;;;bacterium_E08(2017)	2.78E-05	7.90E-06	3.94E-05	9.04E-07	4.80E-07	2.35E-05	1.08E-05	2.35E-06	2.74E-06	7.70E-05	6.21E-06	2.42E-05	1.04E-06	4.93E-05	4.57E-06	9.61E-05	2.31E-06	8.41E-06
Bacteria;;;;;;bacterium_F083	1.77E-06	2.81E-08	3.91E-08	2.30E-08	0	0	1.84E-06	0	1.02E-06	1.08E-06	3.21E-06	4.93E-06	6.60E-08	2.21E-06	2.52E-06	7.75E-07	1.75E-07	2.60E-06
Bacteria;;;;;;bacterium_F11	8.84E-07	3.89E-08	1.38E-07	3.81E-08	7.00E-08	1.14E-07	3.84E-06	5.63E-08	1.30E-07	4.04E-06	1.92E-06	6.93E-07	2.91E-08	1.26E-06	3.45E-07	3.84E-06	7.69E-07	1.37E-06
Bacteria;;;;;;bacterium_F16	9.69E-06	1.05E-08	1.00E-07	2.33E-08	1.35E-08	2.39E-07	1.92E-06	6.45E-08	1.49E-06	1.04E-05	2.84E-06	6.55E-06	8.65E-08	1.26E-05	1.24E-06	1.35E-05	5.97E-07	1.63E-06
Bacteria;;;;;;bacterium_G20	0	9.95E-08	7.04E-07	9.81E-09	0	7.27E-07	6.61E-06	1.93E-08	1.41E-07	6.21E-07	7.66E-07	1.14E-06	0	2.05E-07	4.88E-06	3.16E-07	2.09E-06	6.17E-07
Bacteria;;;;;;bacterium_I07	3.47E-06	1.38E-07	5.28E-08	2.24E-08	5.32E-08	3.48E-07	9.68E-06	1.26E-07	3.77E-06	1.47E-05	9.32E-06	4.30E-06	1.23E-07	6.47E-06	3.10E-06	5.60E-06	3.30E-06	5.40E-06
Bacteria;;;;;;bacterium_J17	0	2.71E-08	1.52E-08	1.51E-08	2.97E-08	0	2.95E-06	0	1.03E-08	7.89E-07	2.35E-06	3.43E-07	8.34E-09	7.47E-07	1.18E-06	2.36E-06	9.86E-07	7.81E-07
Bacteria;;;;;;bacterium_JKG1	1.42E-06	5.35E-07	3.83E-07	6.74E-08	6.09E-07	7.32E-07	4.17E-06	5.43E-06	1.80E-06	2.73E-05	4.63E-06	2.61E-06	2.48E-07	7.74E-06	6.22E-06	1.84E-05	2.40E-05	8.38E-06
Bacteria;;;;;;bacterium_K02(2017)	2.41E-06	5.02E-07	1.29E-06	0	4.96E-07	1.22E-06	1.25E-06	1.87E-07	4.43E-07	6.01E-07	1.47E-07	1.94E-07	7.42E-09	6.82E-07	4.40E-07	4.18E-07	4.94E-07	1.89E-07
Bacteria;;;;;;bacterium_M21	6.13E-06	9.93E-09	9.13E-08	1.52E-08	2.41E-08	1.02E-07	2.01E-06	7.33E-08	6.46E-07	6.09E-06	6.79E-06	6.09E-06	2.18E-09	5.54E-06	4.91E-06	8.23E-06	7.26E-07	3.60E-06
Bacteria;;;;;;bacterium_ML-1	0	0	0	0	0	0	0	0	0	1.13E-06	2.97E-08	0	0	0	0	6.35E-08	0	0
Bacteria;;;;;;bacterium_MS4	0	0	0	0	0	0	3.46E-08	0	0	3.93E-07	2.92E-07	2.45E-07	0	5.36E-08	3.52E-07	2.19E-07	0	5.18E-07
Bacteria;;;;;;bacterium_OL-1	0	0	0	0	0	0	5.25E-08	1.25E-08	1.14E-08	9.91E-07	2.60E-08	9.64E-07	0	1.17E-07	2.32E-07	1.19E-08	4.45E-08	9.09E-08
Bacteria;;;;;;bacterium_P201	6.32E-07	0	0	0	0	1.18E-08	5.57E-07	4.66E-08	0	1.40E-06	1.38E-07	8.31E-07	1.97E-08	3.29E-07	1.22E-07	2.89E-07	9.98E-08	1.32E-07
Bacteria;;;;;;bacterium_P3	1.43E-07	2.30E-08	0	0	0	8.40E-09	5.91E-08	4.91E-08	2.45E-08	1.45E-06	1.90E-07	1.55E-07	1.55E-08	1.19E-06	1.01E-07	1.18E-06	4.72E-07	6.45E-07
Bacteria;;;;;;bacterium_SCGC_AG-212-C10	5.69E-06	3.31E-06	5.70E-06	3.67E-06	2.67E-06	5.83E-06	1.14E-05	2.41E-06	9.18E-06	0.000145935	3.10E-05	7.37E-06	6.75E-06	2.37E-05	1.05E-05	0.000111932	0.001057764	2.32E-05
Bacteria;;;;;;bacterium_SCN_62-11	5.37E-06	1.81E-08	1.04E-07	4.46E-08	0	8.96E-08	8.23E-07	0	2.35E-07	6.43E-06	8.81E-07	1.14E-06	8.11E-08	2.53E-06	2.08E-07	1.65E-05	1.89E-06	2.03E-07
Bacteria;;;;;;bacterium_SIT6	0	0	0	0	0	0	0	0	0	8.00E-09	0	9.76E-07	0	1.80E-08	2.49E-07	2.82E-08	3.93E-08	2.94E-07
Bacteria;;;;;;bacterium_SM23_31	2.82E-05	7.69E-06	5.08E-06	1.36E-08	1.21E-06	5.01E-06	1.69E-05	9.79E-07	8.89E-06	3.12E-05	2.24E-05	2.27E-05	8.66E-08	3.79E-05	1.41E-05	3.16E-05	3.47E-05	1.95E-05
Bacteria;;;;;;bacterium_SM23_57	8.52E-05	4.54E-06	1.72E-06	6.44E-06	5.30E-07	2.80E-06	1.52E-05	2.91E-05	2.33E-06	1.92E-05	4.32E-06	6.80E-06	4.66E-06	1.07E-05	5.38E-06	8.61E-06	1.57E-06	6.38E-06
Bacteria;;;;;;bacterium_TMED144	4.86E-07	8.22E-07	1.62E-06	1.02E-08	2.59E-07	1.02E-06	1.02E-06	3.13E-07	1.12E-07	8.59E-06	5.54E-07	1.13E-06	1.12E-07	1.16E-06	2.94E-07	7.84E-06	7.48E-07	1.87E-07
Bacteria;;;;;;bacterium_TMED15	1.50E-05	4.68E-07	5.41E-08	8.41E-08	2.95E-06	1.66E-07	3.46E-06	8.61E-08	8.05E-07	1.32E-05	8.58E-06	7.03E-06	3.42E-07	8.16E-06	6.05E-06	1.57E-05	1.89E-05	5.08E-06
Bacteria;;;;;;bacterium_TMED161	0	0	0	0	0	2.49E-08	5.92E-08	0	2.99E-08	5.31E-07	1.50E-07	0	0	2.14E-07	0	1.56E-08	2.18E-07	0
Bacteria;;;;;;bacterium_TMED178	6.10E-08	2.51E-08	0	0	0	2.58E-07	1.63E-06	7.46E-09	4.71E-06	1.56E-07	7.52E-08	3.09E-07	0	1.34E-06	1.19E-07	4.50E-08	7.50E-08	3.21E-07
Bacteria;;;;;;bacterium_TMED181	1.04E-05	0.000235442	0.000256238	0	8.53E-05	7.04E-05	2.01E-06	0.000116925	5.05E-06	1.06E-06	2.34E-05	1.95E-06	3.20E-07	6.26E-06	3.79E-06	7.75E-07	3.06E-06	3.11E-06
Bacteria;;;;;;bacterium_TMED190	1.02E-06	2.78E-08	0	1.54E-08	0	0	0	0	0	7.09E-07	8.10E-08	1.82E-07	0	1.03E-07	2.96E-08	2.86E-07	2.61E-08	2.67E-08
Bacteria;;;;;;bacterium_TMED198	1.36E-05	1.15E-06	8.43E-06	4.19E-09	0	2.08E-07	7.42E-06	2.25E-07	0.000195835	2.93E-07	6.81E-07	4.91E-06	1.03E-07	6.24E-07	4.25E-07	7.17E-08	4.76E-08	1.60E-06
Bacteria;;;;;;bacterium_TMED217	1.03E-07	8.48E-08	3.82E-07	0	0	9.83E-08	7.63E-08	7.02E-08	3.17E-08	1.37E-06	5.75E-07	7.04E-07	0	1.00E-07	8.03E-08	3.90E-07	3.67E-08	2.97E-07
Bacteria;;;;;;bacterium_TMED250	0	1.50E-08	6.71E-08	0	0	4.63E-08	0	0	0	6.14E-07	3.60E-07	4.21E-08	0	0	5.34E-07	0	1.81E-07	0
Bacteria;;;;;;bacterium_TMED264	1.39E-06	0.000221923	0.000294232	1.79E-08	5.02E-07	2.26E-05	1.16E-06	4.43E-05	1.51E-06	1.28E-06	9.43E-06	3.34E-06	0	1.47E-06	1.36E-06	2.98E-07	5.53E-07	2.67E-06
Bacteria;;;;;;bacterium_TMED277	7.43E-05	3.64E-07	2.33E-05	8.23E-09	3.52E-07	8.92E-07	1.67E-06	2.84E-07	1.07E-06	7.84E-07	5.04E-07	2.33E-06	2.32E-08	1.10E-06	9.28E-07	3.99E-07	1.62E-07	7.23E-06
Bacteria;;;;;;bacterium_TMED46	1.38E-06	6.70E-07	1.17E-07	0	1.33E-08	4.29E-07	2.86E-06	5.38E-06	1.10E-07	3.53E-06	3.51E-06	5.58E-07	4.18E-08	3.43E-06	1.16E-06	1.88E-06	2.25E-06	4.77E-07
Bacteria;;;;;;bacterium_TMED6	0	1.61E-06	1.43E-06	0	0	4.51E-07	1.17E-06	2.59E-07	0	1.84E-07	1.26E-07	4.17E-07	0	2.51E-07	1.36E-07	6.67E-08	0	1.21E-07
Bacteria;;;;;;bacterium_TMED80	0	0	1.52E-08	1.46E-07	0	0	1.86E-08	0	7.80E-08	4.69E-07	1.79E-07	2.01E-07	0	0	5.46E-08	1.02E-07	4.77E-08	4.18E-07
Bacteria;;;;;;bacterium_TMED88	1.08E-05	5.90E-06	0.000243044	1.80E-07	6.86E-06	5.12E-05	1.33E-05	4.08E-06	5.18E-06	1.74E-05	5.05E-06	4.76E-06	1.84E-07	1.34E-05	6.43E-06	2.15E-05	6.82E-06	4.90E-06
Bacteria;;;;;;bacterium_YEK0313	2.10E-06	0	3.82E-07	0	0	3.65E-07	2.37E-07	3.51E-08	1.07E-07	2.88E-06	2.76E-07	6.69E-07	4.75E-08	2.46E-06	3.07E-07	2.85E-06	5.00E-07	1.01E-07
Bacteria;;;;;;bacterium_enrichment_culture	0	0	0	0	0	0	0	0	0	2.50E-07	0	0	0	0	0	1.10E-07	0	0
Bacteria;;;;;;bacterium_enrichment_culture_clone_F5-11	0	0	2.49E-08	0	0	0	0	0	0	8.41E-08	0	0	0	0	2.37E-08	0	4.75E-07	0
Bacteria;;;;;;bacterium_enrichment_culture_clone_fosmid_MGS-K1	4.47E-08	1.58E-07	1.08E-07	0	8.34E-09	3.73E-07	1.82E-07	3.04E-08	8.06E-08	6.04E-07	5.02E-07	3.63E-06	0	9.58E-07	7.14E-07	1.20E-06	8.55E-07	1.58E-06
Bacteria;;;;;;bacterium_symbiont_of_Plakortis_simplex_pPS11G3	0	6.67E-08	0	0	0	0	0	0	0	1.70E-07	0	0	0	0	0	3.74E-08	1.14E-07	1.90E-07
Bacteria;;;;;;candidate_division_BRC1_bacterium_SM23_51	6.23E-06	1.17E-06	1.74E-06	1.52E-06	2.98E-07	1.75E-06	1.01E-05	4.34E-06	2.53E-05	2.23E-05	3.11E-05	1.42E-05	3.07E-06	1.41E-05	2.00E-05	3.11E-05	2.03E-05	1.70E-05
Bacteria;;;;;;candidate_division_KSB1_4572_119	3.21E-06	1.97E-07	1.04E-07	8.34E-08	1.35E-07	4.34E-07	1.97E-06	6.59E-08	1.12E-06	1.94E-05	3.93E-06	1.97E-06	5.84E-08	7.97E-06	1.20E-06	7.63E-06	4.73E-06	4.73E-06
Bacteria;;;;;;candidate_division_KSB1_bacterium_4484_188	6.04E-07	6.91E-07	3.03E-07	2.12E-09	6.37E-07	6.03E-08	3.60E-06	4.59E-06	2.46E-06	8.84E-06	6.10E-06	4.62E-06	5.58E-08	8.10E-06	2.13E-06	6.61E-06	2.68E-06	5.80E-06
Bacteria;;;;;;candidate_division_KSB1_bacterium_4484_219	1.44E-06	1.69E-08	3.16E-09	2.15E-09	2.66E-08	6.25E-08	4.82E-07	5.44E-07	5.47E-08	9.98E-06	3.03E-06	1.42E-06	1.04E-09	1.96E-06	2.08E-06	3.06E-06	1.32E-05	2.15E-06
Bacteria;;;;;;candidate_division_KSB1_bacterium_4484_87	7.13E-06	2.12E-06	9.18E-07	1.28E-06	2.78E-06	3.36E-06	1.45E-05	8.43E-06	2.71E-05	2.46E-05	2.05E-05	8.14E-06	2.33E-06	9.50E-06	1.47E-05	1.68E-05	5.32E-06	1.61E-05
Bacteria;;;;;;candidate_division_KSB1_bacterium_RBG_16_48_16	3.15E-06	1.18E-06	6.27E-07	9.10E-08	1.40E-07	1.60E-06	7.84E-06	3.99E-06	1.56E-06	4.77E-05	1.32E-05	9.49E-06	1.25E-07	1.37E-05	2.01E-05	1.90E-05	5.36E-05	2.53E-05
Bacteria;;;;;;candidate_division_Kazan_bacterium_GW2011_GWB1_52_7	0	0	2.23E-08	0	1.25E-07	8.79E-09	0	0	7.13E-08	1.88E-08	9.82E-08	3.42E-07	0	1.06E-08	2.01E-07	7.94E-07	5.54E-08	1.60E-07
Bacteria;;;;;;candidate_division_Kazan_bacterium_RBG_13_50_9	1.27E-07	0	0	0	0	0	6.76E-08	0	0	3.02E-08	0	3.49E-08	0	2.06E-08	2.46E-07	0	1.79E-08	1.78E-07
Bacteria;;;;;;candidate_division_SR1_bacterium_Aalborg_AAW-1	1.22E-06	6.70E-07	7.70E-08	2.24E-07	2.21E-06	8.38E-07	1.20E-06	7.08E-08	8.64E-07	2.34E-06	1.49E-05	1.63E-05	3.15E-07	5.39E-06	1.10E-05	4.37E-07	4.17E-07	3.96E-05
Bacteria;;;;;;candidate_division_SR1_bacterium_RAAC1_SR1_1	1.77E-06	2.04E-06	4.32E-07	7.17E-07	7.00E-06	1.06E-06	1.20E-05	4.53E-07	2.10E-06	1.06E-05	2.69E-05	3.21E-05	4.04E-07	1.66E-05	2.54E-05	1.82E-06	1.21E-06	7.92E-05
Bacteria;;;;;;candidate_division_TA06_bacterium_32_111	1.57E-08	7.77E-08	0	0	0	0	0	7.48E-08	5.43E-08	3.22E-08	5.36E-07	5.13E-07	0	7.27E-08	5.61E-07	8.55E-08	9.97E-08	8.34E-07
Bacteria;;;;;;candidate_division_TA06_bacterium_34_109	7.00E-08	1.08E-07	0	1.36E-08	1.96E-08	1.19E-07	1.97E-07	4.36E-08	7.49E-08	1.62E-06	7.19E-06	7.71E-06	1.86E-08	1.47E-06	6.98E-06	1.24E-06	7.34E-07	1.18E-05
Bacteria;;;;;;candidate_division_TA06_bacterium_DG_24	2.93E-08	0	0	0	0	0	3.79E-08	0	0	4.51E-08	1.95E-06	9.80E-07	1.02E-08	4.04E-07	1.55E-06	1.99E-07	5.92E-07	9.69E-07
Bacteria;;;;;;candidate_division_TA06_bacterium_DG_26	1.60E-08	2.07E-08	0	8.34E-09	1.16E-07	6.21E-08	8.47E-07	9.34E-08	6.81E-07	2.37E-06	6.03E-06	1.75E-06	8.07E-09	2.06E-06	1.19E-06	7.10E-07	2.43E-07	2.48E-06
Bacteria;;;;;;candidate_division_TA06_bacterium_DG_78	5.71E-08	7.02E-08	6.17E-08	5.00E-08	4.88E-08	1.00E-07	2.85E-06	0	6.93E-08	5.77E-06	1.05E-05	9.57E-06	3.53E-08	3.32E-06	5.56E-06	2.43E-06	2.43E-06	4.41E-06
Bacteria;;;;;;candidate_division_TA06_bacterium_SM1_40	1.72E-07	0	0	0	0	0	8.12E-07	0	0	1.46E-07	0	0	0	0	1.64E-07	2.92E-08	0	1.67E-07
Bacteria;;;;;;candidate_division_TA06_bacterium_SM23_40	2.25E-07	1.35E-07	3.97E-08	0	3.72E-08	5.66E-08	3.98E-07	9.09E-08	8.99E-08	6.03E-06	1.19E-06	2.06E-05	0	1.06E-06	1.33E-06	1.97E-06	2.75E-06	1.64E-06
Bacteria;;;;;;candidate_division_TM6_bacterium_GW2011_GWA2_36_9	1.65E-07	7.80E-09	0	0	2.90E-08	1.38E-08	1.82E-07	0	5.32E-08	4.02E-07	4.48E-07	1.33E-07	0	1.85E-07	2.19E-07	1.58E-08	2.18E-08	9.53E-08
Bacteria;;;;;;candidate_division_TM6_bacterium_GW2011_GWE2_41_16	1.79E-06	0	0	0	0	9.22E-09	6.44E-06	0	2.55E-08	3.39E-06	0	3.18E-08	3.59E-09	8.77E-07	0	2.30E-07	2.84E-08	4.57E-08
Bacteria;;;;;;candidate_division_TM6_bacterium_GW2011_GWE2_42_60	1.49E-07	0	1.17E-07	5.65E-08	4.51E-08	2.21E-07	0.000100793	5.96E-08	9.42E-08	6.78E-06	2.14E-07	3.00E-07	0	1.85E-07	5.29E-07	7.39E-08	1.07E-07	2.37E-07
Bacteria;;;;;;candidate_division_TM6_bacterium_GW2011_GWF2_28_16	0	0	0	0	3.34E-07	0	0	1.51E-07	0	2.24E-07	1.71E-08	0	0	0	0	6.21E-08	0	3.28E-08
Bacteria;;;;;;candidate_division_TM6_bacterium_GW2011_GWF2_30_66	8.18E-08	8.25E-08	8.49E-08	0	2.46E-08	1.99E-08	1.06E-05	2.24E-08	1.50E-07	1.26E-06	4.25E-07	7.70E-06	9.49E-09	1.10E-07	1.14E-06	2.86E-08	4.18E-08	4.87E-07
Bacteria;;;;;;candidate_division_TM6_bacterium_GW2011_GWF2_32_72	7.39E-06	1.17E-07	6.02E-06	6.95E-09	2.79E-07	8.00E-07	7.30E-06	3.37E-07	2.62E-07	8.53E-06	8.61E-07	1.17E-05	4.07E-09	9.21E-07	2.31E-06	4.11E-06	1.95E-07	1.09E-06
Bacteria;;;;;;candidate_division_TM6_bacterium_GW2011_GWF2_33_332	1.11E-06	3.29E-07	4.44E-06	6.14E-08	6.85E-08	3.45E-07	6.94E-06	1.73E-07	2.03E-07	9.82E-06	5.70E-06	7.17E-06	5.28E-08	3.33E-06	7.40E-06	5.88E-06	6.26E-07	8.89E-06
Bacteria;;;;;;candidate_division_TM6_bacterium_GW2011_GWF2_36_6	2.65E-06	0	0	0	0	0	0	0	0	1.33E-07	0	0	0	6.00E-08	0	0	0	0
Bacteria;;;;;;candidate_division_TM6_bacterium_GW2011_GWF2_37_49	3.23E-08	1.25E-07	3.28E-08	0	9.27E-09	6.10E-08	7.88E-06	5.54E-08	6.80E-08	4.13E-06	4.83E-06	3.41E-06	1.18E-08	1.03E-06	2.37E-06	1.33E-06	1.07E-06	7.45E-06
Bacteria;;;;;;candidate_division_TM6_bacterium_GW2011_GWF2_38_10	0	0	0	0	0	0	5.27E-08	0	2.02E-06	3.73E-07	0	0	0	0	0	0	0	3.22E-07
Bacteria;;;;;;candidate_division_TM6_bacterium_GW2011_GWF2_43_17	0	0	0	0	0	0	1.16E-05	1.13E-08	3.10E-08	8.92E-07	2.67E-08	1.08E-07	0	2.08E-08	3.59E-08	0	1.21E-08	2.05E-07
Bacteria;;;;;;candidate_division_TM6_bacterium_GW2011_GWF2_43_87	2.86E-07	2.37E-07	4.54E-06	1.02E-08	1.57E-06	2.61E-06	0.000134248	1.06E-06	1.04E-06	7.55E-06	1.61E-06	1.50E-06	1.09E-07	1.08E-06	2.42E-06	2.20E-07	2.62E-06	1.16E-06
Bacteria;;;;;;candidate_division_TM6_bacterium_RIFCSPHIGHO2_12_FULL_32_22	0	1.04E-06	9.90E-06	0	4.79E-07	2.91E-06	5.74E-06	0	8.85E-08	1.73E-06	2.13E-07	2.53E-07	0	3.21E-07	3.14E-07	2.25E-08	3.14E-06	9.08E-07
Bacteria;;;;;;candidate_division_TM6_bacterium_RIFCSPHIGHO2_12_FULL_36_22	1.02E-08	0	2.15E-07	0	0	3.76E-08	1.07E-05	5.87E-08	5.68E-07	6.50E-07	1.22E-07	1.38E-07	0	6.22E-08	3.08E-08	1.30E-08	3.18E-07	2.00E-08
Bacteria;;;;;;candidate_division_TM6_bacterium_RIFCSPHIGHO2_12_FULL_38_8	0	0	0	0	0	0	5.24E-06	0	6.89E-08	1.25E-07	2.38E-08	7.88E-08	0	0	0	0	0	0
Bacteria;;;;;;candidate_division_WOR-1_bacterium_RIFCSPHIGHO2_01_FULL_53_15	1.05E-08	4.59E-08	0	1.45E-07	0	1.42E-07	2.86E-07	7.01E-08	0	5.78E-08	4.62E-07	8.28E-08	7.21E-08	1.96E-07	1.83E-08	5.69E-07	2.13E-08	2.75E-07
Bacteria;;;;;;candidate_division_WOR-1_bacterium_RIFCSPHIGHO2_02_FULL_53_26	0	0	0	0	0	0	0	0	0	0	2.31E-07	1.40E-07	0	5.81E-08	1.82E-07	0	0	2.96E-08
Bacteria;;;;;;candidate_division_WOR-1_bacterium_RIFCSPLOWO2_02_FULL_46_20	0	1.69E-08	9.48E-09	0	1.42E-08	5.24E-08	1.16E-08	0	0	0	3.80E-07	5.54E-08	0	1.16E-07	0	4.52E-08	0	2.57E-07
Bacteria;;;;;;candidate_division_WOR-1_bacterium_RIFOXYA2_FULL_37_7	0	0	5.23E-08	0	1.96E-08	0	0	0	0	0	0	3.06E-07	0	0	2.48E-07	0	0	2.22E-07
Bacteria;;;;;;candidate_division_WOR-1_bacterium_RIFOXYB2_FULL_37_13	0	0	0	0	0	0	0	0	0	1.11E-07	4.05E-08	8.05E-07	0	1.57E-07	1.74E-07	1.36E-07	0	1.17E-07
Bacteria;;;;;;candidate_division_WOR-1_bacterium_RIFOXYB2_FULL_48_7	0	0	1.29E-08	0	0	1.06E-07	2.65E-07	0	1.68E-06	6.55E-07	2.88E-07	4.58E-08	0	1.77E-07	1.38E-07	2.65E-07	2.66E-07	3.61E-07
Bacteria;;;;;;candidate_division_WOR-1_bacterium_RIFOXYC2_FULL_37_10	0	1.65E-07	5.08E-09	0	4.10E-09	9.62E-08	6.35E-08	2.43E-08	1.93E-07	8.62E-08	7.21E-07	2.92E-06	1.44E-08	1.29E-07	1.71E-06	7.17E-08	4.73E-07	1.99E-06
Bacteria;;;;;;candidate_division_WOR-1_bacterium_RIFOXYC2_FULL_46_14	3.57E-07	0	0	0	0	0	0	0	1.23E-07	2.91E-07	0	0	0	1.83E-07	0	4.52E-08	0	0
Bacteria;;;;;;candidate_division_WOR_1_bacterium_DG_54_3	9.76E-07	1.04E-06	3.75E-07	1.47E-06	3.03E-07	3.02E-06	7.75E-06	1.13E-06	2.68E-05	1.19E-05	1.44E-05	9.52E-06	1.09E-06	4.25E-06	1.55E-05	6.73E-06	1.91E-05	2.99E-05
Bacteria;;;;;;candidate_division_WS6_bacterium_34_10	9.28E-07	5.15E-07	9.14E-07	2.19E-07	4.33E-07	4.17E-07	1.73E-06	6.33E-07	1.03E-06	5.45E-06	1.45E-05	1.60E-05	2.73E-07	8.98E-06	1.39E-05	9.23E-06	1.09E-05	3.34E-05
Bacteria;;;;;;candidate_division_WS6_bacterium_36_33	9.60E-08	2.83E-07	2.28E-08	0	6.28E-09	8.40E-09	1.23E-06	0	1.46E-07	6.98E-07	8.81E-07	1.30E-06	1.11E-08	6.53E-07	4.87E-06	1.82E-07	3.44E-07	1.25E-05
Bacteria;;;;;;candidate_division_WS6_bacterium_GW2011_GWA2_37_6	4.49E-08	8.87E-08	4.61E-08	1.58E-08	3.70E-08	0	1.74E-07	1.99E-07	1.52E-07	1.16E-06	8.85E-07	5.66E-06	0	6.48E-07	1.80E-06	4.81E-07	7.01E-07	4.32E-06
Bacteria;;;;;;candidate_division_WS6_bacterium_GW2011_GWC1_36_11	2.41E-08	0	0	0	2.20E-08	0	1.36E-07	0	1.86E-08	4.69E-08	4.90E-08	1.82E-07	0	1.25E-08	5.34E-07	2.18E-08	2.17E-08	1.23E-06
Bacteria;;;;;;candidate_division_WS6_bacterium_GW2011_GWC2_36_7	0	0	0	0	8.75E-09	1.84E-08	1.57E-07	0	0	0	6.18E-08	1.54E-07	0	2.22E-08	5.10E-07	0	9.69E-09	1.06E-06
Bacteria;;;;;;candidate_division_WS6_bacterium_GW2011_GWD1_35_594	0	7.59E-08	0	1.47E-07	0	2.45E-07	4.75E-08	5.60E-08	4.96E-08	1.11E-07	8.28E-07	1.24E-06	2.56E-08	1.07E-06	7.10E-07	1.01E-07	1.30E-06	1.45E-06
Bacteria;;;;;;candidate_division_WS6_bacterium_GW2011_GWE1_34_7	0.000141997	2.41E-07	1.34E-07	1.74E-07	9.31E-08	1.33E-07	7.41E-06	2.59E-07	1.74E-07	1.37E-06	1.65E-06	5.69E-07	5.19E-08	9.29E-07	7.06E-07	2.14E-07	8.78E-08	3.41E-06
Bacteria;;;;;;candidate_division_WS6_bacterium_GW2011_GWF1_35_23	1.53E-06	1.04E-06	4.90E-07	1.86E-07	3.49E-07	4.59E-07	4.00E-06	1.53E-06	1.26E-05	4.12E-06	6.76E-06	5.21E-05	2.25E-07	7.66E-06	7.12E-06	2.21E-06	4.23E-06	2.93E-05
Bacteria;;;;;;candidate_division_WS6_bacterium_GW2011_GWF2_39_15	5.96E-07	6.19E-07	6.08E-07	1.13E-07	1.53E-07	4.96E-07	3.87E-06	4.02E-07	6.75E-07	1.70E-06	6.35E-06	4.78E-06	1.98E-07	3.02E-06	1.63E-05	8.03E-07	5.88E-07	4.34E-05
Bacteria;;;;;;candidate_division_WS6_bacterium_OLB20	9.26E-08	4.67E-07	2.74E-07	1.40E-08	4.66E-08	1.75E-07	1.43E-06	3.28E-08	1.39E-05	2.37E-06	3.25E-06	1.60E-06	2.35E-08	1.64E-06	5.38E-06	8.99E-07	2.02E-06	1.18E-05
Bacteria;;;;;;candidate_division_WS6_bacterium_OLB21	4.75E-08	1.11E-07	1.46E-07	8.81E-08	1.87E-08	1.65E-07	9.82E-07	8.75E-08	2.86E-06	1.38E-06	5.25E-06	1.74E-06	7.18E-08	7.77E-07	3.13E-06	1.78E-07	2.76E-07	5.85E-06
Bacteria;;;;;;candidate_division_WS6_bacterium_RIFOXYB1_FULL_33_14	0	0	0	0	0	0	0	0	0	7.61E-08	2.19E-07	0	0	0	0	3.35E-08	0	0
Bacteria;;;;;;candidate_division_WS6_bacterium_RIFOXYC1_FULL_33_10	0	0	0	0	0	1.71E-08	5.23E-06	1.38E-08	1.81E-08	3.40E-07	2.17E-07	4.13E-07	0	7.03E-07	4.66E-07	4.67E-07	4.49E-08	7.81E-07
Bacteria;;;;;;magneto-ovoid_bacterium_MO-1	2.03E-07	6.11E-07	6.25E-07	4.42E-08	2.31E-07	2.44E-07	5.37E-07	6.21E-08	7.02E-07	2.76E-05	3.50E-06	8.72E-06	5.99E-08	5.87E-06	4.55E-06	1.28E-05	1.45E-06	4.91E-06
Bacteria;;;;;;methanotrophic_endosymbiont_of_Bathymodiolus_azoricus_(Menez_Gwen)	0	0	0	0	0	0	0	0	0	2.68E-07	9.79E-08	5.66E-07	0	1.22E-07	1.26E-07	5.30E-07	1.73E-07	1.15E-07
Bacteria;;;;;;uncultured_bacterium	0.000763729	0.000386723	0.000425328	1.34E-05	0.000100945	0.000490586	0.001226551	0.000224051	0.000647438	0.001341318	0.000976139	0.001089673	4.08E-05	0.001185892	0.0009877	0.001106827	0.000680717	0.001049965
Bacteria;;;;;;uncultured_bacterium_'pool_3_contig00022'	0	0	0	0	0	0	0	0	0	1.15E-08	0	0	0	3.89E-08	0	1.11E-07	0	0
Bacteria;;;;;;uncultured_bacterium_(gcode_4)	6.10E-06	4.42E-06	1.84E-06	8.31E-07	7.31E-06	2.78E-06	8.13E-06	6.14E-07	3.39E-05	3.31E-05	4.94E-05	5.22E-05	4.95E-07	1.71E-05	3.16E-05	1.61E-06	2.72E-06	0.000119773
Bacteria;;;;;;uncultured_bacterium_1114	0	0	0	0	0	0	0	0	0	1.94E-08	0	0	0	1.10E-08	0	1.03E-07	0	0
Bacteria;;;;;;uncultured_bacterium_20	5.07E-07	0	0	0	0	1.88E-08	8.74E-08	1.85E-08	1.69E-08	0	0	0	0	9.05E-08	0	8.83E-08	0	2.02E-08
Bacteria;;;;;;uncultured_bacterium_213	0	0	0	0	0	0	0	0	0	4.39E-08	0	0	0	0	0	9.09E-07	0	0
Bacteria;;;;;;uncultured_bacterium_34R1	2.51E-06	2.01E-07	3.57E-07	1.24E-07	4.99E-08	1.43E-07	1.82E-07	2.93E-07	0	9.08E-07	2.53E-07	2.31E-07	2.88E-07	5.96E-07	1.83E-07	3.29E-07	1.01E-06	2.09E-07
Bacteria;;;;;;uncultured_bacterium_5E7	0	0	0	0	0	0	0	0	0	9.24E-07	1.00E-07	5.46E-08	1.35E-08	1.95E-08	3.55E-08	3.80E-08	0	8.66E-08
Bacteria;;;;;;uncultured_bacterium_5G4	6.85E-09	0	0	0	0	0	0	0	0	7.51E-07	1.22E-07	0	0	2.12E-07	9.38E-08	3.95E-07	3.27E-06	8.53E-08
Bacteria;;;;;;uncultured_bacterium_66	0	0	0	0	0	5.24E-09	1.63E-08	0	0	7.28E-08	0	0	0	1.07E-07	0	1.68E-07	0	0
Bacteria;;;;;;uncultured_bacterium_9F08	1.58E-07	3.53E-08	3.17E-08	0	9.16E-09	7.10E-08	2.10E-07	4.59E-08	1.52E-07	0.000136537	1.37E-07	1.85E-07	5.65E-08	2.13E-06	1.58E-07	3.32E-07	4.04E-07	3.28E-07
Bacteria;;;;;;uncultured_bacterium_A1Q1_fos_1000	0	0	8.78E-08	0	1.78E-08	0	5.89E-08	0	0	5.01E-07	3.90E-07	6.38E-07	2.64E-08	3.76E-07	1.67E-07	3.90E-07	9.37E-08	1.18E-07
Bacteria;;;;;;uncultured_bacterium_A1Q1_fos_1025	0	0	0	0	0	0	0	0	0	4.68E-07	0	0	2.09E-08	4.53E-07	3.01E-08	1.19E-06	9.21E-08	0
Bacteria;;;;;;uncultured_bacterium_A1Q1_fos_1070	0	5.97E-09	1.34E-08	0	0	5.30E-08	4.79E-08	7.31E-08	0	4.82E-07	2.34E-07	5.86E-07	0	7.83E-08	1.65E-07	1.07E-07	4.81E-08	3.20E-07
Bacteria;;;;;;uncultured_bacterium_A1Q1_fos_1231	1.35E-06	1.45E-08	0	0	0	7.87E-09	0	1.17E-08	4.28E-08	4.71E-07	1.33E-07	3.56E-07	0	7.61E-08	3.40E-07	9.19E-08	8.60E-08	3.58E-07
Bacteria;;;;;;uncultured_bacterium_A1Q1_fos_1246	1.92E-08	0	0	0	0	0	0	0	0	2.07E-06	0	0	0	3.99E-07	0	5.48E-07	0	9.92E-09
Bacteria;;;;;;uncultured_bacterium_A1Q1_fos_15	4.26E-08	0	0	0	0	0	0	0	0	1.56E-07	3.06E-08	5.06E-08	0	4.84E-08	1.65E-08	1.08E-07	2.87E-08	1.89E-08
Bacteria;;;;;;uncultured_bacterium_A1Q1_fos_160	1.26E-07	0	0	0	0	0	0	0	0	3.71E-08	0	0	0	0	0	0	0	0
Bacteria;;;;;;uncultured_bacterium_A1Q1_fos_1807	0	0	2.07E-08	0	0	0	9.28E-09	0	0	2.02E-07	1.00E-08	0	0	7.21E-09	0	3.05E-07	4.08E-08	6.42E-09
Bacteria;;;;;;uncultured_bacterium_A1Q1_fos_1815	0	0	0	0	0	0	0	0	3.03E-08	1.60E-07	0	0	0	5.24E-08	0	5.76E-07	0	0
Bacteria;;;;;;uncultured_bacterium_A1Q1_fos_1877	0	0	0	0	0	4.17E-08	1.24E-06	0	9.12E-08	3.18E-08	0	0	0	0	0	2.21E-07	1.56E-08	6.72E-08
Bacteria;;;;;;uncultured_bacterium_A1Q1_fos_1880	3.98E-09	0	0	0	0	0	0	0	1.22E-08	1.09E-07	3.56E-07	2.40E-07	0	6.70E-07	9.22E-09	1.16E-06	8.05E-09	1.15E-07
Bacteria;;;;;;uncultured_bacterium_A1Q1_fos_2004	9.90E-08	3.07E-08	0	0	0	1.51E-08	1.96E-06	0	1.06E-06	2.38E-06	1.71E-07	0	0	1.41E-06	3.85E-08	2.19E-06	1.01E-07	9.39E-08
Bacteria;;;;;;uncultured_bacterium_A1Q1_fos_2037	1.02E-07	0	2.05E-08	0	1.15E-08	2.64E-08	6.39E-08	0	3.45E-08	3.97E-06	5.59E-09	0	0	9.10E-08	0	8.99E-08	1.05E-07	9.02E-08
Bacteria;;;;;;uncultured_bacterium_A1Q1_fos_2067	5.05E-08	0	0	0	0	0	0	0	0	0	0	0	0	2.93E-08	0	3.66E-07	0	0
Bacteria;;;;;;uncultured_bacterium_A1Q1_fos_2101	1.96E-05	3.60E-08	2.74E-08	0	6.39E-09	1.06E-08	3.54E-06	0	1.64E-07	8.94E-07	1.06E-07	2.48E-07	0	9.41E-07	6.39E-09	2.73E-07	2.60E-07	1.12E-07
Bacteria;;;;;;uncultured_bacterium_A1Q1_fos_2107	0	9.13E-08	3.68E-07	0	4.38E-08	1.30E-07	1.13E-07	1.58E-07	2.07E-06	5.08E-07	1.27E-06	9.61E-07	1.93E-08	2.71E-07	3.36E-06	1.08E-07	2.10E-06	7.41E-07
Bacteria;;;;;;uncultured_bacterium_A1Q1_fos_2111	6.44E-08	0	0	3.08E-08	0	0	0	0	1.58E-08	1.10E-05	1.54E-07	2.71E-07	0	5.14E-06	3.33E-07	1.13E-05	1.87E-08	9.01E-08
Bacteria;;;;;;uncultured_bacterium_A1Q1_fos_2286	3.73E-08	0	0	0	0	0	0	0	3.24E-08	3.84E-08	4.01E-08	0	0	0	0	4.23E-07	5.49E-08	0
Bacteria;;;;;;uncultured_bacterium_A1Q1_fos_25	7.07E-08	7.62E-08	0	2.19E-08	1.08E-07	2.28E-07	7.37E-08	2.50E-08	6.67E-08	8.24E-08	0	1.54E-06	3.12E-08	1.16E-06	7.90E-07	7.08E-08	2.20E-07	8.01E-07
Bacteria;;;;;;uncultured_bacterium_A1Q1_fos_485	1.36E-07	0	6.09E-08	0	0	3.72E-08	4.40E-07	0	1.58E-07	1.08E-07	5.58E-07	9.36E-08	0	7.43E-08	2.24E-07	3.89E-08	1.06E-07	4.14E-07
Bacteria;;;;;;uncultured_bacterium_A1Q1_fos_493	6.34E-08	0	0	0	0	8.98E-09	1.39E-08	0	0	3.60E-06	2.56E-08	5.83E-09	5.26E-09	1.24E-06	0	2.55E-06	0	0
Bacteria;;;;;;uncultured_bacterium_A1Q1_fos_499	0	0	0	0	0	0	0	0	0	4.32E-07	0	0	0	0	0	0	4.47E-08	0
Bacteria;;;;;;uncultured_bacterium_A1Q1_fos_515	1.10E-06	0	2.30E-07	0	0	3.50E-08	2.57E-07	6.91E-08	3.38E-08	1.17E-06	1.36E-06	1.97E-07	1.20E-07	1.12E-06	8.09E-08	1.54E-06	8.96E-07	2.45E-07
Bacteria;;;;;;uncultured_bacterium_A1Q1_fos_517	0	3.79E-08	0	0	0	1.58E-08	1.22E-07	9.22E-09	1.29E-07	3.21E-06	1.15E-07	1.73E-08	0	9.00E-08	0	3.72E-08	6.63E-08	0
Bacteria;;;;;;uncultured_bacterium_A1Q1_fos_560	0	3.11E-08	6.58E-07	0	0	1.38E-08	3.06E-07	0	0	1.90E-08	0	2.55E-08	0	2.83E-07	4.97E-08	2.08E-07	0	0
Bacteria;;;;;;uncultured_bacterium_A1Q1_fos_568	0	0	9.46E-08	0	0	0	3.86E-08	1.90E-08	0	1.03E-06	3.04E-07	1.97E-07	1.89E-08	4.32E-07	2.99E-08	7.25E-07	6.66E-07	2.27E-07
Bacteria;;;;;;uncultured_bacterium_A1Q1_fos_600	0	0	1.80E-07	0	0	0	0	0	0	5.71E-08	0	0	0	0	2.14E-08	1.68E-08	1.87E-08	0
Bacteria;;;;;;uncultured_bacterium_A1Q1_fos_91	2.92E-07	0	0	0	0	1.13E-08	7.23E-07	0	1.12E-08	5.85E-07	5.03E-08	5.52E-07	1.24E-08	1.50E-06	4.97E-08	8.25E-07	5.72E-08	3.61E-08
Bacteria;;;;;;uncultured_bacterium_AB_162	1.08E-08	0	0	0	0	0	1.20E-06	0	2.81E-08	3.45E-07	1.16E-08	5.78E-08	0	6.27E-09	0	0	1.09E-08	1.12E-08
Bacteria;;;;;;uncultured_bacterium_AOCefta2	5.04E-08	0	0	0	0	0	8.37E-09	0	0	1.44E-07	1.21E-08	9.98E-08	0	0	0	6.09E-07	0	0
Bacteria;;;;;;uncultured_bacterium_Ad_113_F04_contig1	0	0	0	0	0	0	0	0	0	0	6.97E-07	6.73E-07	0	7.83E-08	1.44E-06	2.44E-08	9.55E-08	2.02E-06
Bacteria;;;;;;uncultured_bacterium_Ak20-3	0	0	0	0	7.84E-09	0	0	0	1.49E-08	1.77E-08	0	0	0	2.09E-07	0	0	0	0
Bacteria;;;;;;uncultured_bacterium_BLR9	0	0	0	0	0	0	0	0	0	2.57E-08	0	0	0	1.16E-07	0	2.26E-07	1.26E-08	0
Bacteria;;;;;;uncultured_bacterium_CBNPD1_BAC_clone_1664	2.30E-06	1.11E-08	8.66E-07	0	1.87E-08	2.25E-07	1.06E-06	2.61E-08	9.82E-08	6.81E-06	4.47E-07	6.79E-07	1.58E-08	1.36E-06	4.40E-07	2.63E-06	1.67E-06	5.53E-07
Bacteria;;;;;;uncultured_bacterium_CBNPD1_BAC_clone_2089	3.67E-06	1.44E-07	1.83E-07	0	0	3.18E-07	1.27E-07	7.18E-08	1.76E-06	4.11E-07	7.75E-07	5.52E-07	7.60E-09	6.97E-07	9.22E-07	6.17E-07	2.57E-07	9.21E-07
Bacteria;;;;;;uncultured_bacterium_CBNPD1_BAC_clone_543	0	0	4.40E-08	0	0	0	0	0	0	1.06E-07	0	0	0	0	0	5.78E-07	4.04E-08	0
Bacteria;;;;;;uncultured_bacterium_CSL1	0	0	0	0	0	0	9.52E-07	0	0	1.45E-08	0	1.51E-08	0	1.31E-08	9.80E-09	5.11E-09	0	0
Bacteria;;;;;;uncultured_bacterium_CSLC3	0	0	0	0	0	0	0	0	0	0	0	0	0	2.34E-08	0	2.62E-07	6.79E-09	0
Bacteria;;;;;;uncultured_bacterium_CSLF43	0	0	0	0	0	0	0	0	0	0	0	0	0	3.41E-07	0	1.10E-07	0	0
Bacteria;;;;;;uncultured_bacterium_Contig12	0	0	0	0	0	0	0	0	0	5.77E-08	3.02E-08	0	0	0	0	1.78E-07	0	0
Bacteria;;;;;;uncultured_bacterium_Contig99	0	0	0	0	0	0	0	0	0	7.88E-08	1.09E-07	5.41E-08	0	1.17E-08	2.93E-07	0	0	3.40E-07
Bacteria;;;;;;uncultured_bacterium_Contigcl_1764b	0	0	0	0	0	0	0	0	0	0	3.00E-08	0	0	0	2.26E-07	0	5.64E-08	2.88E-07
Bacteria;;;;;;uncultured_bacterium_DX-7F-24	5.42E-07	0	0	0	0	1.39E-08	2.16E-08	0	0	7.43E-08	7.77E-09	0	0	4.19E-08	0	1.37E-07	1.46E-08	1.49E-08
Bacteria;;;;;;uncultured_bacterium_EC5	0	0	0	0	0	0	0	0	0	0	0	0	0	1.25E-07	0	2.43E-08	0	0
Bacteria;;;;;;uncultured_bacterium_EIL80B09	0	0	0	0	0	0	0	0	0	2.17E-07	0	0	0	8.82E-08	0	3.60E-07	0	0
Bacteria;;;;;;uncultured_bacterium_F41-01	2.76E-07	0	0	0	0	0	0	0	0	1.04E-06	1.96E-07	1.63E-07	0	1.11E-06	2.64E-08	8.13E-07	0	2.44E-08
Bacteria;;;;;;uncultured_bacterium_FGYC_13M19	0	0	0	0	7.10E-09	0	1.66E-07	0	2.13E-08	6.22E-07	1.76E-07	8.23E-08	0	6.58E-07	8.68E-08	3.53E-07	1.21E-08	6.35E-07
Bacteria;;;;;;uncultured_bacterium_FLS12	0	0	0	0	0	0	1.20E-07	0	0	7.49E-08	1.06E-05	4.13E-06	8.90E-09	2.75E-06	6.17E-06	6.67E-07	2.02E-06	3.47E-06
Bacteria;;;;;;uncultured_bacterium_FLS18	1.04E-08	0	0	0	0	0	0	0	0	1.36E-07	1.12E-08	0	0	4.52E-08	0	5.48E-07	2.36E-08	3.61E-08
Bacteria;;;;;;uncultured_bacterium_FPPP_13C3	0	0	0	0	0	0	0	0	0	0	0	0	0	0	0	0	0	8.69E-08
Bacteria;;;;;;uncultured_bacterium_FPPP_33K14	2.67E-06	2.86E-07	5.88E-07	0	4.00E-08	4.22E-07	5.95E-06	6.24E-06	4.18E-07	5.81E-06	4.05E-06	4.06E-06	0	2.29E-06	3.96E-06	7.53E-07	4.65E-06	3.12E-06
Bacteria;;;;;;uncultured_bacterium_FPPS_57A9	7.58E-09	0	2.77E-08	6.31E-09	0	1.46E-08	1.25E-07	7.20E-09	2.63E-08	4.71E-07	0	0	0	3.70E-07	0	1.37E-08	0	0
Bacteria;;;;;;uncultured_bacterium_FPPZ_5C6	0	0	5.69E-08	0	0	0	0	0	0	0	5.02E-08	0	0	1.08E-07	0	0	0	4.82E-08
Bacteria;;;;;;uncultured_bacterium_G1	0	0	0	0	0	0	0	0	0	0	0	5.10E-08	0	0	9.94E-08	0	0	1.03E-07
Bacteria;;;;;;uncultured_bacterium_HF0500_16O16	7.35E-08	7.96E-09	0	0	0	0	0	0	0	5.03E-08	5.96E-07	4.44E-07	0	3.07E-07	6.51E-07	7.30E-08	3.18E-07	1.60E-07
Bacteria;;;;;;uncultured_bacterium_IN-02	0	0	0	0	0	4.23E-09	0	8.35E-09	0	1.81E-08	0	0	0	0	3.26E-07	3.98E-09	2.67E-08	1.70E-06
Bacteria;;;;;;uncultured_bacterium_IN-14	1.21E-07	2.25E-08	2.24E-08	0	0	0	2.32E-07	0	0	5.05E-07	2.23E-08	3.48E-08	0	2.00E-07	0	3.26E-07	0	0
Bacteria;;;;;;uncultured_bacterium_Lac161	0	0	0	0	0	0	0	0	0	7.85E-08	0	0	0	8.73E-08	0	1.17E-06	0	0
Bacteria;;;;;;uncultured_bacterium_MedeBAC46A06	3.99E-08	3.26E-08	0	0	0	3.61E-08	5.24E-08	5.56E-07	1.78E-07	1.82E-06	1.83E-07	2.23E-07	1.16E-07	1.64E-07	7.82E-08	1.39E-06	1.96E-06	7.46E-08
Bacteria;;;;;;uncultured_bacterium_N27-1E	0	0	0	0	0	0	0	0	0	6.78E-07	6.71E-08	0	0	1.55E-07	0	1.97E-07	2.59E-07	2.24E-07
Bacteria;;;;;;uncultured_bacterium_P11N2	0	0	2.21E-07	0	0	0	0	0	0	1.70E-08	0	0	0	0	2.68E-07	2.99E-08	3.67E-07	0
Bacteria;;;;;;uncultured_bacterium_RM57	0	0	0	0	0	0	0	0	0	1.42E-07	7.45E-08	0	0	0	0	0	2.10E-07	0
Bacteria;;;;;;uncultured_bacterium_Rlip1	3.73E-08	0	0	0	0	0	1.22E-07	0	0	1.61E-07	2.90E-07	4.12E-07	0	2.08E-07	1.78E-07	9.37E-08	0	2.09E-07
Bacteria;;;;;;uncultured_bacterium_UPO47	0	0	0	0	0	0	0	0	0	8.18E-08	0	0	0	5.53E-08	0	2.45E-07	3.21E-08	0
Bacteria;;;;;;uncultured_bacterium_UPO53	0	0	0	0	0	4.13E-08	0	0	1.86E-07	1.10E-07	6.92E-08	0	0	0	4.97E-08	3.89E-08	3.04E-07	6.65E-08
Bacteria;;;;;;uncultured_bacterium_UPO75	0	0	0	0	0	0	1.23E-08	0	0	3.14E-07	0	0	0	2.87E-08	0	8.97E-08	9.18E-08	0
Bacteria;;;;;;uncultured_bacterium_UPO76	0	0	0	0	0	0	0	0	0	2.81E-08	0	0	0	1.59E-08	0	2.97E-07	5.53E-08	0
Bacteria;;;;;;uncultured_bacterium_URE12	1.79E-07	0	0	0	0	0	2.97E-08	0	0	1.02E-07	0	0	0	0	0	0	0	0
Bacteria;;;;;;uncultured_bacterium_W5-15b	0	0	0	0	0	0	0	0	0	5.62E-07	8.39E-08	0	0	0	0	3.53E-08	0	0
Bacteria;;;;;;uncultured_bacterium_esnapd16.1	0	0	1.53E-08	0	0	1.20E-08	1.87E-08	0	0	7.53E-07	1.25E-07	8.00E-09	0	2.18E-08	0	3.57E-08	5.12E-07	1.29E-08
Bacteria;;;;;;uncultured_bacterium_esnapd22	7.74E-08	0	3.88E-08	0	0	1.08E-08	0	0	0	2.91E-06	2.41E-07	7.66E-08	0	3.86E-07	1.21E-08	4.01E-06	8.85E-08	1.08E-08
Bacteria;;;;;;uncultured_bacterium_fCS1	0	0	0	0	0	0	0	0	0	0	3.30E-07	0	0	1.19E-07	3.94E-08	0	0	0
Bacteria;;;;;;uncultured_bacterium_fosmid_I5J7	0	0	0	0	0	0	0	0	0	1.10E-06	6.51E-08	4.35E-08	3.38E-08	2.73E-08	0	4.79E-08	1.44E-07	1.48E-07
Bacteria;;;;;;uncultured_bacterium_fosmid_pJB102C1	0	0	0	0	0	0	0	0	0	1.79E-07	0	0	0	0	0	0	0	0
Bacteria;;;;;;uncultured_bacterium_fosmid_pJB148G3	0	0	0	0	0	0	0	0	0	0	2.32E-07	1.10E-07	0	0	3.57E-08	0	1.04E-08	6.36E-08
Bacteria;;;;;;uncultured_bacterium_fosmid_pJB16B1	0	0	0	0	0	0	0	0	0	0	0	0	0	5.96E-08	0	1.16E-07	0	0
Bacteria;;;;;;uncultured_bacterium_fosmid_pJB190D12_contig_I	1.14E-07	0	0	0	0	0	2.02E-08	0	1.34E-08	7.98E-07	3.32E-08	5.50E-08	0	7.94E-07	5.55E-08	6.76E-07	9.10E-08	6.19E-08
Bacteria;;;;;;uncultured_bacterium_fosmid_pJB190D12_contig_II	1.20E-07	0	0	0	0	0	0	0	0	3.25E-07	1.01E-07	0	1.04E-07	1.26E-08	5.49E-08	1.01E-07	5.46E-07	2.25E-08
Bacteria;;;;;;uncultured_bacterium_lac111	0	0	0	0	0	0	1.76E-08	0	0	1.31E-07	8.03E-08	0	1.68E-08	0	0	9.36E-07	1.75E-07	0
Bacteria;;;;;;uncultured_bacterium_lac127	9.54E-08	1.82E-08	2.24E-08	0	4.80E-09	0	4.87E-08	2.49E-09	0	5.21E-06	2.63E-07	2.26E-07	1.27E-08	6.90E-07	8.41E-08	1.12E-05	1.46E-07	7.24E-08
Bacteria;;;;;;uncultured_bacterium_lac146	0	0	4.40E-08	1.30E-08	0	0	0	0	1.36E-08	3.72E-07	2.16E-07	2.05E-07	0	1.22E-07	4.62E-08	1.15E-07	0	2.97E-07
Bacteria;;;;;;uncultured_bacterium_lac160	3.02E-08	0	0	0	0	0	0	0	0	9.61E-07	0	1.67E-07	0	2.65E-07	9.46E-08	6.24E-06	0	3.41E-08
Bacteria;;;;;;uncultured_bacterium_pBIO2079	0	0	0	0	0	0	0	0	0	4.34E-08	1.20E-07	0	0	3.29E-07	2.55E-07	3.82E-08	0	6.14E-08
Bacteria;;;;;;uncultured_bacterium_pBIO2151	0	0	0	0	0	0	0	0	0	3.34E-07	2.68E-08	0	0	0	5.78E-08	6.78E-08	0	0
Bacteria;;;;;;uncultured_bacterium_pFosLip	2.54E-07	0	0	0	1.04E-07	0	4.35E-07	0	1.79E-08	9.58E-07	5.15E-07	3.49E-07	1.05E-08	1.34E-06	2.70E-07	1.09E-06	7.16E-07	8.46E-08
Bacteria;;;;;;uncultured_bacterium_pFosPlaG	0	0	0	0	0	0	0	0	0	4.35E-09	9.11E-09	1.51E-08	0	9.33E-08	0	1.53E-08	2.72E-06	0
Bacteria;;;;;;uncultured_bacterium_psy1	1.12E-08	0	0	0	0	0	0	0	0	5.09E-07	0	0	0	2.78E-07	0	3.45E-07	1.14E-08	2.64E-08
Bacteria;;;;;;uncultured_bacterium_r_02	3.40E-08	0	0	0	0	0	4.58E-07	0	0	1.75E-08	0	0	0	0	0	0	3.44E-08	0
Bacteria;;;;;;uncultured_bacterium_ws085G8	5.49E-07	1.55E-08	8.51E-08	4.58E-09	0	0	4.09E-06	9.03E-09	1.65E-08	4.62E-06	2.45E-06	4.86E-06	8.47E-08	1.27E-05	5.00E-07	5.46E-06	7.75E-08	9.38E-07
Bacteria;;;;;;uncultured_bacterium_ws156A7	0	0	0	0	0	0	0	0	0	0	0	0	0	2.08E-07	0	5.40E-08	0	0
Bacteria;;;;;;uncultured_bacterium_ws172H5	0	0	0	0	0	0	0	0	0	9.67E-08	0	0	0	0	0	0	0	0
Bacteria;;;;;;uncultured_bacterium_ws198A12	4.19E-08	7.91E-09	8.10E-09	0	2.69E-08	1.48E-07	4.09E-07	0	8.32E-08	5.83E-06	1.02E-06	3.64E-06	4.71E-08	3.61E-06	1.82E-07	1.87E-05	5.09E-07	2.39E-07
Bacteria;;;;;;uncultured_bacterium_ws643C1	0	0	0	0	0	0	9.86E-07	0	0	5.51E-05	1.46E-07	4.78E-07	0	7.24E-06	4.37E-07	7.99E-07	1.46E-07	1.49E-07
Bacteria;;;;;;uncultured_marine_bacterium	3.90E-07	1.50E-08	0	0	2.27E-08	0	1.11E-06	0	8.53E-08	2.50E-06	1.40E-06	2.95E-06	0	2.35E-06	8.72E-07	6.95E-07	3.93E-08	1.38E-06
Bacteria;;;;;;uncultured_marine_bacterium_311	3.25E-08	0	0	0	0	0	0	0	0	3.68E-07	0	1.16E-07	0	0	0	0	0	0
Bacteria;;;;;;uncultured_marine_bacterium_Ant24C4	1.43E-08	2.57E-07	2.11E-07	0	0	6.04E-07	9.50E-08	5.18E-08	2.31E-06	5.39E-07	4.49E-07	2.83E-07	3.43E-08	3.55E-08	7.79E-07	6.66E-07	1.39E-07	9.75E-07
Bacteria;;;;;;uncultured_marine_bacterium_Ant4D5	1.93E-07	2.24E-08	1.03E-08	0	2.06E-08	4.61E-08	2.15E-07	0	1.17E-07	7.95E-06	1.49E-06	1.80E-06	7.37E-08	2.40E-06	1.33E-07	2.45E-05	3.00E-06	4.19E-07
Bacteria;;;;;;uncultured_marine_bacterium_MedDCM-OCT-S04-C694	1.83E-07	0	0	0	0	0	0	0	0	6.36E-07	0	0	6.39E-08	4.61E-08	0	5.50E-07	0	0
Bacteria;;;;;;uncultured_marine_bacterium_MedDCM-OCT-S09-C199	3.52E-08	0	0	0	0	0	0	0	0	3.10E-07	2.47E-08	0	0	2.41E-07	0	2.17E-07	0	0
Bacteria;;;;;;uncultured_marine_bacterium_MedDCM-OCT-S12-C289	0	0	0	0	0	0	1.34E-07	0	0	0	1.07E-07	0	0	3.93E-07	5.18E-08	9.04E-08	0	4.62E-08
Bacteria;;;;;;uncultured_nuHF2_cluster_bacterium_HF0500_31B05	5.61E-08	0	0	0	0	0	0	0	0	2.89E-08	3.02E-08	0	0	6.51E-08	0	0	4.40E-07	0
Bacteria;;;;;;uncultured_sludge_bacterium	1.56E-05	1.44E-08	0	0	0	3.84E-08	1.29E-08	0	0	1.25E-06	0	6.63E-08	0	1.51E-06	7.69E-09	4.73E-06	1.55E-08	0
Bacteria;;;;;;uncultured_soil_bacterium	0	0	0	0	0	0	0	0	0	9.60E-08	0	0	0	0	0	0	0	0
Bacteria;;;;;;uncultured_sulfate-reducing_bacterium	0	0	0	9.86E-08	0	1.14E-08	3.54E-08	0	1.03E-08	1.95E-07	2.55E-08	0	5.72E-08	2.75E-08	0	1.07E-08	0	1.22E-08
Bacteria;;;;;Candidatus_Aegiribacteria;Candidatus_Aegiribacteria_bacterium_MLS_C	1.79E-07	3.20E-07	5.98E-07	1.90E-08	8.68E-08	4.64E-07	3.40E-06	2.89E-07	5.13E-07	1.16E-05	5.91E-06	1.03E-05	5.26E-08	6.46E-06	3.99E-06	1.57E-05	5.31E-06	7.94E-06
Bacteria;;;;;Candidatus_Kapabacteria;Candidatus_Kapabacteria_sp._59-99	2.00E-06	1.43E-07	5.24E-06	2.64E-08	7.96E-08	3.05E-06	1.67E-06	6.15E-06	1.66E-06	8.26E-06	2.89E-06	9.74E-07	1.37E-07	2.65E-06	2.47E-06	3.17E-06	3.71E-06	5.95E-07
Bacteria;;;;;Candidatus_Moduliflexus;Candidatus_Moduliflexus_flocculans	6.27E-06	1.23E-06	7.41E-07	5.46E-07	1.41E-06	1.96E-06	6.44E-06	2.14E-06	3.53E-06	4.22E-05	2.70E-05	2.43E-05	6.52E-07	1.82E-05	1.99E-05	2.91E-05	1.62E-05	2.81E-05
Bacteria;;;;;Candidatus_Vecturithrix;Candidatus_Vecturithrix_granuli	1.44E-05	5.20E-06	2.37E-06	8.42E-07	1.07E-06	1.01E-05	2.64E-05	3.68E-06	9.57E-06	7.35E-05	9.11E-05	0.000101049	3.55E-06	5.92E-05	0.000105717	6.03E-05	4.58E-05	8.23E-05
Bacteria;;;;;Thermobaculum;	0	0	0	0	0	0	0	0	0	0	0	0	7.22E-09	0	0	0	3.45E-07	0
Bacteria;;;;;Thermobaculum;Thermobaculum_terrenum	1.38E-06	2.38E-07	3.74E-07	1.80E-07	8.05E-08	1.33E-07	6.47E-06	3.35E-07	4.25E-07	1.93E-05	2.72E-06	3.53E-06	3.93E-07	4.70E-06	3.66E-06	1.78E-05	2.48E-05	3.50E-06
Bacteria;;;;;Vermiphilus;Vermiphilus_pyriformis	9.21E-08	0	0	0	0	0	5.07E-06	0	0	2.21E-07	0	4.30E-08	0	2.80E-07	0	5.93E-08	0	6.93E-08
Bacteria;;;Haloplasmatales;Haloplasmataceae;Haloplasma;	0	2.17E-08	0	0	0	0	2.79E-08	0	0	3.01E-08	3.21E-07	9.31E-07	0	2.74E-07	3.76E-07	3.38E-08	6.60E-08	7.63E-07
Bacteria;;;Haloplasmatales;Haloplasmataceae;Haloplasma;Haloplasma_contractile	2.82E-05	6.30E-06	7.00E-07	2.81E-07	1.45E-06	1.74E-06	2.24E-05	1.18E-06	5.09E-06	2.38E-05	9.25E-05	7.05E-05	1.06E-06	3.99E-05	9.89E-05	5.24E-06	1.87E-05	0.000176447
Bacteria;Acidobacteria;;;;;	6.89E-05	6.74E-06	8.34E-06	4.86E-06	2.11E-06	1.50E-05	7.05E-05	1.60E-05	6.50E-05	0.000342266	9.99E-05	7.35E-05	1.13E-05	0.000137015	6.88E-05	0.000428642	0.000148844	6.39E-05
Bacteria;Acidobacteria;;;;;Acidobacteria_bacterium_13_1_20CM_2_55_15	2.08E-07	0	2.38E-06	0	0	1.35E-07	1.70E-06	0	1.10E-07	9.49E-06	5.65E-06	1.81E-06	2.89E-08	2.35E-06	6.72E-07	1.09E-05	1.67E-05	8.06E-07
Bacteria;Acidobacteria;;;;;Acidobacteria_bacterium_13_1_20CM_2_57_8	5.83E-08	5.18E-08	7.93E-08	0	0	5.78E-08	1.56E-07	0	5.32E-08	5.35E-06	3.12E-07	8.65E-08	2.81E-08	1.17E-06	2.22E-07	5.39E-06	1.52E-06	1.73E-07
Bacteria;Acidobacteria;;;;;Acidobacteria_bacterium_13_1_20CM_2_60_10	0	0	0	0	0	2.22E-08	9.22E-08	0	1.07E-07	2.39E-07	8.39E-09	1.29E-07	0	7.59E-08	5.34E-08	5.83E-07	7.89E-09	0
Bacteria;Acidobacteria;;;;;Acidobacteria_bacterium_13_1_20CM_2_65_9	1.63E-07	0	3.94E-08	0	0	1.42E-07	9.95E-07	0	4.01E-07	1.81E-06	5.13E-07	5.35E-07	2.78E-08	9.64E-07	2.36E-07	1.14E-05	8.16E-07	2.96E-07
Bacteria;Acidobacteria;;;;;Acidobacteria_bacterium_13_1_20CM_2_68_14	7.63E-09	0	0	0	0	0	4.19E-08	0	0	1.65E-06	1.29E-07	4.45E-08	1.65E-08	5.79E-08	2.17E-08	3.18E-07	7.74E-07	0
Bacteria;Acidobacteria;;;;;Acidobacteria_bacterium_13_1_20CM_2_68_7	7.36E-07	1.16E-07	0	0	0	1.61E-07	3.33E-07	3.84E-06	2.61E-08	7.22E-07	3.98E-06	2.88E-06	2.63E-08	6.62E-07	2.36E-06	2.52E-06	1.81E-06	1.53E-06
Bacteria;Acidobacteria;;;;;Acidobacteria_bacterium_13_1_20CM_3_53_8	1.09E-06	5.80E-07	1.97E-07	7.72E-08	1.26E-08	3.90E-07	2.97E-06	6.22E-07	6.29E-07	1.67E-05	7.15E-06	5.74E-06	3.49E-07	6.32E-06	9.19E-06	1.17E-05	2.47E-05	7.61E-06
Bacteria;Acidobacteria;;;;;Acidobacteria_bacterium_13_1_20CM_3_58_11	0	0	0	0	0	0	0	0	0	1.72E-07	0	0	0	1.76E-08	0	1.37E-08	0	0
Bacteria;Acidobacteria;;;;;Acidobacteria_bacterium_13_1_20CM_4_56_7	0	8.54E-08	0	7.73E-09	2.44E-07	7.07E-08	6.85E-08	0	0	1.57E-06	1.18E-06	7.25E-07	3.82E-08	1.65E-07	8.44E-07	1.99E-07	1.08E-06	2.00E-06
Bacteria;Acidobacteria;;;;;Acidobacteria_bacterium_13_1_20CM_4_57_11	0	7.43E-09	0	0	0	0	9.54E-08	0	2.37E-08	8.65E-07	6.13E-08	1.22E-08	0	6.21E-08	6.07E-08	5.99E-08	2.54E-08	6.35E-08
Bacteria;Acidobacteria;;;;;Acidobacteria_bacterium_13_1_20CM_58_21	3.13E-07	0	0	0	0	0	5.28E-07	0	0	2.92E-07	3.56E-07	3.42E-07	2.21E-08	3.66E-07	1.64E-07	1.55E-07	2.92E-07	2.79E-07
Bacteria;Acidobacteria;;;;;Acidobacteria_bacterium_13_1_40CM_2_56_11	2.64E-07	0	0	0	0	0	1.80E-07	1.34E-07	1.19E-07	4.35E-07	2.66E-07	2.19E-08	0	3.50E-07	0	5.13E-07	1.16E-06	2.38E-08
Bacteria;Acidobacteria;;;;;Acidobacteria_bacterium_13_1_40CM_2_56_5	3.07E-08	0	0	0	0	0	2.61E-07	2.63E-08	7.61E-08	1.47E-06	2.53E-07	1.82E-07	6.77E-09	6.54E-07	0	4.32E-06	2.57E-07	4.17E-08
Bacteria;Acidobacteria;;;;;Acidobacteria_bacterium_13_1_40CM_2_60_7	0	0	8.05E-08	0	0	0	0	0	0	0	3.55E-08	1.18E-07	0	0	0	1.99E-08	2.23E-08	0
Bacteria;Acidobacteria;;;;;Acidobacteria_bacterium_13_1_40CM_2_64_6	0	0	0	0	0	0	0	0	0	0	3.24E-07	1.43E-07	1.58E-08	0	9.29E-08	1.82E-08	1.30E-07	0
Bacteria;Acidobacteria;;;;;Acidobacteria_bacterium_13_1_40CM_2_68_10	0	0	0	0	0	0	2.12E-08	0	0	5.52E-08	1.16E-06	2.00E-07	0	3.30E-08	4.54E-07	9.72E-08	3.93E-07	3.34E-07
Bacteria;Acidobacteria;;;;;Acidobacteria_bacterium_13_1_40CM_2_68_5	9.67E-08	1.22E-07	6.79E-08	1.28E-08	4.56E-07	1.44E-07	3.08E-07	4.30E-06	1.52E-08	3.09E-06	1.36E-06	1.02E-06	1.26E-07	1.22E-06	1.35E-06	1.53E-06	3.38E-06	4.80E-07
Bacteria;Acidobacteria;;;;;Acidobacteria_bacterium_13_1_40CM_3_55_6	1.33E-07	3.99E-08	6.96E-08	2.99E-08	5.43E-08	2.06E-08	1.30E-06	0	1.02E-07	4.15E-06	1.08E-06	2.77E-07	3.52E-08	9.57E-07	3.10E-07	3.23E-06	4.90E-07	2.63E-07
Bacteria;Acidobacteria;;;;;Acidobacteria_bacterium_13_1_40CM_3_56_11	0	3.00E-08	4.31E-08	3.74E-09	0	1.64E-07	1.67E-07	0	2.16E-07	3.08E-07	1.07E-06	7.07E-07	3.01E-08	5.19E-07	1.33E-06	1.40E-07	4.43E-07	2.82E-06
Bacteria;Acidobacteria;;;;;Acidobacteria_bacterium_13_1_40CM_3_65_5	7.35E-08	6.72E-08	7.20E-08	3.33E-08	2.27E-07	5.94E-08	0	2.31E-07	0	2.18E-07	8.57E-08	5.46E-08	4.81E-07	3.07E-07	3.85E-07	4.44E-08	7.61E-07	2.60E-07
Bacteria;Acidobacteria;;;;;Acidobacteria_bacterium_13_1_40CM_4_57_6	0	4.40E-09	0	3.37E-09	0	0	0	3.84E-09	0	4.58E-08	4.36E-09	0	3.26E-09	9.40E-09	0	2.27E-07	1.64E-08	0
Bacteria;Acidobacteria;;;;;Acidobacteria_bacterium_13_1_40CM_4_58_4	5.91E-07	1.50E-07	0	1.98E-07	1.98E-08	7.25E-08	6.22E-08	9.53E-08	4.71E-08	1.38E-06	2.40E-07	1.35E-07	1.93E-07	1.21E-06	7.31E-08	1.17E-06	4.63E-07	2.10E-07
Bacteria;Acidobacteria;;;;;Acidobacteria_bacterium_13_1_40CM_4_65_8	5.25E-08	0	1.02E-08	0	0	0	0	5.96E-08	1.34E-06	3.75E-07	9.80E-08	1.45E-07	3.37E-09	1.22E-07	8.72E-08	2.17E-06	1.13E-07	2.10E-07
Bacteria;Acidobacteria;;;;;Acidobacteria_bacterium_13_1_40CM_4_69_4	1.77E-06	0	0	0	1.09E-08	0	9.21E-08	0	0	1.22E-06	6.49E-08	2.14E-08	1.92E-08	1.76E-06	0	9.04E-07	6.81E-07	1.73E-07
Bacteria;Acidobacteria;;;;;Acidobacteria_bacterium_13_1_40CM_56_16	1.15E-06	0	9.35E-08	0	0	1.23E-07	0	0	1.00E-08	1.17E-06	1.27E-07	2.85E-07	0	6.46E-07	0	3.73E-06	2.38E-08	0
Bacteria;Acidobacteria;;;;;Acidobacteria_bacterium_13_1_40CM_65_14	9.42E-07	0	3.42E-08	0	0	6.95E-09	0	0	1.79E-08	5.26E-07	3.91E-08	0	0	2.36E-07	2.39E-08	1.17E-07	3.23E-07	0
Bacteria;Acidobacteria;;;;;Acidobacteria_bacterium_13_2_20CM_2_57_12	0	1.24E-07	0	0	0	0	6.41E-07	0	0	5.89E-08	5.74E-08	1.35E-07	9.95E-09	4.31E-08	5.46E-08	5.60E-09	4.31E-07	1.28E-08
Bacteria;Acidobacteria;;;;;Acidobacteria_bacterium_13_2_20CM_2_57_6	4.18E-07	0	0	0	0	0	1.84E-07	9.24E-09	0	1.28E-06	6.71E-07	9.20E-07	0	1.50E-06	2.68E-07	3.49E-06	7.05E-07	5.85E-07
Bacteria;Acidobacteria;;;;;Acidobacteria_bacterium_13_2_20CM_2_66_4	7.72E-06	1.36E-08	2.77E-07	4.72E-09	0	3.17E-07	1.05E-06	4.64E-09	1.46E-08	2.48E-06	2.49E-07	2.75E-07	1.17E-08	1.15E-06	4.52E-07	2.65E-06	1.43E-06	3.35E-07
Bacteria;Acidobacteria;;;;;Acidobacteria_bacterium_13_2_20CM_56_17	2.66E-08	0	0	3.06E-09	0	0	2.74E-08	0	9.72E-08	2.61E-06	1.92E-07	1.95E-07	0	3.37E-07	0	4.33E-06	9.23E-08	6.52E-08
Bacteria;Acidobacteria;;;;;Acidobacteria_bacterium_13_2_20CM_57_17	7.45E-09	0	0	0	0	1.90E-07	5.84E-07	0	0	2.48E-07	1.56E-07	1.02E-07	0	3.07E-07	2.04E-08	8.91E-08	7.48E-07	3.08E-08
Bacteria;Acidobacteria;;;;;Acidobacteria_bacterium_13_2_20CM_57_7	0	0	1.34E-08	0	0	0	0	0	0	1.81E-07	0	6.43E-08	2.90E-08	0	0	3.27E-08	2.37E-07	0
Bacteria;Acidobacteria;;;;;Acidobacteria_bacterium_13_2_20CM_58_27	4.46E-07	3.31E-08	2.15E-08	5.21E-07	3.78E-08	1.35E-07	7.20E-07	1.38E-07	1.24E-07	1.73E-05	4.29E-06	1.84E-06	7.81E-07	1.71E-06	2.99E-07	4.78E-06	6.69E-06	6.30E-07
Bacteria;Acidobacteria;;;;;Acidobacteria_bacterium_21-70-11	4.48E-06	2.74E-06	1.03E-06	1.08E-08	1.57E-07	2.38E-06	1.47E-06	4.47E-06	7.51E-08	3.06E-06	3.39E-06	7.09E-07	1.51E-07	4.97E-07	1.71E-06	1.76E-06	4.45E-06	1.13E-06
Bacteria;Acidobacteria;;;;;Acidobacteria_bacterium_37-65-4	2.27E-05	2.53E-06	3.79E-06	1.24E-07	3.13E-06	9.99E-06	3.16E-06	8.86E-07	1.42E-05	3.75E-06	1.50E-06	1.53E-06	1.45E-07	2.37E-06	1.60E-06	9.65E-06	1.08E-06	1.93E-06
Bacteria;Acidobacteria;;;;;Acidobacteria_bacterium_37-71-11	4.27E-09	3.09E-08	1.21E-08	4.09E-08	1.37E-08	3.15E-08	9.47E-08	3.45E-08	2.50E-08	5.10E-06	4.26E-07	3.45E-07	1.63E-07	4.31E-07	1.45E-07	2.34E-06	1.61E-07	5.76E-07
Bacteria;Acidobacteria;;;;;Acidobacteria_bacterium_Mor1	1.08E-05	5.01E-06	6.49E-06	5.93E-06	3.04E-06	1.11E-05	5.70E-05	3.32E-05	0.000112375	4.85E-05	6.09E-05	2.72E-05	1.61E-05	4.04E-05	4.97E-05	7.22E-05	4.86E-05	5.53E-05
Bacteria;Acidobacteria;;;;;Acidobacteria_bacterium_OLB17	2.37E-06	8.00E-06	2.44E-06	1.81E-06	1.65E-05	1.60E-06	1.41E-06	7.44E-06	6.97E-07	3.25E-06	6.73E-06	1.69E-05	4.49E-06	4.38E-06	2.56E-06	7.48E-06	7.03E-06	3.69E-06
Bacteria;Acidobacteria;;;;;Acidobacteria_bacterium_RBG_13_68_16	9.39E-06	8.23E-07	1.44E-06	8.95E-07	1.02E-07	3.23E-06	1.01E-05	1.20E-06	2.33E-05	2.19E-05	1.19E-05	1.19E-05	1.94E-06	6.48E-06	1.51E-05	2.20E-05	5.59E-06	1.13E-05
Bacteria;Acidobacteria;;;;;Acidobacteria_bacterium_RBG_16_64_8	4.45E-07	1.19E-07	1.98E-07	5.85E-07	4.51E-07	2.30E-07	5.83E-07	1.91E-07	6.38E-07	6.80E-06	5.42E-06	4.53E-06	1.82E-07	1.59E-06	1.45E-06	3.07E-06	2.09E-06	2.33E-06
Bacteria;Acidobacteria;;;;;Acidobacteria_bacterium_RBG_16_68_9	2.13E-07	5.40E-05	0.000106659	1.21E-07	2.21E-05	6.65E-05	2.33E-05	1.80E-05	7.60E-06	2.93E-06	1.14E-05	1.26E-05	3.46E-06	7.02E-06	1.25E-05	2.20E-06	4.89E-06	4.12E-06
Bacteria;Acidobacteria;;;;;Acidobacteria_bacterium_RBG_16_70_10	5.01E-06	5.30E-08	1.58E-08	1.28E-07	7.71E-08	1.16E-08	3.76E-06	3.54E-08	2.53E-08	6.55E-06	1.04E-06	8.31E-07	1.94E-08	2.10E-06	1.10E-06	5.03E-06	9.53E-07	3.43E-07
Bacteria;Acidobacteria;;;;;Acidobacteria_bacterium_RIFCSPHIGHO2_01_FULL_67_28	4.38E-08	0	0	0	0	2.99E-08	0	0	0	1.06E-07	5.02E-08	0	0	1.52E-07	3.60E-08	7.93E-08	0	1.45E-07
Bacteria;Acidobacteria;;;;;Acidobacteria_bacterium_RIFCSPHIGHO2_02_FULL_67_57	1.80E-08	0	0	0	0	0	9.74E-09	0	2.16E-08	1.17E-06	2.20E-07	3.21E-08	0	9.40E-08	0	8.50E-08	3.77E-08	8.28E-08
Bacteria;Acidobacteria;;;;;Acidobacteria_bacterium_RIFCSPHIGHO2_12_FULL_67_30	0	0	0	5.62E-08	3.09E-08	6.51E-08	1.43E-07	0	0	2.70E-06	2.69E-07	0	5.44E-08	7.23E-07	9.52E-08	1.26E-07	2.39E-07	1.20E-08
Bacteria;Acidobacteria;;;;;Acidobacteria_bacterium_RIFCSPLOWO2_02_FULL_59_13	3.46E-08	1.42E-07	1.07E-06	2.60E-07	5.38E-09	7.06E-07	2.59E-06	4.00E-07	7.16E-06	3.50E-06	6.98E-06	3.25E-06	5.29E-07	1.49E-06	2.75E-06	2.70E-06	7.57E-06	3.31E-06
Bacteria;Acidobacteria;;;;;Acidobacteria_bacterium_RIFCSPLOWO2_02_FULL_60_20	1.50E-07	0	0	8.65E-09	3.17E-09	0	2.24E-06	3.29E-09	9.42E-08	7.54E-06	8.17E-07	5.87E-07	2.86E-08	6.84E-07	2.57E-07	3.63E-06	6.42E-07	2.06E-07
Bacteria;Acidobacteria;;;;;Acidobacteria_bacterium_RIFCSPLOWO2_02_FULL_61_28	4.98E-08	1.59E-08	1.66E-07	6.02E-08	1.18E-07	6.80E-08	1.89E-07	1.88E-07	6.16E-07	1.33E-06	8.32E-06	6.43E-07	5.10E-08	1.05E-06	1.60E-06	1.84E-06	7.95E-06	2.40E-06
Bacteria;Acidobacteria;;;;;Acidobacteria_bacterium_RIFCSPLOWO2_02_FULL_64_15	3.31E-06	8.09E-08	2.95E-08	0	2.48E-08	2.19E-08	2.01E-06	2.25E-08	4.42E-08	3.89E-06	1.13E-07	2.39E-07	1.08E-08	2.22E-06	4.32E-08	3.71E-06	4.63E-08	0
Bacteria;Acidobacteria;;;;;Acidobacteria_bacterium_RIFCSPLOWO2_02_FULL_65_29	5.70E-06	3.52E-07	6.81E-07	1.37E-07	4.22E-08	6.07E-07	9.56E-06	1.83E-07	3.85E-06	2.02E-05	7.82E-06	4.92E-06	2.98E-07	8.28E-06	5.85E-06	4.02E-05	4.83E-06	7.04E-06
Bacteria;Acidobacteria;;;;;Acidobacteria_bacterium_RIFCSPLOWO2_02_FULL_67_21	1.13E-08	0	0	0	0	0	0	0	0	6.77E-07	1.06E-07	1.85E-08	1.18E-08	1.36E-07	0	2.37E-06	9.06E-08	3.87E-08
Bacteria;Acidobacteria;;;;;Acidobacteria_bacterium_RIFCSPLOWO2_02_FULL_67_36	4.08E-08	6.20E-07	3.04E-07	0	2.48E-08	6.20E-07	4.30E-07	0	1.76E-08	6.74E-07	3.59E-07	2.08E-07	1.64E-08	1.36E-07	5.77E-07	1.58E-07	2.35E-07	2.83E-07
Bacteria;Acidobacteria;;;;;Acidobacteria_bacterium_RIFCSPLOWO2_02_FULL_68_18	3.75E-06	4.06E-08	9.72E-08	0	0	0	2.90E-08	2.61E-08	3.37E-08	3.14E-06	1.13E-07	2.38E-07	2.89E-08	1.38E-07	3.37E-07	1.20E-06	6.92E-07	2.26E-07
Bacteria;Acidobacteria;;;;;Acidobacteria_bacterium_RIFCSPLOWO2_12_FULL_54_10	3.32E-06	1.16E-07	5.51E-07	2.66E-08	3.21E-08	2.44E-07	1.20E-06	3.47E-08	6.35E-07	5.23E-06	8.70E-07	6.44E-07	0	1.82E-06	1.31E-07	1.61E-06	1.51E-06	4.64E-07
Bacteria;Acidobacteria;;;;;Acidobacteria_bacterium_RIFCSPLOWO2_12_FULL_59_11	1.46E-06	5.94E-07	2.76E-07	1.54E-08	2.52E-07	3.62E-07	3.21E-06	1.32E-07	5.91E-07	8.22E-06	4.41E-06	7.40E-06	3.45E-07	2.70E-06	3.97E-06	1.31E-05	6.42E-06	4.68E-06
Bacteria;Acidobacteria;;;;;Acidobacteria_bacterium_RIFCSPLOWO2_12_FULL_60_22	8.91E-06	7.18E-07	1.82E-07	1.60E-07	2.04E-07	1.05E-06	1.21E-06	2.75E-07	2.16E-06	1.15E-05	2.72E-06	1.49E-05	5.69E-07	4.75E-06	1.17E-05	1.31E-05	3.10E-06	7.45E-06
Bacteria;Acidobacteria;;;;;Acidobacteria_bacterium_RIFCSPLOWO2_12_FULL_65_11	0	0	0	0	0	0	0	0	0	6.03E-08	4.73E-08	0	0	6.80E-08	0	1.33E-07	0	0
Bacteria;Acidobacteria;;;;;Acidobacteria_bacterium_RIFCSPLOWO2_12_FULL_66_10	3.18E-07	9.20E-07	1.63E-06	0	1.04E-07	1.50E-06	6.31E-07	2.50E-07	6.53E-08	5.32E-07	1.64E-07	1.76E-07	2.40E-08	1.16E-07	3.85E-07	2.53E-06	5.71E-08	6.76E-08
Bacteria;Acidobacteria;;;;;Acidobacteria_bacterium_RIFCSPLOWO2_12_FULL_66_21	4.08E-07	2.65E-08	0	4.06E-08	9.80E-08	1.23E-07	7.50E-07	0	2.64E-07	6.30E-06	1.03E-06	7.15E-07	9.23E-09	1.25E-06	3.30E-07	6.47E-06	3.52E-07	7.73E-07
Bacteria;Acidobacteria;;;;;Acidobacteria_bacterium_RIFCSPLOWO2_12_FULL_67_14	5.72E-07	0	0	0	8.37E-09	0	3.52E-07	0	1.06E-08	3.49E-06	3.10E-07	1.49E-07	3.17E-08	2.76E-06	6.76E-08	2.07E-06	7.82E-07	4.49E-07
Bacteria;Acidobacteria;;;;;Acidobacteria_bacterium_RIFCSPLOWO2_12_FULL_67_14b	7.66E-06	3.52E-06	2.73E-06	9.08E-07	1.09E-05	4.11E-06	2.93E-06	2.60E-06	1.38E-06	1.75E-05	4.09E-06	3.72E-06	1.64E-06	9.95E-06	3.54E-06	3.34E-05	6.27E-06	4.42E-06
Bacteria;Acidobacteria;;;;;Acidobacteria_bacterium_RIFCSPLOWO2_12_FULL_68_19	4.63E-09	0	0	0	0	0	6.92E-09	0	0	6.72E-07	4.83E-08	0	0	2.69E-09	0	5.25E-07	0	3.90E-08
Bacteria;Acidobacteria;;;;;Acidobacteria_bacterium_SCGC_AG-212-P17	0	0	0	0	0	0	0	0	0	6.41E-07	7.45E-08	6.17E-08	0	2.81E-07	8.02E-08	3.29E-06	0	0
Bacteria;Acidobacteria;;;;;Acidobacteria_bacterium_SCN_69-37	8.33E-06	4.48E-07	3.12E-07	1.13E-08	3.61E-07	3.34E-07	4.57E-06	8.40E-06	4.29E-07	2.18E-05	6.65E-06	5.77E-06	3.05E-07	1.08E-05	3.13E-06	2.43E-05	1.36E-05	3.53E-06
Bacteria;Acidobacteria;;;;;uncultured_Acidobacteria_bacterium	4.99E-06	6.03E-09	2.02E-08	0	0	1.21E-08	8.65E-07	0	1.19E-07	4.80E-06	2.03E-06	3.75E-07	4.12E-08	1.44E-06	6.03E-08	6.45E-06	6.12E-07	3.25E-07
Bacteria;Acidobacteria;;;;;uncultured_Acidobacteria_bacterium_HF4000_26D02	1.74E-08	6.70E-08	1.69E-07	0	0	2.13E-08	1.56E-07	8.40E-08	0	3.31E-07	5.02E-06	2.08E-06	4.96E-08	1.92E-06	2.23E-06	3.29E-07	7.24E-07	1.60E-07
Bacteria;Acidobacteria;;;;;uncultured_Acidobacteria_bacterium_Rifle_16ft_4_minimus_37967	1.14E-07	0	0	0	0	0	8.55E-08	0	0	7.36E-08	4.62E-08	0	0	1.16E-07	0	0	0	0
Bacteria;Acidobacteria;;;;Luteitalea;Luteitalea_pratensis	1.01E-05	9.58E-07	2.11E-06	1.73E-06	2.25E-07	4.06E-06	1.94E-05	1.91E-06	4.27E-05	5.08E-05	2.69E-05	1.10E-05	3.44E-06	4.04E-05	1.51E-05	5.32E-05	3.33E-05	1.15E-05
Bacteria;Acidobacteria;;;;Thermoanaerobaculum;Thermoanaerobaculum_aquaticum	2.19E-05	1.71E-07	4.06E-07	3.28E-09	6.57E-09	1.53E-07	7.15E-07	1.19E-08	3.04E-07	1.34E-05	1.57E-06	1.44E-06	1.66E-07	8.49E-06	2.02E-06	6.24E-06	5.74E-06	2.21E-06
Bacteria;Acidobacteria;Acidobacteriia;Acidobacteriales;;;	3.76E-07	9.37E-08	9.09E-07	8.82E-09	4.68E-08	8.47E-07	2.13E-06	2.34E-08	6.09E-07	1.83E-06	1.40E-06	1.47E-06	4.79E-08	4.66E-06	1.77E-06	1.24E-06	2.53E-06	1.58E-06
Bacteria;Acidobacteria;Acidobacteriia;Acidobacteriales;;;Acidobacteriales_bacterium_13_1_40CM_3_55_5	1.46E-08	0	1.78E-08	0	0	0	0	0	0	1.55E-07	1.96E-07	2.60E-08	2.70E-08	1.69E-08	0	7.30E-08	4.87E-07	0
Bacteria;Acidobacteria;Acidobacteriia;Acidobacteriales;;;Acidobacteriales_bacterium_13_2_20CM_2_55_5	3.18E-08	0	0	0	0	0	2.37E-08	0	0	8.93E-08	0	0	0	0	0	2.03E-07	0	0
Bacteria;Acidobacteria;Acidobacteriia;Acidobacteriales;;;Acidobacteriales_bacterium_13_2_20CM_55_8	1.32E-08	0	0	0	0	0	9.67E-09	0	0	1.25E-06	8.51E-08	7.46E-07	1.43E-08	4.73E-07	0	1.94E-06	1.31E-08	6.69E-09
Bacteria;Acidobacteria;Acidobacteriia;Acidobacteriales;;;Acidobacteriales_bacterium_59-55	5.29E-06	8.35E-08	8.56E-08	4.99E-08	0	2.87E-07	3.91E-07	0	6.71E-08	3.74E-07	5.01E-07	3.67E-07	4.41E-08	6.46E-07	6.01E-07	1.80E-06	9.56E-07	4.61E-07
Bacteria;Acidobacteria;Acidobacteriia;Acidobacteriales;Acidobacteriaceae;;	5.36E-06	1.59E-06	2.06E-06	7.20E-08	2.55E-07	2.39E-07	1.64E-06	2.48E-06	6.40E-07	8.97E-06	2.56E-06	3.52E-06	1.77E-07	6.22E-06	2.09E-06	5.14E-06	2.62E-06	1.63E-06
Bacteria;Acidobacteria;Acidobacteriia;Acidobacteriales;Acidobacteriaceae;;Acidobacteria_bacterium_KBS_146	8.14E-08	0	0	0	0	1.83E-07	0	4.15E-08	0	8.89E-07	1.13E-07	4.55E-08	0	1.45E-06	8.16E-08	1.08E-06	1.10E-08	6.67E-08
Bacteria;Acidobacteria;Acidobacteriia;Acidobacteriales;Acidobacteriaceae;;Acidobacteriaceae_bacterium_KBS_83	7.49E-08	0	0	0	0	0	3.81E-08	2.11E-08	2.37E-08	6.11E-07	2.36E-07	2.89E-07	3.58E-08	3.88E-07	2.96E-07	1.15E-06	4.49E-07	7.67E-08
Bacteria;Acidobacteria;Acidobacteriia;Acidobacteriales;Acidobacteriaceae;;Acidobacteriaceae_bacterium_KBS_89	5.96E-07	1.48E-08	0	2.03E-08	4.96E-08	0	3.27E-08	2.58E-08	1.66E-08	1.92E-06	2.85E-07	3.22E-07	2.15E-07	4.99E-07	2.54E-08	5.62E-07	2.22E-06	8.62E-08
Bacteria;Acidobacteria;Acidobacteriia;Acidobacteriales;Acidobacteriaceae;;Acidobacteriaceae_bacterium_KBS_96	3.81E-06	1.16E-06	3.14E-07	1.63E-07	2.88E-07	1.23E-06	5.83E-06	5.21E-06	5.01E-05	1.66E-05	6.88E-06	4.43E-06	1.10E-07	1.05E-05	1.07E-05	1.78E-05	2.37E-05	1.46E-05
Bacteria;Acidobacteria;Acidobacteriia;Acidobacteriales;Acidobacteriaceae;;Acidobacteriaceae_bacterium_TAA166	3.70E-06	0	6.04E-08	0	0	0	1.46E-06	6.44E-08	1.12E-06	1.29E-06	7.99E-07	3.40E-07	5.11E-09	1.83E-06	7.36E-07	5.07E-06	2.94E-07	2.10E-06
Bacteria;Acidobacteria;Acidobacteriia;Acidobacteriales;Acidobacteriaceae;;Acidobacteriaceae_bacterium_URHE0068	3.47E-07	7.31E-08	2.25E-07	1.59E-08	1.86E-07	1.12E-07	1.55E-06	4.58E-08	1.55E-07	5.81E-06	2.58E-06	1.44E-06	1.20E-07	3.66E-06	1.20E-06	7.92E-06	2.74E-06	1.41E-06
Bacteria;Acidobacteria;Acidobacteriia;Acidobacteriales;Acidobacteriaceae;Acidobacterium;Acidobacterium_ailaaui	2.11E-08	1.38E-08	0	0	4.21E-08	3.84E-08	1.34E-06	0	1.91E-08	6.09E-07	1.20E-07	3.92E-08	0	1.55E-06	2.77E-07	2.35E-07	0	3.00E-07
Bacteria;Acidobacteria;Acidobacteriia;Acidobacteriales;Acidobacteriaceae;Acidobacterium;Acidobacterium_capsulatum	2.34E-07	1.42E-08	4.50E-08	3.81E-08	0	8.21E-08	1.49E-07	6.70E-08	2.84E-09	1.00E-06	3.70E-07	1.65E-05	6.03E-09	1.06E-06	6.81E-07	7.72E-07	4.30E-07	3.86E-07
Bacteria;Acidobacteria;Acidobacteriia;Acidobacteriales;Acidobacteriaceae;Bryocella;Bryocella_elongata	9.47E-09	7.91E-08	1.33E-07	0	0	0	0	0	1.23E-08	8.81E-07	1.56E-07	1.47E-07	0	2.88E-07	0	2.85E-06	5.63E-08	0
Bacteria;Acidobacteria;Acidobacteriia;Acidobacteriales;Acidobacteriaceae;Candidatus_Koribacter;	2.28E-06	1.11E-07	6.75E-07	1.24E-08	4.17E-08	4.32E-07	4.78E-07	6.20E-08	6.86E-08	3.80E-06	7.06E-07	7.84E-07	5.26E-08	9.48E-07	6.75E-07	7.48E-07	2.31E-06	1.70E-06
Bacteria;Acidobacteria;Acidobacteriia;Acidobacteriales;Acidobacteriaceae;Candidatus_Koribacter;Candidatus_Koribacter_versatilis	0	6.74E-09	0	0	0	0	1.85E-08	5.89E-09	2.15E-08	2.11E-06	4.68E-07	3.62E-07	2.17E-08	3.96E-07	1.76E-07	3.68E-07	7.41E-07	4.82E-08
Bacteria;Acidobacteria;Acidobacteriia;Acidobacteriales;Acidobacteriaceae;Edaphobacter;Edaphobacter_aggregans	3.60E-06	2.62E-08	1.15E-08	3.68E-08	6.77E-08	1.10E-07	1.59E-06	4.51E-07	4.78E-07	2.50E-06	2.33E-06	3.16E-06	1.11E-07	1.73E-06	1.99E-06	1.44E-06	1.72E-06	2.92E-06
Bacteria;Acidobacteria;Acidobacteriia;Acidobacteriales;Acidobacteriaceae;Granulicella;	1.91E-07	0	1.98E-08	0	0	0	2.19E-07	0	0	1.98E-07	4.36E-07	1.97E-07	0	3.14E-07	3.20E-08	1.04E-06	7.42E-08	7.35E-08
Bacteria;Acidobacteria;Acidobacteriia;Acidobacteriales;Acidobacteriaceae;Granulicella;Granulicella_pectinivorans	5.45E-08	2.52E-08	1.41E-08	0	0	3.08E-08	2.18E-07	0	3.02E-08	1.09E-06	1.24E-07	2.50E-07	2.58E-08	2.61E-06	1.45E-08	6.17E-06	1.28E-07	3.27E-08
Bacteria;Acidobacteria;Acidobacteriia;Acidobacteriales;Acidobacteriaceae;Granulicella;Granulicella_rosea	4.37E-07	0	0	0	0	7.04E-09	2.38E-07	0	4.31E-08	2.45E-07	0	4.11E-08	0	3.81E-07	0	5.10E-07	7.57E-07	0
Bacteria;Acidobacteria;Acidobacteriia;Acidobacteriales;Acidobacteriaceae;Granulicella;Granulicella_tundricola	6.06E-08	2.85E-07	1.44E-07	0	9.38E-09	4.20E-08	1.69E-07	1.15E-06	1.21E-06	4.20E-07	3.18E-07	8.23E-08	4.44E-09	2.01E-07	4.37E-07	1.66E-06	7.61E-07	2.20E-06
Bacteria;Acidobacteria;Acidobacteriia;Acidobacteriales;Acidobacteriaceae;Silvibacterium;Silvibacterium_bohemicum	3.41E-07	1.50E-06	8.43E-07	0	0	3.15E-08	3.26E-07	7.06E-08	9.47E-08	1.32E-06	5.99E-07	6.38E-07	3.03E-08	2.31E-06	6.24E-08	1.38E-06	3.64E-07	2.66E-07
Bacteria;Acidobacteria;Acidobacteriia;Acidobacteriales;Acidobacteriaceae;Terracidiphilus;Terracidiphilus_gabretensis	2.76E-07	4.78E-08	1.13E-08	2.43E-09	6.47E-09	2.81E-09	1.62E-07	0	0	9.00E-07	1.29E-07	5.53E-07	4.70E-09	3.27E-07	2.00E-07	2.26E-06	3.13E-07	3.46E-07
Bacteria;Acidobacteria;Acidobacteriia;Acidobacteriales;Acidobacteriaceae;Terriglobus;	4.97E-06	5.87E-08	2.17E-07	0	6.27E-08	3.88E-07	2.37E-07	6.44E-08	7.01E-07	2.43E-06	7.29E-07	3.80E-07	3.13E-08	5.06E-07	3.92E-07	4.97E-07	7.88E-07	2.02E-06
Bacteria;Acidobacteria;Acidobacteriia;Acidobacteriales;Acidobacteriaceae;Terriglobus;Terriglobus_roseus	2.29E-07	1.08E-06	3.45E-06	1.38E-08	5.40E-07	1.90E-07	5.51E-08	8.90E-07	8.57E-08	1.33E-06	7.42E-07	2.88E-07	4.21E-08	1.24E-06	1.51E-07	1.12E-06	1.18E-06	4.24E-08
Bacteria;Acidobacteria;Acidobacteriia;Acidobacteriales;Acidobacteriaceae;Terriglobus;Terriglobus_saanensis	9.91E-06	0	0	0	0	0	5.49E-07	0	0	1.14E-07	3.30E-08	2.19E-07	4.93E-08	7.49E-08	7.10E-08	2.92E-08	8.16E-09	6.33E-08
Bacteria;Acidobacteria;Acidobacteriia;Acidobacteriales;Acidobacteriaceae;Terriglobus;Terriglobus_sp._TAA_43	3.97E-08	8.28E-09	4.33E-07	0	0	1.46E-08	0	1.44E-08	2.64E-08	5.91E-07	3.70E-08	4.19E-08	1.54E-08	4.36E-07	8.81E-09	1.34E-06	0	2.36E-08
Bacteria;Acidobacteria;Blastocatellia;;;;	6.50E-07	1.20E-08	1.33E-08	0	0	0	2.48E-06	0	0	3.43E-07	5.93E-08	5.58E-08	0	8.47E-08	1.18E-08	2.90E-07	4.39E-07	8.04E-08
Bacteria;Acidobacteria;Blastocatellia;;;Chloracidobacterium;	1.73E-06	2.47E-07	1.60E-07	1.37E-08	1.36E-08	9.72E-07	6.61E-06	7.27E-06	3.69E-07	6.79E-06	3.03E-06	3.01E-06	8.60E-08	3.10E-06	5.33E-06	4.14E-06	1.39E-05	5.34E-06
Bacteria;Acidobacteria;Blastocatellia;;;Chloracidobacterium;Chloracidobacterium_sp._CP2_5A	1.19E-06	7.27E-08	3.29E-07	3.29E-08	0	2.70E-08	5.12E-07	1.32E-07	2.64E-08	6.92E-07	5.36E-07	1.54E-07	5.28E-08	2.30E-06	4.50E-07	2.04E-06	8.00E-06	2.84E-07
Bacteria;Acidobacteria;Blastocatellia;;;Chloracidobacterium;Chloracidobacterium_thermophilum	4.68E-06	1.41E-06	9.90E-07	1.10E-06	1.04E-06	2.61E-06	8.23E-06	6.58E-06	2.76E-05	2.36E-06	1.39E-05	4.27E-06	2.24E-06	8.35E-06	1.04E-05	6.10E-06	3.45E-06	1.18E-05
Bacteria;Acidobacteria;Blastocatellia;;;Pyrinomonas;Pyrinomonas_methylaliphatogenes	7.32E-07	1.08E-07	2.24E-07	2.34E-07	1.06E-07	4.28E-07	2.05E-06	1.09E-06	3.55E-06	7.69E-06	3.24E-06	1.29E-06	3.83E-07	5.92E-06	2.42E-06	1.10E-05	5.85E-06	1.74E-06
Bacteria;Acidobacteria;Holophagae;Holophagales;Holophagaceae;;	1.70E-07	0	0	0	2.12E-08	2.23E-08	5.42E-08	0	0	1.39E-06	2.50E-08	0	1.56E-08	1.41E-07	5.37E-08	1.84E-07	6.66E-08	0
Bacteria;Acidobacteria;Holophagae;Holophagales;Holophagaceae;Geothrix;Geothrix_fermentans	2.97E-06	0	5.53E-08	0	0	2.47E-07	2.32E-06	1.86E-08	1.02E-07	3.00E-06	2.69E-06	6.73E-07	0	2.68E-06	2.78E-06	2.76E-06	8.06E-07	1.03E-06
Bacteria;Acidobacteria;Holophagae;Holophagales;Holophagaceae;Holophaga;Holophaga_foetida	2.65E-07	2.17E-08	2.84E-07	3.28E-08	5.82E-09	1.74E-07	7.95E-07	1.19E-07	7.38E-07	9.57E-06	7.93E-07	1.44E-06	4.56E-08	1.10E-05	1.94E-06	7.82E-06	1.96E-06	1.62E-06
Bacteria;Acidobacteria;Solibacteres;;;;	2.57E-08	0	0	0	0	2.47E-08	0	0	0	3.91E-07	1.28E-08	0	0	1.47E-07	0	1.70E-06	5.52E-07	4.28E-08
Bacteria;Acidobacteria;Solibacteres;;;;Solibacteres_bacterium_12-62-4	6.90E-08	1.98E-07	5.24E-07	2.99E-08	6.54E-08	2.43E-07	2.68E-06	1.09E-06	3.24E-08	2.59E-06	7.81E-07	4.57E-07	2.82E-07	1.43E-06	7.85E-07	5.54E-06	4.87E-06	1.38E-07
Bacteria;Acidobacteria;Solibacteres;Solibacterales;;;	2.02E-08	0	0	0	0	0	1.44E-08	0	0	4.28E-07	2.18E-08	0	3.18E-09	1.18E-07	4.68E-08	2.10E-06	4.45E-08	0
Bacteria;Acidobacteria;Solibacteres;Solibacterales;Bryobacteraceae;Bryobacter;Bryobacter_aggregatus	1.01E-05	2.48E-07	8.33E-07	1.26E-06	3.84E-08	5.33E-06	1.07E-06	3.70E-07	6.11E-05	4.16E-06	2.42E-06	1.14E-06	1.11E-06	2.53E-06	2.02E-06	1.17E-05	6.85E-07	3.23E-06
Bacteria;Acidobacteria;Solibacteres;Solibacterales;Solibacteraceae;Candidatus_Solibacter;	2.71E-06	8.84E-08	1.73E-07	1.35E-07	4.53E-08	5.00E-07	2.83E-06	4.46E-06	5.08E-07	1.53E-05	4.72E-06	6.11E-06	1.07E-07	7.87E-06	6.29E-06	4.39E-05	3.46E-06	5.22E-06
Bacteria;Acidobacteria;Solibacteres;Solibacterales;Solibacteraceae;Candidatus_Solibacter;Candidatus_Solibacter_usitatus	2.84E-06	3.21E-08	7.26E-08	0	0	0	1.16E-06	9.52E-09	0	2.87E-06	4.95E-07	4.29E-07	0	1.15E-06	4.85E-07	3.21E-06	1.64E-06	1.75E-07
Bacteria;Acidobacteria;Solibacteres;Solibacterales;Solibacteraceae;Candidatus_Solibacter;uncultured_Solibacter_sp.	0	0	0	0	0	0	0	0	0	4.70E-08	0	0	0	0	0	0	1.39E-07	0
Bacteria;Actinobacteria;;;;;	0.013827546	0.000144297	0.002993871	7.65E-05	6.24E-05	0.002157046	0.00147637	0.000176009	0.002736403	0.008085575	0.008925821	0.003667818	0.00030562	0.005478303	0.004768762	0.006427345	0.008458257	0.001937465
Bacteria;Actinobacteria;;;;;Actinobacteria_bacterium_13_1_20CM_2_65_11	3.52E-08	0	0	0	0	0	0	0	0	5.32E-07	3.16E-07	8.65E-07	2.24E-08	4.55E-07	3.96E-07	1.92E-07	3.26E-07	3.62E-07
Bacteria;Actinobacteria;;;;;Actinobacteria_bacterium_13_1_20CM_2_66_18	4.55E-08	0	0	0	0	0	0	0	0	8.03E-07	1.73E-08	0	0	3.55E-07	2.00E-08	2.40E-06	3.32E-07	3.86E-08
Bacteria;Actinobacteria;;;;;Actinobacteria_bacterium_13_1_20CM_3_68_10	1.37E-08	0	2.91E-08	0	0	8.36E-09	0	1.65E-08	9.38E-08	3.32E-07	4.80E-07	5.07E-07	0	1.01E-07	5.69E-07	2.45E-07	1.04E-06	4.74E-07
Bacteria;Actinobacteria;;;;;Actinobacteria_bacterium_13_1_20CM_3_68_9	1.14E-05	2.12E-07	3.94E-06	5.80E-07	3.87E-07	3.86E-06	4.41E-06	3.55E-07	3.77E-06	2.07E-05	2.20E-05	1.00E-05	1.01E-06	1.26E-05	7.76E-06	1.46E-05	1.85E-05	3.66E-06
Bacteria;Actinobacteria;;;;;Actinobacteria_bacterium_13_1_20CM_3_71_11	3.18E-07	1.43E-07	8.70E-06	0	2.36E-08	2.43E-05	1.50E-05	1.32E-07	8.25E-05	7.61E-06	3.38E-06	5.82E-07	4.92E-07	7.29E-07	3.38E-06	3.30E-06	4.61E-06	2.09E-06
Bacteria;Actinobacteria;;;;;Actinobacteria_bacterium_13_1_20CM_4_68_12	6.86E-07	0	1.01E-07	0	0	7.18E-08	2.19E-07	0	1.34E-08	2.04E-06	3.91E-07	5.85E-07	5.99E-08	5.67E-07	6.12E-08	2.62E-06	5.51E-06	4.66E-07
Bacteria;Actinobacteria;;;;;Actinobacteria_bacterium_13_1_20CM_4_69_9	1.98E-07	3.79E-07	2.03E-06	2.56E-08	3.88E-07	4.57E-06	3.41E-06	1.78E-07	3.89E-07	5.78E-06	4.73E-06	4.25E-06	2.36E-07	3.38E-06	5.72E-06	7.07E-06	1.43E-05	2.10E-06
Bacteria;Actinobacteria;;;;;Actinobacteria_bacterium_13_1_40CM_2_65_8	0	0	0	0	0	0	0	0	0	2.73E-08	2.86E-08	0	0	2.05E-08	0	8.01E-09	8.90E-07	4.57E-09
Bacteria;Actinobacteria;;;;;Actinobacteria_bacterium_13_1_40CM_3_66_19	0	2.90E-08	0	2.96E-08	1.63E-08	8.57E-09	0	3.38E-08	0	0	0	0	0	2.07E-08	0	0	0	0
Bacteria;Actinobacteria;;;;;Actinobacteria_bacterium_13_1_40CM_4_65_12	0	0	0	9.55E-09	0	0	0	0	0	7.58E-07	1.01E-07	3.09E-07	0	1.44E-08	0	9.72E-08	2.32E-08	7.30E-08
Bacteria;Actinobacteria;;;;;Actinobacteria_bacterium_13_1_40CM_66_12	0	0	0	0	0	0	1.74E-06	0	0	0	0	0	0	3.56E-08	3.73E-08	6.11E-08	8.44E-07	0
Bacteria;Actinobacteria;;;;;Actinobacteria_bacterium_13_2_20CM_2_66_6	4.64E-07	1.65E-07	1.01E-07	8.19E-08	1.31E-07	3.65E-07	1.20E-06	2.79E-07	3.40E-07	5.47E-06	2.01E-06	5.83E-07	2.95E-07	2.10E-06	1.62E-06	8.14E-06	1.10E-05	1.70E-06
Bacteria;Actinobacteria;;;;;Actinobacteria_bacterium_13_2_20CM_2_71_6	9.88E-07	4.42E-06	6.19E-06	3.81E-06	7.31E-06	8.91E-06	2.49E-06	3.78E-06	4.84E-06	1.28E-05	2.53E-05	1.22E-05	6.21E-06	1.38E-05	1.61E-05	1.56E-05	2.25E-05	9.80E-06
Bacteria;Actinobacteria;;;;;Actinobacteria_bacterium_13_2_20CM_2_72_6	2.12E-07	0	6.32E-07	0	0	3.69E-07	2.51E-07	0	4.99E-07	1.74E-06	5.84E-07	2.40E-08	2.68E-08	1.50E-06	3.19E-07	1.91E-06	2.44E-07	3.46E-07
Bacteria;Actinobacteria;;;;;Actinobacteria_bacterium_13_2_20CM_68_14	4.29E-08	0	3.47E-08	0	0	0	0	0	0	8.56E-07	1.39E-07	2.02E-08	1.71E-08	4.90E-07	5.25E-08	2.43E-06	1.78E-06	3.51E-08
Bacteria;Actinobacteria;;;;;Actinobacteria_bacterium_21-64-8	6.38E-07	9.17E-08	2.15E-06	0	0	2.27E-06	1.59E-06	2.11E-08	3.59E-07	1.11E-05	1.53E-05	6.83E-06	2.87E-07	8.89E-06	4.03E-06	1.50E-05	8.57E-06	4.05E-06
Bacteria;Actinobacteria;;;;;Actinobacteria_bacterium_21-73-9	9.05E-06	2.72E-07	2.15E-06	3.65E-08	1.27E-07	7.15E-07	3.03E-06	2.39E-07	1.85E-06	1.35E-05	2.17E-05	8.67E-06	3.02E-07	1.36E-05	7.69E-06	1.73E-05	1.85E-05	2.71E-06
Bacteria;Actinobacteria;;;;;Actinobacteria_bacterium_CG2_30_50_142	3.70E-07	3.00E-07	1.35E-07	6.57E-08	2.74E-07	3.27E-08	9.20E-07	1.76E-07	4.54E-06	1.18E-05	7.57E-06	2.96E-06	3.99E-08	2.34E-06	2.07E-06	2.53E-06	5.43E-07	4.90E-06
Bacteria;Actinobacteria;;;;;Actinobacteria_bacterium_GWC2_53_9	1.05E-07	1.47E-07	9.57E-08	1.18E-07	9.30E-08	1.89E-07	8.93E-08	6.68E-08	1.55E-07	1.77E-05	1.27E-06	2.04E-06	1.58E-07	1.95E-06	1.55E-06	5.11E-06	3.40E-07	1.63E-06
Bacteria;Actinobacteria;;;;;Actinobacteria_bacterium_IMCC19121	1.65E-06	1.75E-08	0	0	0	0	1.03E-07	0	0	2.49E-07	6.38E-07	4.35E-07	0	3.46E-07	9.95E-08	3.85E-07	3.26E-07	0
Bacteria;Actinobacteria;;;;;Actinobacteria_bacterium_IMCC25003	2.88E-06	0	0	0	0	0	0	0	0	1.40E-08	0	0	0	7.91E-09	1.58E-08	0	0	0
Bacteria;Actinobacteria;;;;;Actinobacteria_bacterium_IMCC26077	3.81E-05	2.04E-08	2.60E-08	0	0	6.90E-07	2.04E-06	0	2.67E-07	7.24E-07	1.14E-06	1.19E-07	2.00E-08	9.86E-07	8.51E-07	4.90E-07	9.31E-07	4.92E-08
Bacteria;Actinobacteria;;;;;Actinobacteria_bacterium_IMCC26103	1.13E-07	0	0	0	0	0	0	0	0	0	0	0	0	0	0	0	0	0
Bacteria;Actinobacteria;;;;;Actinobacteria_bacterium_RBG_13_35_12	7.40E-07	2.48E-07	2.68E-07	1.31E-07	1.60E-07	8.85E-07	2.44E-06	1.20E-07	6.47E-07	6.31E-06	7.50E-06	9.46E-06	2.97E-07	8.50E-06	1.30E-05	5.30E-06	3.44E-06	9.77E-06
Bacteria;Actinobacteria;;;;;Actinobacteria_bacterium_RBG_13_55_18	7.33E-06	2.08E-07	7.95E-06	5.63E-08	4.70E-08	1.60E-05	9.78E-06	2.38E-07	9.91E-06	5.98E-06	2.67E-06	8.51E-06	5.56E-08	4.47E-06	7.50E-06	1.73E-05	3.68E-06	9.24E-06
Bacteria;Actinobacteria;;;;;Actinobacteria_bacterium_RBG_13_63_9	9.88E-06	3.84E-07	9.02E-07	1.01E-07	1.73E-07	6.64E-07	3.47E-06	2.18E-07	4.17E-06	1.35E-05	1.55E-05	1.78E-05	9.93E-08	1.48E-05	6.79E-06	8.66E-06	1.86E-05	1.41E-05
Bacteria;Actinobacteria;;;;;Actinobacteria_bacterium_RBG_16_55_12	8.76E-07	0	0	0	1.05E-08	0	6.82E-08	0	1.98E-08	5.33E-07	0	0	0	1.62E-06	1.34E-08	1.92E-07	1.39E-07	3.10E-08
Bacteria;Actinobacteria;;;;;Actinobacteria_bacterium_RBG_16_64_13	3.19E-06	1.50E-07	3.57E-07	4.14E-07	7.59E-08	1.57E-07	2.01E-06	1.16E-07	3.48E-07	2.05E-05	7.19E-06	3.16E-06	6.66E-07	5.45E-06	3.45E-06	8.85E-06	1.36E-05	2.65E-06
Bacteria;Actinobacteria;;;;;Actinobacteria_bacterium_RBG_16_67_10	6.74E-08	0	1.47E-07	3.19E-08	0	8.33E-08	7.48E-07	9.79E-09	7.35E-08	3.00E-06	1.07E-06	5.50E-07	9.72E-08	8.94E-07	5.31E-07	4.60E-06	4.44E-06	5.95E-07
Bacteria;Actinobacteria;;;;;Actinobacteria_bacterium_RBG_16_67_15	3.34E-06	1.95E-05	7.45E-06	3.62E-07	1.83E-08	7.94E-06	1.92E-06	7.93E-07	1.48E-05	5.23E-05	4.27E-05	1.21E-05	1.18E-06	1.86E-05	1.27E-05	2.39E-05	6.94E-05	6.29E-06
Bacteria;Actinobacteria;;;;;Actinobacteria_bacterium_RBG_16_68_12	3.50E-07	9.24E-08	4.84E-07	1.26E-06	3.31E-08	1.65E-06	7.70E-07	4.87E-07	1.07E-06	3.19E-05	1.96E-05	2.30E-06	1.46E-06	6.15E-06	2.20E-06	7.23E-06	3.65E-05	1.74E-06
Bacteria;Actinobacteria;;;;;Actinobacteria_bacterium_RBG_16_68_21	3.60E-05	1.97E-06	4.87E-05	6.74E-07	5.26E-07	3.52E-05	1.88E-05	1.95E-06	2.63E-05	1.00E-04	0.000142061	6.53E-05	3.73E-06	6.91E-05	7.84E-05	8.04E-05	0.000121197	2.48E-05
Bacteria;Actinobacteria;;;;;Actinobacteria_bacterium_RBG_16_70_17	4.57E-05	1.48E-06	1.41E-05	4.76E-08	1.68E-07	1.05E-05	8.07E-06	5.93E-06	4.14E-06	3.71E-05	2.86E-05	1.09E-05	1.75E-06	2.25E-05	1.97E-05	2.86E-05	4.22E-05	6.73E-06
Bacteria;Actinobacteria;;;;;Actinobacteria_bacterium_RBG_19FT_COMBO_36_27	2.89E-06	4.56E-07	9.37E-07	5.46E-08	5.57E-08	2.65E-07	6.21E-06	2.26E-07	8.72E-07	3.78E-06	5.62E-06	9.11E-06	1.71E-07	7.51E-06	6.19E-06	1.66E-05	3.84E-06	1.17E-05
Bacteria;Actinobacteria;;;;;Actinobacteria_bacterium_RBG_19FT_COMBO_70_19	4.12E-06	2.46E-06	2.89E-05	1.39E-06	7.15E-07	2.17E-05	1.12E-05	1.68E-06	1.49E-05	9.17E-05	0.000105959	4.42E-05	4.79E-06	5.25E-05	5.75E-05	6.32E-05	0.000109533	1.96E-05
Bacteria;Actinobacteria;;;;;Actinobacteria_bacterium_SCGC_AG-212-D09	0	4.31E-08	8.13E-08	2.04E-08	0	1.26E-08	7.06E-08	1.33E-07	1.29E-06	6.61E-07	1.27E-06	1.75E-06	2.61E-08	2.28E-07	1.01E-06	2.71E-06	9.43E-07	5.31E-07
Bacteria;Actinobacteria;;;;;Actinobacteria_bacterium_TMED172	4.55E-06	7.88E-08	0	0	7.26E-08	1.22E-08	3.78E-08	0	5.49E-08	1.07E-06	5.13E-08	7.08E-08	1.60E-08	1.07E-06	5.81E-08	2.70E-07	7.19E-08	3.63E-08
Bacteria;Actinobacteria;;;;;Actinobacteria_bacterium_TMED270	8.78E-06	6.06E-08	5.13E-08	2.50E-08	0	0	2.02E-07	9.30E-09	3.59E-06	2.18E-06	3.19E-07	4.53E-06	2.44E-08	2.14E-06	1.22E-07	3.80E-06	3.43E-06	2.47E-07
Bacteria;Actinobacteria;Acidimicrobiia;;;;	0.000562753	1.59E-06	5.01E-06	1.47E-06	4.75E-07	3.52E-06	6.11E-06	1.26E-06	3.71E-06	9.89E-05	1.24E-05	9.00E-06	4.03E-06	0.000118311	9.55E-06	0.000142403	2.37E-05	6.07E-06
Bacteria;Actinobacteria;Acidimicrobiia;;;;Acidimicrobiia_bacterium_BACL6_MAG-120322-bin79	0	0	0	0	0	0	0	0	0	2.25E-07	0	0	0	1.02E-07	0	7.93E-08	4.43E-08	0
Bacteria;Actinobacteria;Acidimicrobiia;;;;Acidimicrobiia_bacterium_BACL6_MAG-120910-bin40	0	0	0	2.96E-08	0	0	0	0	0	9.64E-08	1.25E-08	0	1.91E-08	1.65E-07	0	9.59E-08	3.43E-07	2.41E-08
Bacteria;Actinobacteria;Acidimicrobiia;;;;Acidimicrobiia_bacterium_BACL6_MAG-120924-bin43	2.03E-07	0	9.52E-09	0	0	2.25E-08	1.40E-07	0	0	3.21E-08	0	0	0	7.24E-08	0	0	7.89E-09	0
Bacteria;Actinobacteria;Acidimicrobiia;Acidimicrobiales;;;	5.28E-05	6.37E-07	3.52E-06	2.07E-07	2.20E-07	9.74E-06	3.60E-06	2.27E-07	3.71E-06	3.09E-05	1.39E-05	5.00E-06	1.04E-06	2.31E-05	6.75E-06	3.73E-05	1.96E-05	4.78E-06
Bacteria;Actinobacteria;Acidimicrobiia;Acidimicrobiales;;;Acidimicrobiales_bacterium_20-64-4	0	0	0	0	0	0	0	0	0	0	0	0	0	0	1.46E-08	0	1.91E-07	0
Bacteria;Actinobacteria;Acidimicrobiia;Acidimicrobiales;Acidimicrobiaceae;;	0.000351499	8.85E-07	9.21E-06	7.31E-07	1.43E-06	7.56E-06	7.99E-06	7.53E-07	1.52E-05	6.69E-05	4.77E-05	1.97E-05	2.07E-06	7.05E-05	1.29E-05	7.82E-05	3.78E-05	1.19E-05
Bacteria;Actinobacteria;Acidimicrobiia;Acidimicrobiales;Acidimicrobiaceae;;Acidimicrobiaceae_bacterium_TMED130	4.27E-06	1.18E-07	5.84E-07	4.51E-08	6.47E-08	1.02E-07	4.75E-08	4.05E-07	5.01E-06	3.41E-06	3.79E-06	1.77E-06	1.48E-07	1.51E-06	8.16E-06	2.96E-06	4.99E-06	1.04E-06
Bacteria;Actinobacteria;Acidimicrobiia;Acidimicrobiales;Acidimicrobiaceae;;Acidimicrobiaceae_bacterium_TMED189	0	2.93E-07	2.30E-08	0	0	1.88E-08	0	2.45E-08	0	0	2.23E-06	8.88E-07	0	1.70E-07	7.62E-07	0	5.00E-08	4.77E-07
Bacteria;Actinobacteria;Acidimicrobiia;Acidimicrobiales;Acidimicrobiaceae;;Acidimicrobiaceae_bacterium_TMED210	5.23E-08	1.30E-08	1.45E-08	1.98E-08	1.09E-08	0	3.66E-07	4.53E-08	2.46E-06	2.45E-08	1.67E-07	1.70E-07	4.21E-08	2.98E-07	5.99E-07	9.48E-08	4.34E-07	4.68E-07
Bacteria;Actinobacteria;Acidimicrobiia;Acidimicrobiales;Acidimicrobiaceae;;Acidimicrobiaceae_bacterium_TMED224	3.78E-06	0	1.44E-07	9.35E-09	0	2.27E-07	2.70E-08	0	0	1.24E-06	6.82E-07	8.19E-07	2.01E-08	2.75E-06	1.69E-06	6.37E-07	1.49E-07	2.23E-07
Bacteria;Actinobacteria;Acidimicrobiia;Acidimicrobiales;Acidimicrobiaceae;;Acidimicrobiaceae_bacterium_TMED244	2.20E-05	1.72E-08	1.54E-07	0	0	0	1.85E-07	0	7.40E-08	4.69E-07	6.11E-07	0	1.06E-08	7.94E-07	3.65E-08	1.29E-07	5.41E-08	0
Bacteria;Actinobacteria;Acidimicrobiia;Acidimicrobiales;Acidimicrobiaceae;;Acidimicrobiaceae_bacterium_TMED77	6.92E-06	4.12E-08	4.09E-07	9.13E-09	0	4.69E-07	2.90E-07	0	4.22E-07	2.25E-06	7.99E-06	4.62E-06	1.77E-08	4.11E-06	1.04E-06	2.35E-06	3.10E-07	3.64E-07
Bacteria;Actinobacteria;Acidimicrobiia;Acidimicrobiales;Acidimicrobiaceae;Acidimicrobium;	9.61E-05	1.67E-07	9.93E-06	4.12E-09	1.85E-08	7.02E-06	4.70E-06	3.68E-08	5.00E-06	6.03E-06	1.89E-05	1.01E-05	1.96E-07	1.30E-05	8.40E-06	7.71E-06	1.14E-06	2.87E-06
Bacteria;Actinobacteria;Acidimicrobiia;Acidimicrobiales;Acidimicrobiaceae;Acidimicrobium;Acidimicrobium_ferrooxidans	5.21E-06	1.61E-08	1.52E-06	0	0	8.75E-06	2.51E-06	2.34E-08	1.60E-06	9.76E-07	4.08E-07	2.12E-07	2.03E-07	5.44E-07	4.47E-06	8.52E-07	3.36E-06	5.21E-07
Bacteria;Actinobacteria;Acidimicrobiia;Acidimicrobiales;Acidimicrobiaceae;Acidimicrobium;Acidimicrobium_sp._BACL17_MAG-120924-bin0	1.14E-05	1.18E-08	1.50E-08	0	0	4.59E-08	1.23E-07	0	1.78E-08	1.37E-06	3.30E-08	1.27E-07	2.78E-08	1.69E-06	8.21E-08	1.61E-06	4.87E-07	1.37E-07
Bacteria;Actinobacteria;Acidimicrobiia;Acidimicrobiales;Acidimicrobiaceae;Acidimicrobium;Acidimicrobium_sp._BACL19_MAG-120924-bin39	1.81E-05	5.10E-08	1.11E-07	1.43E-08	1.94E-08	3.99E-08	2.58E-07	1.10E-08	3.96E-08	3.82E-06	1.97E-07	3.91E-08	4.46E-08	3.86E-06	2.31E-08	2.88E-06	3.58E-07	2.93E-07
Bacteria;Actinobacteria;Acidimicrobiia;Acidimicrobiales;Acidimicrobiaceae;Acidimicrobium;Acidimicrobium_sp._BACL27_MAG-120823-bin4	3.13E-05	3.17E-07	8.16E-07	6.43E-08	3.53E-08	1.07E-07	1.06E-06	9.66E-08	1.53E-07	2.47E-06	1.30E-06	4.15E-07	1.63E-07	2.68E-06	1.85E-07	3.64E-06	1.52E-06	3.34E-07
Bacteria;Actinobacteria;Acidimicrobiia;Acidimicrobiales;Acidimicrobiaceae;Acidithrix;Acidithrix_ferrooxidans	1.65E-06	3.07E-07	5.65E-06	7.24E-08	9.37E-08	1.61E-06	5.45E-06	6.47E-08	5.76E-07	1.71E-05	4.47E-05	2.21E-05	1.84E-07	2.37E-05	7.73E-06	1.17E-05	1.24E-05	3.06E-06
Bacteria;Actinobacteria;Acidimicrobiia;Acidimicrobiales;Acidimicrobiaceae;Ferrimicrobium;	8.70E-08	4.20E-08	1.18E-07	0	0	1.55E-06	4.71E-07	0	5.47E-07	3.86E-06	1.85E-06	3.47E-07	2.60E-08	4.65E-07	7.75E-07	8.74E-07	1.99E-06	1.66E-07
Bacteria;Actinobacteria;Acidimicrobiia;Acidimicrobiales;Acidimicrobiaceae;Ferrimicrobium;Ferrimicrobium_acidiphilum	8.20E-07	9.10E-08	3.74E-06	1.93E-08	1.04E-08	3.02E-06	4.51E-06	1.64E-07	4.04E-06	1.47E-05	3.86E-05	1.54E-05	2.07E-07	1.84E-05	8.10E-06	1.83E-05	1.36E-05	4.47E-06
Bacteria;Actinobacteria;Acidimicrobiia;Acidimicrobiales;Acidimicrobiaceae;Ferrithrix;Ferrithrix_thermotolerans	4.07E-06	0	7.37E-07	8.08E-09	0	1.30E-06	8.54E-07	0	1.27E-08	6.97E-07	9.49E-07	2.78E-07	0	5.96E-07	7.88E-07	2.96E-06	5.52E-07	4.86E-07
Bacteria;Actinobacteria;Acidimicrobiia;Acidimicrobiales;Acidimicrobiaceae;Ilumatobacter;	0.002600635	8.99E-06	2.56E-05	8.72E-06	5.57E-06	2.63E-05	3.03E-05	6.74E-06	2.14E-05	0.000559351	9.94E-05	6.89E-05	2.16E-05	0.000687446	6.35E-05	0.000904112	0.000165865	5.10E-05
Bacteria;Actinobacteria;Acidimicrobiia;Acidimicrobiales;Acidimicrobiaceae;Ilumatobacter;Ilumatobacter_coccineus	0.000561848	2.58E-06	1.10E-05	4.01E-06	1.67E-06	1.30E-05	1.06E-05	2.66E-06	8.20E-06	0.000176001	4.91E-05	2.92E-05	7.48E-06	0.000231048	1.70E-05	0.000265334	6.43E-05	1.22E-05
Bacteria;Actinobacteria;Acidimicrobiia;Acidimicrobiales;Acidimicrobiaceae;Ilumatobacter;Ilumatobacter_nonamiensis	0.000343583	1.76E-06	2.73E-05	1.50E-06	1.30E-06	1.27E-05	9.38E-06	1.72E-06	1.25E-05	0.000134982	6.27E-05	3.40E-05	5.43E-06	0.00016804	3.29E-05	0.000194173	6.17E-05	1.46E-05
Bacteria;Actinobacteria;Acidimicrobiia;Acidimicrobiales;Microthrixaceae;Candidatus_Microthrix;	1.60E-05	2.11E-07	7.51E-06	6.32E-08	1.40E-08	1.59E-05	3.57E-06	1.10E-08	2.21E-06	1.49E-05	8.53E-06	2.03E-06	4.16E-07	5.15E-06	5.51E-06	7.54E-06	2.00E-05	1.96E-06
Bacteria;Actinobacteria;Acidimicrobiia;Acidimicrobiales;Microthrixaceae;Candidatus_Microthrix;Candidatus_Microthrix_parvicella	7.60E-05	1.91E-06	3.93E-05	1.38E-06	1.17E-06	3.40E-05	2.39E-05	9.42E-07	3.12E-05	0.000101729	0.000136081	4.68E-05	3.49E-06	9.02E-05	4.35E-05	9.40E-05	8.65E-05	2.65E-05
Bacteria;Actinobacteria;Actinobacteria;;;;	0.018239928	0.000283009	0.00375754	0.000153412	0.000204165	0.004131724	0.002338886	0.000293523	0.004099286	0.007001474	0.00915461	0.004034465	0.000319103	0.005819798	0.004744608	0.006705419	0.008970269	0.00209265
Bacteria;Actinobacteria;Actinobacteria;;;;Actinobacteria_bacterium_66_15	4.71E-05	2.12E-05	2.50E-05	2.25E-06	3.19E-06	3.15E-05	8.54E-05	7.12E-06	3.71E-05	0.000492719	0.000131361	0.000154542	6.00E-06	0.000142444	0.00013099	0.000126994	0.000102202	0.000112951
Bacteria;Actinobacteria;Actinobacteria;;;;Actinobacteria_bacterium_69-20	1.34E-06	1.48E-06	1.86E-05	3.39E-08	6.91E-08	6.19E-05	3.34E-05	9.98E-08	2.83E-05	2.87E-05	5.22E-05	2.12E-05	7.05E-07	2.44E-05	1.80E-05	2.20E-05	1.89E-05	7.56E-06
Bacteria;Actinobacteria;Actinobacteria;;;;Actinobacteria_bacterium_BACL15_MAG-120619-bin91	3.13E-07	0	0	0	0	0	1.46E-07	0	0	0	0	0	0	1.36E-07	0	9.00E-08	1.97E-08	0
Bacteria;Actinobacteria;Actinobacteria;;;;Actinobacteria_bacterium_BACL2_MAG-120507-bin38	1.20E-06	8.64E-09	0	0	0	0	3.56E-08	0	0	4.50E-08	0	0	0	1.84E-08	0	7.20E-09	2.41E-08	0
Bacteria;Actinobacteria;Actinobacteria;;;;Actinobacteria_bacterium_BACL2_MAG-120920-bin34	3.14E-07	0	0	0	0	0	0	0	0	0	0	0	0	1.01E-08	0	0	0	0
Bacteria;Actinobacteria;Actinobacteria;;;;Actinobacteria_bacterium_BACL4_MAG-120507-bin0	1.33E-06	6.31E-08	0	0	0	1.06E-08	1.65E-08	0	8.16E-08	6.00E-08	0	0	0	4.45E-08	1.28E-08	1.00E-08	1.47E-08	0
Bacteria;Actinobacteria;Actinobacteria;;;;Actinobacteria_bacterium_BACL4_MAG-121001-bin59	2.37E-07	0	0	0	0	0	1.61E-07	0	0	0	0	0	0	0	0	1.40E-08	1.56E-08	0
Bacteria;Actinobacteria;Actinobacteria;;;;Actinobacteria_bacterium_DSM_45722	0	0	0	0	0	0	9.16E-08	0	0	1.96E-07	1.37E-07	2.06E-08	1.86E-08	1.34E-08	0	1.21E-07	5.36E-07	0
Bacteria;Actinobacteria;Actinobacteria;;;;Actinobacteria_bacterium_IMCC26207	3.63E-05	1.39E-06	1.80E-05	3.63E-06	6.19E-07	1.93E-05	1.15E-05	1.61E-06	1.85E-05	4.91E-05	5.41E-05	2.75E-05	2.69E-06	4.27E-05	3.30E-05	5.72E-05	5.29E-05	1.36E-05
Bacteria;Actinobacteria;Actinobacteria;;;;Actinobacteria_bacterium_IMCC26256	0.000120219	8.21E-07	2.37E-05	4.13E-07	2.39E-07	1.97E-05	1.25E-05	1.06E-06	2.35E-05	5.35E-05	8.73E-05	3.88E-05	1.87E-06	4.68E-05	4.06E-05	5.10E-05	8.10E-05	1.69E-05
Bacteria;Actinobacteria;Actinobacteria;;;;Actinobacteria_bacterium_OK006	0	0	0	0	0	0	2.10E-08	0	0	9.91E-07	8.74E-08	0	0	5.19E-08	0	3.55E-07	1.11E-06	1.46E-08
Bacteria;Actinobacteria;Actinobacteria;;;;Actinobacteria_bacterium_OK074	2.24E-06	0	0	0	9.38E-09	0	0	0	0	9.98E-07	7.73E-08	7.97E-08	8.26E-09	2.06E-08	1.19E-08	1.30E-06	2.32E-07	1.06E-08
Bacteria;Actinobacteria;Actinobacteria;;;;Actinobacteria_bacterium_OV320	0	0	3.71E-07	0	1.63E-08	1.45E-08	2.40E-07	0	0	2.94E-07	4.82E-06	3.00E-06	2.88E-08	3.26E-06	8.98E-07	3.69E-06	1.52E-08	0
Bacteria;Actinobacteria;Actinobacteria;;;;Actinobacteria_bacterium_OV450	2.23E-06	8.81E-09	5.66E-08	0	0	2.11E-06	3.06E-06	1.71E-08	1.69E-06	7.16E-07	1.42E-07	1.18E-06	2.04E-08	1.67E-07	1.14E-06	4.59E-06	1.14E-06	1.42E-06
Bacteria;Actinobacteria;Actinobacteria;;;;actinobacterium_LLX17	2.97E-06	0	2.09E-08	0	0	1.44E-08	8.62E-08	2.95E-08	0	2.04E-06	5.57E-07	1.45E-07	5.71E-08	5.00E-07	6.46E-08	1.16E-06	1.07E-06	3.96E-07
Bacteria;Actinobacteria;Actinobacteria;;;;actinobacterium_SCGC_AAA027-L06	2.14E-07	0	0	0	0	0	0	0	0	0	0	0	0	0	0	0	0	0
Bacteria;Actinobacteria;Actinobacteria;;;;actinobacterium_acAMD-2	2.66E-06	8.06E-09	1.13E-08	0	0	2.30E-07	3.33E-07	0	0	5.46E-07	3.44E-07	2.09E-07	5.08E-08	3.98E-07	3.28E-07	4.63E-07	4.84E-07	1.61E-07
Bacteria;Actinobacteria;Actinobacteria;;;;actinobacterium_acAMD-5	9.73E-06	1.46E-08	4.12E-08	0	0	8.65E-08	3.16E-07	3.18E-08	0	1.81E-07	1.14E-07	1.06E-07	0	9.79E-07	8.70E-08	3.27E-07	2.41E-07	4.88E-08
Bacteria;Actinobacteria;Actinobacteria;;;;actinobacterium_acAcidi	9.11E-05	5.56E-07	1.23E-06	8.94E-07	6.65E-07	8.63E-07	1.78E-06	7.64E-07	2.99E-06	3.05E-05	1.59E-05	6.67E-06	1.93E-06	3.68E-05	6.11E-06	3.89E-05	1.16E-05	3.96E-06
Bacteria;Actinobacteria;Actinobacteria;;;;actinobacterium_acIB-AMD-7	1.09E-07	0	0	0	0	0	5.34E-08	4.67E-08	1.07E-08	1.49E-08	0	1.38E-06	0	0	2.26E-07	3.59E-08	1.72E-06	2.54E-08
Bacteria;Actinobacteria;Actinobacteria;;;;actinobacterium_acMicro-1	1.54E-05	0	8.26E-08	1.52E-08	1.59E-08	0	6.41E-07	1.41E-08	0	5.93E-08	4.87E-08	3.05E-08	0	4.15E-07	1.34E-07	7.48E-08	3.84E-08	3.83E-09
Bacteria;Actinobacteria;Actinobacteria;;;;actinobacterium_acMicro-4	0.00261069	4.18E-06	3.22E-05	3.77E-07	3.72E-07	9.11E-07	2.30E-05	4.90E-07	3.93E-06	7.89E-06	2.73E-06	3.53E-06	5.36E-07	4.28E-05	5.44E-06	5.40E-06	2.71E-06	1.28E-06
Bacteria;Actinobacteria;Actinobacteria;;;;marine_actinobacterium_MedAcidi-G1	5.58E-06	8.14E-08	1.39E-07	0	0	6.46E-08	7.22E-08	2.48E-08	6.96E-08	3.57E-06	1.55E-06	2.11E-07	2.19E-07	2.43E-06	5.91E-07	2.85E-06	4.89E-06	1.01E-06
Bacteria;Actinobacteria;Actinobacteria;;;;marine_actinobacterium_MedAcidi-G2A	2.43E-07	0	0	0	1.78E-08	0	0	0	0	9.85E-07	1.25E-07	0	1.05E-07	4.31E-07	0	3.82E-06	1.12E-06	6.40E-08
Bacteria;Actinobacteria;Actinobacteria;;;;marine_actinobacterium_MedAcidi-G2B	1.10E-05	1.07E-07	2.19E-07	7.52E-08	1.11E-08	4.38E-08	3.03E-07	0	3.37E-06	1.22E-06	2.78E-07	3.42E-07	3.70E-08	1.53E-06	6.67E-08	4.56E-07	1.74E-06	8.48E-07
Bacteria;Actinobacteria;Actinobacteria;;;;marine_actinobacterium_MedAcidi-G3	6.53E-07	0	2.13E-08	0	0	0	1.04E-07	0	0	6.14E-07	3.02E-08	0	7.02E-09	1.82E-07	0	1.02E-07	9.86E-08	0
Bacteria;Actinobacteria;Actinobacteria;;;;marine_actinobacterium_PHSC20C1	2.09E-06	4.54E-07	6.76E-07	8.29E-08	3.85E-08	3.18E-07	3.95E-07	4.30E-08	2.67E-07	2.75E-06	2.27E-06	1.91E-06	9.74E-08	2.32E-06	2.12E-06	1.58E-06	2.05E-06	6.91E-07
Bacteria;Actinobacteria;Actinobacteria;;;;uncultured_actinobacterium	0	0	0	0	0	0	0	0	0	0	3.39E-07	2.25E-07	0	0	0	0	0	1.30E-07
Bacteria;Actinobacteria;Actinobacteria;;;;uncultured_actinobacterium_HF0130_15N16	5.31E-06	2.55E-07	6.26E-07	3.25E-08	3.84E-08	7.14E-07	3.33E-06	1.20E-07	1.94E-06	2.03E-05	1.92E-05	3.27E-05	1.26E-07	7.14E-06	2.19E-05	8.92E-06	5.56E-06	2.83E-05
Bacteria;Actinobacteria;Actinobacteria;;;;uncultured_actinobacterium_HF0200_20K23	0	0	0	0	0	0	0	0	0	3.40E-08	1.06E-07	0	2.66E-08	1.92E-08	0	1.63E-07	5.63E-06	1.19E-07
Bacteria;Actinobacteria;Actinobacteria;;;;uncultured_actinobacterium_HF0500_35G12	0	0	2.19E-08	0	0	0	6.03E-08	0	0	3.38E-07	3.25E-07	4.80E-08	0	2.53E-07	0	9.90E-08	1.48E-07	1.86E-08
Bacteria;Actinobacteria;Actinobacteria;;;;uncultured_actinobacterium_HF0770_13M05	8.28E-09	0	0	0	0	0	1.25E-08	0	0	2.22E-07	1.80E-08	0	0	7.53E-08	0	6.16E-07	3.30E-08	0
Bacteria;Actinobacteria;Actinobacteria;;;;uncultured_actinobacterium_HF4000_04C13	1.54E-08	0	0	0	0	0	0	0	0	1.43E-07	1.66E-08	0	2.48E-08	0	0	1.12E-07	1.50E-07	0
Bacteria;Actinobacteria;Actinobacteria;;;;uncultured_actinobacterium_Rifle_16ft_4_minimus_38826	0	0	2.91E-08	0	2.28E-08	0	0	1.62E-07	3.27E-06	2.40E-07	3.87E-07	2.12E-07	0	8.83E-08	6.35E-07	8.64E-08	3.66E-07	6.70E-07
Bacteria;Actinobacteria;Actinobacteria;;;Thermobispora;	0	1.92E-08	0	0	0	0	0	0	0	5.45E-07	1.04E-07	0	0	2.05E-08	0	1.60E-08	1.25E-07	1.82E-08
Bacteria;Actinobacteria;Actinobacteria;;;Thermobispora;Thermobispora_bispora	7.20E-08	7.00E-07	1.05E-06	2.47E-08	0	4.30E-07	5.09E-07	1.77E-07	2.12E-07	6.03E-06	3.97E-06	6.49E-06	4.76E-08	2.23E-06	4.04E-06	4.53E-06	5.69E-06	7.39E-07
Bacteria;Actinobacteria;Actinobacteria;Acidothermales;Acidothermaceae;Acidothermus;	0	4.09E-08	5.03E-08	3.13E-08	3.44E-08	3.62E-08	1.11E-07	1.09E-07	2.81E-06	5.70E-07	1.46E-07	0	2.95E-08	1.68E-07	4.83E-08	1.55E-07	4.13E-07	6.10E-07
Bacteria;Actinobacteria;Actinobacteria;Acidothermales;Acidothermaceae;Acidothermus;Acidothermus_cellulolyticus	2.54E-07	1.99E-08	1.81E-06	0	8.34E-09	4.45E-07	8.65E-07	3.94E-08	1.90E-06	2.46E-06	7.36E-06	1.34E-06	6.13E-08	2.03E-06	2.78E-06	1.16E-06	3.27E-06	2.11E-06
Bacteria;Actinobacteria;Actinobacteria;Actinomycetales;;;	1.57E-08	0	0	0	0	0	0	5.74E-08	0	3.35E-07	1.37E-06	3.23E-07	6.30E-09	1.60E-07	0	8.21E-08	0	6.24E-08
Bacteria;Actinobacteria;Actinobacteria;Actinomycetales;;;Actinomycetales_bacterium_JB111	5.40E-08	7.40E-08	1.23E-06	8.80E-09	0	5.63E-07	1.11E-06	1.68E-08	3.66E-06	1.76E-06	1.15E-05	4.82E-06	6.66E-08	6.09E-06	3.06E-06	5.99E-06	1.20E-06	1.82E-06
Bacteria;Actinobacteria;Actinobacteria;Actinomycetales;;;Actinomycetales_bacterium_TMED115	0.000483957	1.25E-06	1.19E-05	1.63E-06	7.09E-07	1.04E-05	8.76E-06	1.39E-06	8.43E-06	2.94E-05	1.70E-05	1.33E-05	2.07E-06	2.50E-05	9.62E-06	2.05E-05	8.42E-06	4.21E-06
Bacteria;Actinobacteria;Actinobacteria;Actinomycetales;Actinomycetaceae;;	8.26E-06	1.18E-06	3.20E-06	1.54E-08	5.23E-08	7.60E-06	9.70E-06	1.99E-08	2.65E-05	2.76E-06	1.13E-05	2.76E-06	2.90E-08	8.94E-06	3.57E-06	7.76E-06	1.56E-06	1.38E-06
Bacteria;Actinobacteria;Actinobacteria;Actinomycetales;Actinomycetaceae;Actinobaculum;Actinobaculum_massiliense	6.53E-08	0	0	0	0	4.19E-08	0	0	0	1.79E-07	4.91E-08	4.88E-07	0	0	0	2.96E-08	0	3.03E-07
Bacteria;Actinobacteria;Actinobacteria;Actinomycetales;Actinomycetaceae;Actinobaculum;Actinobaculum_suis	0	0	2.09E-07	0	0	4.13E-08	3.48E-07	1.23E-07	3.18E-07	3.62E-08	2.51E-07	3.74E-07	1.88E-08	0	1.40E-07	1.07E-08	1.20E-08	7.23E-08
Bacteria;Actinobacteria;Actinobacteria;Actinomycetales;Actinomycetaceae;Actinomyces;	3.50E-06	4.87E-09	9.53E-07	3.79E-09	0	4.39E-08	8.34E-07	1.69E-07	8.58E-07	3.70E-06	2.97E-06	1.34E-06	1.26E-07	2.25E-06	2.20E-06	3.86E-06	5.05E-06	1.19E-06
Bacteria;Actinobacteria;Actinobacteria;Actinomycetales;Actinomycetaceae;Actinomyces;Actinomyces_cardiffensis	5.42E-07	0	8.07E-09	0	0	0	0	0	0	3.18E-08	0	7.86E-09	1.06E-08	5.12E-09	0	3.99E-09	8.92E-09	0
Bacteria;Actinobacteria;Actinobacteria;Actinomycetales;Actinomycetaceae;Actinomyces;Actinomyces_coleocanis	1.16E-08	0	0	0	0	1.65E-08	1.11E-07	0	1.48E-08	6.56E-08	1.21E-06	1.56E-07	1.87E-08	1.27E-07	1.19E-07	0	4.80E-07	4.76E-07
Bacteria;Actinobacteria;Actinobacteria;Actinomycetales;Actinomycetaceae;Actinomyces;Actinomyces_denticolens	2.64E-07	0	0	0	0	0	0	0	0	1.25E-07	0	4.09E-08	0	1.11E-07	1.15E-08	4.75E-07	2.00E-08	2.37E-08
Bacteria;Actinobacteria;Actinobacteria;Actinomycetales;Actinomycetaceae;Actinomyces;Actinomyces_gaoshouyii	0	0	0	0	0	0	0	0	0	0	2.25E-07	2.86E-08	0	9.33E-09	0	0	0	5.81E-08
Bacteria;Actinobacteria;Actinobacteria;Actinomycetales;Actinomycetaceae;Actinomyces;Actinomyces_georgiae	3.97E-08	0	0	0	0	0	0	0	0	2.45E-07	0	0	0	3.23E-07	0	0	0	0
Bacteria;Actinobacteria;Actinobacteria;Actinomycetales;Actinomycetaceae;Actinomyces;Actinomyces_gerencseriae	2.35E-06	0	3.66E-08	0	0	0	2.24E-07	0	0	0	0	0	0	1.74E-08	1.39E-07	0	3.03E-08	0
Bacteria;Actinobacteria;Actinobacteria;Actinomycetales;Actinomycetaceae;Actinomyces;Actinomyces_graevenitzii	0	0	0	0	0	0	0	0	0	2.48E-08	2.59E-08	0	0	8.39E-08	0	0	3.17E-07	0
Bacteria;Actinobacteria;Actinobacteria;Actinomycetales;Actinomycetaceae;Actinomyces;Actinomyces_hordeovulneris	0	0	0	0	0	0	0	0	0	0	0	0	0	0	0	2.31E-07	0	0
Bacteria;Actinobacteria;Actinobacteria;Actinomycetales;Actinomycetaceae;Actinomyces;Actinomyces_israelii	6.21E-07	0	0	0	0	0	2.16E-08	0	0	2.03E-08	0	3.52E-08	0	0	0	1.31E-08	3.05E-07	0
Bacteria;Actinobacteria;Actinobacteria;Actinomycetales;Actinomycetaceae;Actinomyces;Actinomyces_marimammalium	2.41E-05	5.97E-08	2.00E-08	0	1.56E-07	0	1.34E-07	0	2.91E-08	2.50E-07	6.76E-07	1.70E-07	3.65E-08	1.05E-06	1.79E-07	7.78E-07	0	2.38E-07
Bacteria;Actinobacteria;Actinobacteria;Actinomycetales;Actinomycetaceae;Actinomyces;Actinomyces_massiliensis	0	0	5.55E-08	0	0	6.25E-07	3.83E-07	0	2.47E-08	1.17E-08	1.84E-08	0	9.16E-09	6.60E-09	4.02E-07	1.55E-08	0	0
Bacteria;Actinobacteria;Actinobacteria;Actinomycetales;Actinomycetaceae;Actinomyces;Actinomyces_naeslundii	2.65E-08	1.15E-07	1.62E-08	8.82E-08	1.39E-07	2.55E-08	0	4.16E-08	0	1.10E-07	9.55E-08	2.36E-08	3.25E-07	3.31E-07	1.81E-07	3.69E-07	1.06E-06	7.58E-08
Bacteria;Actinobacteria;Actinobacteria;Actinomycetales;Actinomycetaceae;Actinomyces;Actinomyces_nasicola	9.24E-09	2.41E-08	5.74E-07	0	8.75E-09	2.52E-06	8.29E-07	0	1.83E-06	1.28E-06	4.22E-06	1.88E-06	5.52E-08	2.41E-06	2.68E-06	1.46E-06	2.32E-07	8.55E-07
Bacteria;Actinobacteria;Actinobacteria;Actinomycetales;Actinomycetaceae;Actinomyces;Actinomyces_oris	0	0	1.83E-08	0	0	2.46E-07	1.34E-07	0	0	0	5.28E-07	1.56E-07	0	7.20E-08	1.78E-07	8.40E-08	1.14E-06	3.30E-07
Bacteria;Actinobacteria;Actinobacteria;Actinomycetales;Actinomycetaceae;Actinomyces;Actinomyces_polynesiensis	9.81E-08	0	0	0	0	0	4.19E-08	0	0	1.03E-07	0	0	2.01E-08	1.63E-08	1.44E-08	2.71E-06	0	0
Bacteria;Actinobacteria;Actinobacteria;Actinomycetales;Actinomycetaceae;Actinomyces;Actinomyces_provencensis	0	0	1.57E-08	0	0	0	1.00E-07	0	0	3.45E-08	4.15E-08	1.83E-07	5.39E-08	1.19E-07	7.77E-08	6.47E-07	0	0
Bacteria;Actinobacteria;Actinobacteria;Actinomycetales;Actinomycetaceae;Actinomyces;Actinomyces_radicidentis	0	0	1.98E-07	0	0	0	0	0	0	8.33E-08	0	0	0	1.88E-07	0	2.57E-07	1.64E-07	0
Bacteria;Actinobacteria;Actinobacteria;Actinomycetales;Actinomycetaceae;Actinomyces;Actinomyces_radingae	1.09E-06	0	0	0	0	0	1.03E-07	0	0	8.81E-08	3.84E-08	1.39E-08	0	3.31E-07	3.74E-08	4.44E-08	0	4.15E-08
Bacteria;Actinobacteria;Actinobacteria;Actinomycetales;Actinomycetaceae;Actinomyces;Actinomyces_ruminicola	0	1.18E-08	8.49E-07	0	0	2.61E-09	8.09E-09	5.20E-07	2.44E-06	4.72E-08	6.35E-08	5.97E-08	0	4.09E-08	2.60E-07	6.07E-09	3.27E-08	1.58E-07
Bacteria;Actinobacteria;Actinobacteria;Actinomycetales;Actinomycetaceae;Actinomyces;Actinomyces_slackii	2.44E-08	0	2.97E-08	0	0	7.04E-08	1.22E-07	0	4.23E-08	1.85E-07	1.40E-07	0	0	1.92E-08	5.65E-08	6.62E-08	4.67E-07	0
Bacteria;Actinobacteria;Actinobacteria;Actinomycetales;Actinomycetaceae;Actinomyces;Actinomyces_sp._C10	1.46E-08	0	0	0	0	0	0	0	0	3.45E-07	6.28E-08	2.08E-07	1.17E-08	3.39E-08	0	5.42E-07	0	7.54E-08
Bacteria;Actinobacteria;Actinobacteria;Actinomycetales;Actinomycetaceae;Actinomyces;Actinomyces_sp._HMSC065F11	0	0	0	0	0	0	0	0	0	2.55E-08	0	0	0	2.87E-08	0	2.51E-06	0	0
Bacteria;Actinobacteria;Actinobacteria;Actinomycetales;Actinomycetaceae;Actinomyces;Actinomyces_sp._oral_taxon_175	2.49E-08	0	2.03E-08	0	0	0	2.48E-08	0	1.44E-08	5.29E-07	1.38E-07	0	2.71E-08	8.08E-08	4.49E-08	8.02E-08	8.44E-07	4.00E-08
Bacteria;Actinobacteria;Actinobacteria;Actinomycetales;Actinomycetaceae;Actinomyces;Actinomyces_sp._oral_taxon_181	3.21E-07	0	0	0	0	0	3.58E-08	0	0	6.86E-07	0	0	0	5.95E-07	5.85E-08	3.49E-08	2.26E-07	3.02E-08
Bacteria;Actinobacteria;Actinobacteria;Actinomycetales;Actinomycetaceae;Actinomyces;Actinomyces_sp._oral_taxon_414	0	0	0	0	0	0	0	0	0	1.70E-07	0	0	0	0	0	6.39E-07	0	0
Bacteria;Actinobacteria;Actinobacteria;Actinomycetales;Actinomycetaceae;Actinomyces;Actinomyces_sp._oral_taxon_448	5.70E-07	0	3.66E-08	0	0	0	2.24E-07	0	7.81E-08	0	0	0	0	3.48E-08	5.21E-08	0	0	0
Bacteria;Actinobacteria;Actinobacteria;Actinomycetales;Actinomycetaceae;Actinomyces;Actinomyces_sp._oral_taxon_848	0	0	0	0	0	0	0	0	0	6.13E-08	2.56E-07	5.31E-07	0	3.46E-08	0	5.40E-08	0	6.16E-08
Bacteria;Actinobacteria;Actinobacteria;Actinomycetales;Actinomycetaceae;Actinomyces;Actinomyces_sp._oral_taxon_849	4.02E-08	0	4.24E-08	2.53E-08	5.56E-08	0	1.88E-07	0	5.28E-08	3.53E-07	1.90E-06	4.70E-06	9.92E-07	8.22E-07	1.26E-05	3.11E-07	1.80E-06	8.27E-06
Bacteria;Actinobacteria;Actinobacteria;Actinomycetales;Actinomycetaceae;Actinomyces;Actinomyces_sp._oral_taxon_877	5.08E-08	0	4.32E-07	0	0	1.92E-06	8.25E-07	0	4.53E-08	2.77E-07	1.78E-06	2.34E-06	2.28E-08	3.66E-06	2.74E-06	7.28E-07	3.83E-07	3.66E-07
Bacteria;Actinobacteria;Actinobacteria;Actinomycetales;Actinomycetaceae;Actinomyces;Actinomyces_suimastitidis	1.01E-06	0	4.36E-08	6.92E-09	0	0	6.21E-08	0	0	7.17E-08	2.68E-08	1.33E-07	3.61E-08	2.56E-07	2.08E-08	1.75E-07	1.53E-07	1.48E-08
Bacteria;Actinobacteria;Actinobacteria;Actinomycetales;Actinomycetaceae;Actinomyces;Actinomyces_timonensis	6.37E-07	0	0	0	0	0	0	0	1.44E-06	0	0	2.77E-08	0	1.80E-08	0	1.41E-08	0	3.21E-08
Bacteria;Actinobacteria;Actinobacteria;Actinomycetales;Actinomycetaceae;Actinomyces;Actinomyces_turicensis	2.08E-06	4.05E-07	8.01E-07	0	0	1.64E-06	2.13E-06	8.31E-08	4.18E-06	3.78E-06	3.56E-06	4.84E-06	0	2.24E-06	2.66E-06	3.19E-06	1.59E-06	3.23E-06
Bacteria;Actinobacteria;Actinobacteria;Actinomycetales;Actinomycetaceae;Actinomyces;Actinomyces_urogenitalis	9.90E-06	2.69E-08	5.58E-07	0	0	6.64E-07	3.09E-07	1.10E-07	4.09E-07	2.33E-06	4.92E-06	3.10E-06	2.29E-07	2.73E-06	9.79E-07	4.19E-06	4.38E-06	1.02E-06
Bacteria;Actinobacteria;Actinobacteria;Actinomycetales;Actinomycetaceae;Actinomyces;Actinomyces_vulturis	4.97E-07	0	0	0	0	0	0	0	0	2.64E-08	4.14E-07	4.58E-08	2.07E-08	7.46E-08	1.93E-07	1.52E-07	1.80E-07	1.47E-07
Bacteria;Actinobacteria;Actinobacteria;Actinomycetales;Actinomycetaceae;Actinotignum;Actinotignum_schaalii	0	0	0	0	0	0	0	0	0	5.19E-08	3.37E-07	0	0	5.86E-08	0	0	2.14E-07	3.37E-07
Bacteria;Actinobacteria;Actinobacteria;Actinomycetales;Actinomycetaceae;Actinotignum;Actinotignum_urinale	0	0	0	0	0	0	0	0	0	0	0	0	0	0	0	1.94E-07	0	0
Bacteria;Actinobacteria;Actinobacteria;Actinomycetales;Actinomycetaceae;Arcanobacterium;Arcanobacterium_haemolyticum	0	0	0	0	0	0	0	0	0	9.25E-08	0	0	0	0	0	0	2.21E-07	0
Bacteria;Actinobacteria;Actinobacteria;Actinomycetales;Actinomycetaceae;Arcanobacterium;Arcanobacterium_sp._S3PF19	0	1.09E-08	0	0	0	0	0	9.47E-09	0	5.13E-08	1.61E-07	8.89E-08	0	4.63E-08	0	0	0	6.19E-08
Bacteria;Actinobacteria;Actinobacteria;Actinomycetales;Actinomycetaceae;Arcanobacterium;Arcanobacterium_urinimassiliense	0	0	0	0	0	0	0	0	0	0	0	0	9.38E-08	0	2.70E-07	4.22E-08	1.65E-07	0
Bacteria;Actinobacteria;Actinobacteria;Actinomycetales;Actinomycetaceae;Flaviflexus;Flaviflexus_massiliensis	0	0	0	0	0	0	4.86E-08	0	4.38E-08	0	1.75E-08	0	0	9.38E-08	0	8.62E-07	3.45E-07	8.29E-08
Bacteria;Actinobacteria;Actinobacteria;Actinomycetales;Actinomycetaceae;Mobiluncus;Mobiluncus_curtisii	0	8.69E-07	2.67E-08	0	4.00E-08	0	0	3.27E-08	0	4.61E-08	3.13E-07	8.18E-08	0	0	1.33E-07	0	2.47E-07	4.02E-07
Bacteria;Actinobacteria;Actinobacteria;Actinomycetales;Actinomycetaceae;Mobiluncus;Mobiluncus_mulieris	1.17E-06	5.98E-08	0	4.94E-07	0	4.87E-07	2.07E-07	5.81E-07	1.79E-08	8.29E-08	4.65E-08	7.35E-08	3.43E-07	6.76E-07	2.47E-07	2.32E-07	1.84E-07	2.34E-07
Bacteria;Actinobacteria;Actinobacteria;Actinomycetales;Actinomycetaceae;Trueperella;Trueperella_bernardiae	5.24E-08	8.36E-07	1.94E-07	0	0	3.39E-08	5.16E-07	0	3.41E-07	4.82E-08	3.83E-06	5.69E-07	0	6.04E-07	9.50E-07	5.53E-07	2.93E-08	1.02E-06
Bacteria;Actinobacteria;Actinobacteria;Actinomycetales;Actinomycetaceae;Trueperella;Trueperella_pyogenes	4.96E-07	0	2.01E-05	0	0	5.90E-08	1.79E-07	0	2.33E-07	7.72E-08	3.31E-07	3.17E-07	0	3.80E-08	3.79E-08	2.63E-07	3.31E-08	1.91E-07
Bacteria;Actinobacteria;Actinobacteria;Actinomycetales;Actinomycetaceae;Trueperella;Trueperella_sp._HMSC08H06	0	5.74E-08	1.04E-08	2.88E-07	3.51E-08	1.64E-08	6.69E-07	1.30E-07	1.48E-08	4.72E-08	1.84E-08	4.56E-08	7.89E-08	5.32E-08	4.94E-09	0	0	0
Bacteria;Actinobacteria;Actinobacteria;Actinomycetales;Actinomycetaceae;Varibaculum;	0	0	0	0	0	0	0	0	0	0	1.03E-07	0	0	0	0	4.32E-08	2.89E-07	4.43E-07
Bacteria;Actinobacteria;Actinobacteria;Actinomycetales;Actinomycetaceae;Varibaculum;Varibaculum_timonense	1.46E-06	5.97E-07	1.36E-08	8.00E-07	3.62E-07	1.33E-07	9.04E-07	8.15E-07	4.27E-07	3.52E-06	8.52E-06	7.70E-06	8.03E-07	2.45E-06	5.41E-06	2.73E-06	4.61E-06	8.67E-06
Bacteria;Actinobacteria;Actinobacteria;Actinopolysporales;Actinopolysporaceae;Actinopolyspora;	8.46E-07	4.91E-08	3.03E-07	0	0	4.93E-06	9.04E-07	4.32E-08	2.27E-07	1.47E-06	6.72E-06	1.75E-06	9.85E-08	1.99E-06	8.18E-07	8.50E-06	8.21E-07	5.12E-07
Bacteria;Actinobacteria;Actinobacteria;Actinopolysporales;Actinopolysporaceae;Actinopolyspora;Actinopolyspora_alba	0	0	0	0	0	0	0	0	0	1.77E-07	0	0	0	7.78E-08	0	1.97E-07	5.97E-06	0
Bacteria;Actinobacteria;Actinobacteria;Actinopolysporales;Actinopolysporaceae;Actinopolyspora;Actinopolyspora_erythraea	2.14E-07	0	0	0	0	0	2.27E-07	1.80E-08	8.06E-09	1.34E-07	0	3.38E-08	0	4.31E-08	4.40E-08	7.75E-07	1.69E-07	9.81E-09
Bacteria;Actinobacteria;Actinobacteria;Actinopolysporales;Actinopolysporaceae;Actinopolyspora;Actinopolyspora_halophila	1.84E-06	1.81E-06	1.73E-05	6.00E-08	3.49E-08	5.52E-05	2.38E-05	2.43E-07	7.21E-06	3.39E-07	8.48E-07	4.86E-06	1.86E-07	2.48E-06	1.38E-05	1.24E-06	3.12E-06	7.39E-07
Bacteria;Actinobacteria;Actinobacteria;Actinopolysporales;Actinopolysporaceae;Actinopolyspora;Actinopolyspora_mortivallis	1.19E-08	2.59E-08	4.90E-06	0	0	8.03E-06	1.97E-06	0	1.79E-07	3.23E-07	1.42E-06	1.86E-06	2.15E-08	6.81E-07	5.81E-06	1.67E-07	6.28E-08	7.07E-07
Bacteria;Actinobacteria;Actinobacteria;Actinopolysporales;Actinopolysporaceae;Actinopolyspora;Actinopolyspora_mzabensis	0	5.25E-08	2.19E-07	0	1.89E-08	0	0	1.18E-07	0	2.84E-08	1.50E-06	5.29E-07	7.22E-08	2.40E-08	2.69E-06	1.25E-08	8.37E-07	2.00E-07
Bacteria;Actinobacteria;Actinobacteria;Actinopolysporales;Actinopolysporaceae;Actinopolyspora;Actinopolyspora_righensis	0	0	0	0	0	0	0	0	0	4.64E-07	2.28E-07	0	0	0	0	7.01E-08	5.31E-07	2.79E-08
Bacteria;Actinobacteria;Actinobacteria;Actinopolysporales;Actinopolysporaceae;Actinopolyspora;Actinopolyspora_saharensis	1.95E-07	0	0	0	0	0	0	0	0	0	0	1.16E-07	0	0	0	0	0	0
Bacteria;Actinobacteria;Actinobacteria;Actinopolysporales;Actinopolysporaceae;Actinopolyspora;Actinopolyspora_xinjiangensis	0	1.79E-06	2.33E-07	0	0	1.37E-07	4.28E-07	0	5.92E-07	7.33E-08	3.86E-06	2.66E-07	0	5.17E-08	1.69E-07	2.82E-07	3.49E-07	5.32E-07
Bacteria;Actinobacteria;Actinobacteria;Bifidobacteriales;Bifidobacteriaceae;;	1.25E-07	0	4.67E-07	0	0	9.98E-09	4.42E-07	3.11E-08	0	9.25E-07	2.77E-07	1.45E-07	6.59E-09	4.39E-07	6.30E-07	3.48E-07	3.64E-07	7.15E-07
Bacteria;Actinobacteria;Actinobacteria;Bifidobacteriales;Bifidobacteriaceae;Aeriscardovia;Aeriscardovia_aeriphila	0	0	0	0	0	0	0	0	0	1.66E-07	0	0	0	4.15E-08	0	0	0	0
Bacteria;Actinobacteria;Actinobacteria;Bifidobacteriales;Bifidobacteriaceae;Bifidobacterium;	3.70E-07	1.46E-06	4.69E-06	8.12E-08	2.57E-07	1.67E-05	1.33E-05	2.12E-07	2.63E-05	1.50E-06	3.19E-06	3.56E-06	4.70E-07	3.40E-06	1.00E-05	4.45E-06	2.14E-06	2.85E-06
Bacteria;Actinobacteria;Actinobacteria;Bifidobacteriales;Bifidobacteriaceae;Bifidobacterium;Bifidobacterium_actinocoloniiforme	0	5.13E-09	0	4.41E-09	8.61E-09	5.11E-09	1.44E-07	0	1.26E-07	1.37E-07	1.02E-07	6.67E-08	0	4.54E-07	1.23E-07	1.28E-07	1.49E-08	7.65E-06
Bacteria;Actinobacteria;Actinobacteria;Bifidobacteriales;Bifidobacteriaceae;Bifidobacterium;Bifidobacterium_adolescentis	5.22E-06	5.16E-08	2.50E-07	0	1.24E-08	3.06E-08	1.56E-06	5.82E-08	4.60E-08	7.87E-07	1.30E-06	5.52E-07	3.84E-08	4.45E-06	2.21E-06	4.22E-07	8.12E-07	4.75E-07
Bacteria;Actinobacteria;Actinobacteria;Bifidobacteriales;Bifidobacteriaceae;Bifidobacterium;Bifidobacterium_adolescentis_CAG:119	3.40E-07	2.84E-07	2.35E-07	0	2.06E-07	3.43E-07	1.01E-07	6.79E-08	1.26E-06	1.22E-06	2.32E-06	9.00E-07	2.17E-07	1.91E-06	2.42E-06	8.34E-07	1.20E-06	1.13E-06
Bacteria;Actinobacteria;Actinobacteria;Bifidobacteriales;Bifidobacteriaceae;Bifidobacterium;Bifidobacterium_aesculapii	3.25E-07	0	0	0	0	0	0	0	0	6.96E-07	3.85E-07	0	0	1.50E-08	0	3.46E-07	7.23E-07	1.01E-07
Bacteria;Actinobacteria;Actinobacteria;Bifidobacteriales;Bifidobacteriaceae;Bifidobacterium;Bifidobacterium_animalis	9.35E-06	5.80E-06	1.96E-06	5.54E-07	9.91E-06	1.10E-06	1.25E-06	4.23E-06	1.73E-07	5.14E-06	4.03E-06	8.61E-07	1.11E-06	2.76E-06	2.33E-06	2.35E-06	5.22E-06	1.63E-06
Bacteria;Actinobacteria;Actinobacteria;Bifidobacteriales;Bifidobacteriaceae;Bifidobacterium;Bifidobacterium_aquikefiri	0	0	0	0	0	0	4.33E-08	0	0	0	0	0	0	0	0	0	0	1.65E-07
Bacteria;Actinobacteria;Actinobacteria;Bifidobacteriales;Bifidobacteriaceae;Bifidobacterium;Bifidobacterium_asteroides	4.29E-08	0	0	1.43E-08	0	1.65E-08	0	0	0	6.71E-07	0	6.12E-08	0	5.98E-08	0	0	0	0
Bacteria;Actinobacteria;Actinobacteria;Bifidobacteriales;Bifidobacteriaceae;Bifidobacterium;Bifidobacterium_biavatii	2.06E-08	0	0	3.68E-08	2.02E-08	0	0	0	0	3.18E-08	2.47E-08	0	2.97E-07	2.21E-08	8.84E-08	2.50E-07	2.46E-06	2.37E-08
Bacteria;Actinobacteria;Actinobacteria;Bifidobacteriales;Bifidobacteriaceae;Bifidobacterium;Bifidobacterium_bifidum	4.82E-08	2.84E-08	7.40E-08	7.47E-09	0	3.19E-08	4.76E-08	2.63E-08	2.93E-08	1.78E-06	5.58E-07	2.71E-07	1.09E-07	1.09E-06	1.97E-07	2.05E-06	2.45E-06	9.23E-07
Bacteria;Actinobacteria;Actinobacteria;Bifidobacteriales;Bifidobacteriaceae;Bifidobacterium;Bifidobacterium_bifidum_CAG:234	1.07E-06	3.46E-07	2.54E-06	0	1.98E-08	2.79E-06	1.96E-06	9.56E-08	4.68E-07	3.80E-06	7.77E-06	4.54E-06	1.21E-07	3.90E-06	4.84E-06	3.03E-06	4.16E-06	1.87E-06
Bacteria;Actinobacteria;Actinobacteria;Bifidobacteriales;Bifidobacteriaceae;Bifidobacterium;Bifidobacterium_boum	0	0	0	0	0	0	1.39E-07	4.43E-08	0	9.60E-08	6.27E-07	2.08E-07	0	1.62E-07	1.35E-07	4.22E-08	0	0
Bacteria;Actinobacteria;Actinobacteria;Bifidobacteriales;Bifidobacteriaceae;Bifidobacterium;Bifidobacterium_breve	0	2.77E-06	2.36E-07	0	0	6.61E-08	6.52E-08	0	2.64E-07	3.56E-08	3.39E-07	2.57E-07	0	4.34E-08	1.39E-07	2.31E-07	1.11E-07	2.52E-07
Bacteria;Actinobacteria;Actinobacteria;Bifidobacteriales;Bifidobacteriaceae;Bifidobacterium;Bifidobacterium_callitrichos	3.60E-07	8.87E-09	0	0	0	5.48E-08	1.89E-07	7.75E-09	1.41E-08	6.70E-07	4.30E-07	2.59E-07	1.78E-08	5.71E-07	2.45E-07	1.12E-06	2.53E-08	6.24E-08
Bacteria;Actinobacteria;Actinobacteria;Bifidobacteriales;Bifidobacteriaceae;Bifidobacterium;Bifidobacterium_catenulatum	2.61E-07	0	0	0	0	0	5.77E-08	0	4.96E-08	3.30E-07	5.02E-08	3.12E-07	0	1.73E-07	8.98E-08	1.51E-06	0	0
Bacteria;Actinobacteria;Actinobacteria;Bifidobacteriales;Bifidobacteriaceae;Bifidobacterium;Bifidobacterium_cuniculi	0	4.53E-08	2.81E-08	0	0	0	0	1.19E-07	0	2.14E-07	1.24E-08	0	0	0	9.82E-08	2.19E-07	3.82E-07	8.84E-08
Bacteria;Actinobacteria;Actinobacteria;Bifidobacteriales;Bifidobacteriaceae;Bifidobacterium;Bifidobacterium_dentium	7.40E-06	5.99E-08	1.48E-07	0	1.43E-07	0	1.94E-07	0	1.80E-07	4.46E-07	3.96E-07	1.91E-07	2.27E-08	1.21E-06	2.05E-07	4.18E-07	2.55E-06	2.37E-07
Bacteria;Actinobacteria;Actinobacteria;Bifidobacteriales;Bifidobacteriaceae;Bifidobacterium;Bifidobacterium_gallicum	0	0	0	0	0	0	2.48E-07	0	0	4.22E-07	6.52E-06	9.56E-06	0	1.05E-06	3.11E-06	8.50E-07	1.42E-07	3.91E-06
Bacteria;Actinobacteria;Actinobacteria;Bifidobacteriales;Bifidobacteriaceae;Bifidobacterium;Bifidobacterium_hapali	7.22E-07	0	1.69E-08	0	1.27E-08	2.67E-08	1.04E-07	0	6.63E-08	1.07E-06	8.22E-08	2.85E-07	0	2.50E-07	2.15E-08	4.72E-07	4.69E-08	1.46E-07
Bacteria;Actinobacteria;Actinobacteria;Bifidobacteriales;Bifidobacteriaceae;Bifidobacterium;Bifidobacterium_longum	2.83E-06	1.22E-07	6.47E-07	8.08E-09	0	1.35E-07	2.94E-07	1.12E-07	1.25E-07	1.81E-06	3.44E-06	3.47E-06	4.19E-07	3.76E-06	2.90E-06	2.06E-06	3.69E-06	1.72E-06
Bacteria;Actinobacteria;Actinobacteria;Bifidobacteriales;Bifidobacteriaceae;Bifidobacterium;Bifidobacterium_longum_CAG:69	0	0	2.35E-07	0	0	2.63E-08	2.12E-07	1.27E-08	1.87E-07	1.68E-06	6.80E-07	1.77E-07	2.45E-08	8.42E-07	3.19E-07	1.28E-06	4.95E-07	4.96E-07
Bacteria;Actinobacteria;Actinobacteria;Bifidobacteriales;Bifidobacteriaceae;Bifidobacterium;Bifidobacterium_magnum	0	0	0	0	0	0	0	0	0	0	0	7.50E-08	0	4.88E-08	0	1.14E-07	0	8.69E-08
Bacteria;Actinobacteria;Actinobacteria;Bifidobacteriales;Bifidobacteriaceae;Bifidobacterium;Bifidobacterium_merycicum	0	0	0	0	0	0	0	0	0	6.83E-08	7.14E-08	0	0	0	2.56E-07	0	2.24E-08	2.29E-07
Bacteria;Actinobacteria;Actinobacteria;Bifidobacteriales;Bifidobacteriaceae;Bifidobacterium;Bifidobacterium_minimum	1.52E-07	2.09E-08	7.04E-08	0	0	0	1.39E-08	0	0	3.23E-06	9.21E-08	0	0	1.17E-07	2.19E-08	6.70E-07	0	6.86E-08
Bacteria;Actinobacteria;Actinobacteria;Bifidobacteriales;Bifidobacteriaceae;Bifidobacterium;Bifidobacterium_moukalabense	0	0	0	0	0	0	0	5.74E-08	0	0	0	0	0	0	3.85E-07	0	0	0
Bacteria;Actinobacteria;Actinobacteria;Bifidobacteriales;Bifidobacteriaceae;Bifidobacterium;Bifidobacterium_pseudocatenulatum	0	0	6.60E-07	3.40E-08	0	1.98E-05	1.04E-05	0	4.42E-06	2.79E-07	8.79E-08	9.60E-08	0	8.29E-07	1.65E-06	4.09E-07	6.02E-07	3.59E-07
Bacteria;Actinobacteria;Actinobacteria;Bifidobacteriales;Bifidobacteriaceae;Bifidobacterium;Bifidobacterium_pseudocatenulatum_CAG:263	1.04E-05	5.99E-07	2.95E-07	0	1.35E-07	7.01E-07	3.16E-07	2.39E-07	5.27E-07	1.01E-06	1.87E-06	1.45E-06	3.85E-07	7.82E-07	1.83E-06	7.74E-07	1.05E-06	1.18E-06
Bacteria;Actinobacteria;Actinobacteria;Bifidobacteriales;Bifidobacteriaceae;Bifidobacterium;Bifidobacterium_pullorum	0	0	0	0	0	0	0	0	0	2.10E-08	0	0	0	0	4.73E-08	1.67E-07	0	1.27E-07
Bacteria;Actinobacteria;Actinobacteria;Bifidobacteriales;Bifidobacteriaceae;Bifidobacterium;Bifidobacterium_scardovii	0	0	0	0	0	0	0	0	0	0	0	0	0	0	0	7.84E-08	0	0
Bacteria;Actinobacteria;Actinobacteria;Bifidobacteriales;Bifidobacteriaceae;Bifidobacterium;Bifidobacterium_sp._70	3.35E-08	0	0	0	0	0	0	0	0	0	6.49E-07	6.87E-07	0	1.75E-07	3.49E-07	1.52E-08	6.10E-07	1.59E-06
Bacteria;Actinobacteria;Actinobacteria;Bifidobacteriales;Bifidobacteriaceae;Bifidobacterium;Bifidobacterium_stellenboschense	2.75E-08	1.93E-07	7.91E-08	1.70E-05	1.16E-06	4.36E-07	1.78E-07	1.56E-06	1.19E-07	2.03E-06	5.29E-07	4.51E-07	1.88E-05	4.61E-07	5.55E-07	1.58E-06	3.72E-06	5.35E-07
Bacteria;Actinobacteria;Actinobacteria;Bifidobacteriales;Bifidobacteriaceae;Bifidobacterium;Bifidobacterium_tissieri	8.59E-07	0	0	0	0	0	4.78E-08	0	0	0	0	0	0	1.24E-08	0	2.90E-08	1.08E-08	0
Bacteria;Actinobacteria;Actinobacteria;Bifidobacteriales;Bifidobacteriaceae;Bifidobacterium;Bifidobacterium_tsurumiense	3.19E-07	0	0	0	0	0	0	0	0	4.70E-08	0	0	0	5.30E-08	0	0	0	0
Bacteria;Actinobacteria;Actinobacteria;Bifidobacteriales;Bifidobacteriaceae;Bifidobacterium;Bifidobacterium_vansinderenii	9.75E-08	0	0	0	0	9.88E-09	1.69E-07	0	1.78E-08	1.43E-07	1.10E-07	0	0	4.77E-08	2.38E-08	0	0	0
Bacteria;Actinobacteria;Actinobacteria;Bifidobacteriales;Bifidobacteriaceae;Bombiscardovia;Bombiscardovia_coagulans	0	1.17E-08	0	0	0	0	0	0	0	3.35E-07	0	0	0	4.99E-08	0	6.01E-07	0	1.11E-08
Bacteria;Actinobacteria;Actinobacteria;Bifidobacteriales;Bifidobacteriaceae;Gardnerella;	0	0	0	0	0	3.40E-07	3.47E-08	0	4.83E-08	0	1.25E-08	6.22E-08	9.36E-09	1.06E-07	4.11E-07	0	3.53E-08	1.39E-06
Bacteria;Actinobacteria;Actinobacteria;Bifidobacteriales;Bifidobacteriaceae;Gardnerella;Gardnerella_vaginalis	0	0	1.10E-08	0	0	2.08E-07	0	0	1.56E-08	1.19E-07	0	0	0	2.09E-08	4.18E-08	1.57E-07	0	5.36E-08
Bacteria;Actinobacteria;Actinobacteria;Bifidobacteriales;Bifidobacteriaceae;Parascardovia;Parascardovia_denticolens	0	0	1.32E-08	0	0	0	0	0	0	4.46E-07	3.06E-07	2.60E-07	0	2.32E-07	3.56E-08	4.61E-07	3.57E-07	7.13E-08
Bacteria;Actinobacteria;Actinobacteria;Bifidobacteriales;Bifidobacteriaceae;Pseudoscardovia;	5.08E-09	0	0	0	0	0	0	0	0	1.05E-08	0	0	0	1.18E-08	0	4.33E-07	0	0
Bacteria;Actinobacteria;Actinobacteria;Bifidobacteriales;Bifidobacteriaceae;Pseudoscardovia;Pseudoscardovia_radai	2.99E-07	0	0	0	7.02E-09	0	0	0	0	2.37E-08	1.01E-08	0	6.19E-09	8.93E-09	0	0	0	0
Bacteria;Actinobacteria;Actinobacteria;Bifidobacteriales;Bifidobacteriaceae;Pseudoscardovia;Pseudoscardovia_suis	3.56E-06	3.89E-08	1.31E-07	0	6.03E-08	0	4.31E-07	0	0	5.52E-07	7.50E-06	4.02E-06	0	2.71E-06	6.63E-07	8.31E-07	0	0
Bacteria;Actinobacteria;Actinobacteria;Candidatus_Actinomarinales;Candidatus_Actinomarinaceae;Candidatus_Actinomarina;Candidatus_Actinomarina_minuta	1.25E-08	0	0	2.08E-08	0	2.77E-08	0	2.73E-08	0	6.67E-07	2.75E-07	5.00E-08	0	2.76E-07	0	1.30E-08	3.30E-07	6.20E-08
Bacteria;Actinobacteria;Actinobacteria;Candidatus_Nanopelagicales;;;	0	1.41E-08	2.22E-08	0	0	0	0	2.03E-08	1.63E-08	6.68E-09	2.70E-07	1.60E-07	1.57E-08	3.24E-08	6.65E-07	1.76E-08	4.06E-07	8.86E-08
Bacteria;Actinobacteria;Actinobacteria;Candidatus_Nanopelagicales;;Candidatus_Nanopelagicus;	0	0	0	4.65E-08	0	0	0	5.64E-09	1.27E-06	0	1.28E-08	5.14E-08	4.09E-08	2.76E-08	0	1.61E-08	1.02E-07	1.26E-07
Bacteria;Actinobacteria;Actinobacteria;Candidatus_Nanopelagicales;;Candidatus_Nanopelagicus;Candidatus_Nanopelagicus_abundans	5.92E-07	0	0	0	0	0	0	0	1.13E-06	4.45E-08	0	0	0	1.15E-08	0	3.32E-08	0	5.87E-08
Bacteria;Actinobacteria;Actinobacteria;Candidatus_Nanopelagicales;;Candidatus_Nanopelagicus;Candidatus_Nanopelagicus_hibericus	1.23E-06	7.02E-08	1.88E-07	4.11E-08	4.79E-08	4.46E-08	2.17E-08	1.84E-07	1.02E-06	3.39E-07	6.12E-07	1.72E-07	1.36E-07	1.73E-07	1.55E-06	4.00E-07	7.72E-07	2.83E-07
Bacteria;Actinobacteria;Actinobacteria;Candidatus_Nanopelagicales;;Candidatus_Nanopelagicus;Candidatus_Nanopelagicus_limnes	1.23E-06	1.30E-08	5.74E-07	0	0	3.65E-08	1.65E-07	3.04E-08	1.24E-07	5.48E-08	6.00E-08	1.24E-07	1.92E-08	5.46E-08	4.37E-07	3.17E-08	1.29E-07	7.34E-08
Bacteria;Actinobacteria;Actinobacteria;Candidatus_Nanopelagicales;;Candidatus_Planktophila;	1.67E-06	0	1.25E-08	0	0	0	0	0	0	1.11E-07	2.20E-08	0	0	3.94E-08	0	1.54E-08	0	0
Bacteria;Actinobacteria;Actinobacteria;Candidatus_Nanopelagicales;;Candidatus_Planktophila;Candidatus_Planktophila_dulcis	1.93E-06	9.53E-08	2.51E-07	9.86E-09	0	1.74E-07	5.12E-07	7.42E-09	5.49E-07	1.54E-07	1.23E-07	1.35E-07	0	4.48E-07	3.01E-07	8.97E-08	8.00E-07	6.35E-07
Bacteria;Actinobacteria;Actinobacteria;Candidatus_Nanopelagicales;;Candidatus_Planktophila;Candidatus_Planktophila_lacus	9.86E-06	7.83E-09	0	0	0	0	0	0	0	1.40E-07	4.60E-09	0	0	5.73E-08	8.34E-09	6.50E-08	1.59E-08	0
Bacteria;Actinobacteria;Actinobacteria;Candidatus_Nanopelagicales;;Candidatus_Planktophila;Candidatus_Planktophila_limnetica	1.63E-05	0	3.97E-07	0	0	1.24E-08	7.70E-08	1.34E-08	5.03E-08	0	0	0	0	6.08E-08	0	2.41E-08	6.52E-09	1.46E-08
Bacteria;Actinobacteria;Actinobacteria;Candidatus_Nanopelagicales;;Candidatus_Planktophila;Candidatus_Planktophila_sulfonica	3.80E-07	0	0	0	0	0	0	0	0	0	0	0	0	1.30E-07	1.58E-08	7.75E-08	1.93E-07	0
Bacteria;Actinobacteria;Actinobacteria;Candidatus_Nanopelagicales;;Candidatus_Planktophila;Candidatus_Planktophila_vernalis	6.06E-07	1.32E-07	7.18E-08	0	4.78E-08	4.88E-08	9.12E-08	4.97E-08	1.13E-08	5.02E-08	2.36E-08	9.14E-08	1.14E-08	1.45E-07	0	1.84E-07	2.57E-07	0
Bacteria;Actinobacteria;Actinobacteria;Candidatus_Nanopelagicales;;Candidatus_Planktophila;Candidatus_Planktophila_versatilis	2.22E-05	3.88E-08	2.29E-07	7.29E-09	1.29E-08	1.36E-08	5.20E-07	4.05E-08	1.62E-07	1.04E-06	3.42E-07	5.71E-07	4.69E-08	9.97E-07	2.28E-07	5.79E-07	5.80E-07	3.11E-07
Bacteria;Actinobacteria;Actinobacteria;Catenulisporales;Actinospicaceae;Actinospica;Actinospica_robiniae	4.73E-07	2.18E-08	1.83E-07	0	0	5.26E-08	1.03E-07	4.83E-07	2.15E-08	1.40E-06	4.22E-07	9.80E-08	1.55E-08	1.04E-07	4.07E-07	8.79E-07	2.45E-07	1.18E-08
Bacteria;Actinobacteria;Actinobacteria;Catenulisporales;Catenulisporaceae;Catenulispora;	0	0	0	1.43E-08	0	0	0	0	6.85E-08	7.48E-07	3.04E-07	4.69E-08	0	7.44E-08	9.15E-08	3.11E-08	1.62E-07	4.67E-08
Bacteria;Actinobacteria;Actinobacteria;Catenulisporales;Catenulisporaceae;Catenulispora;Catenulispora_acidiphila	2.10E-07	1.28E-06	1.77E-07	0	1.75E-08	1.73E-07	4.30E-06	1.55E-07	5.38E-07	4.60E-06	1.57E-06	3.88E-07	1.78E-07	9.86E-07	8.98E-07	5.66E-06	5.80E-06	1.74E-06
Bacteria;Actinobacteria;Actinobacteria;Catenulisporales;Catenulisporaceae;Catenulispora;Catenulispora_sp._13_1_20CM_3_70_7	1.13E-06	8.11E-08	0	0	0	0	4.55E-08	1.06E-08	3.24E-08	5.28E-06	4.44E-07	6.24E-07	1.60E-08	3.03E-07	2.59E-07	5.27E-06	3.90E-07	7.89E-07
Bacteria;Actinobacteria;Actinobacteria;Catenulisporales;Catenulisporaceae;Catenulispora;uncultured_Catenulispora_sp.	1.11E-08	0	0	0	0	0	0	0	0	2.52E-07	0	0	0	1.87E-07	0	1.80E-07	1.38E-07	0
Bacteria;Actinobacteria;Actinobacteria;Corynebacteriales;;;	0.000113767	6.40E-06	6.65E-05	1.25E-06	2.21E-06	6.18E-05	5.63E-05	4.32E-06	4.98E-05	0.000143326	0.00020924	9.05E-05	5.58E-06	0.000136391	8.69E-05	0.000151818	0.000161109	3.69E-05
Bacteria;Actinobacteria;Actinobacteria;Corynebacteriales;;Tomitella;Tomitella_biformata	1.26E-08	4.97E-08	7.51E-08	0	0	0	5.42E-08	0	0	4.01E-07	8.92E-08	2.56E-07	6.96E-08	3.30E-07	2.03E-07	6.01E-06	2.97E-07	8.15E-08
Bacteria;Actinobacteria;Actinobacteria;Corynebacteriales;Corynebacteriaceae;;	3.51E-06	5.86E-07	9.36E-07	4.09E-07	0	9.39E-08	7.43E-08	2.04E-08	1.14E-07	9.97E-07	1.20E-06	5.05E-07	0	3.80E-06	2.91E-07	4.01E-06	3.40E-07	4.16E-07
Bacteria;Actinobacteria;Actinobacteria;Corynebacteriales;Corynebacteriaceae;;Corynebacterium-like_bacterium_B27	1.13E-06	0	0	0	0	9.66E-08	0	1.98E-08	0	9.58E-07	2.12E-07	9.68E-08	0	2.79E-07	1.56E-07	3.22E-07	8.48E-07	4.33E-08
Bacteria;Actinobacteria;Actinobacteria;Corynebacteriales;Corynebacteriaceae;Corynebacterium;	7.84E-06	1.33E-06	2.67E-06	3.43E-07	1.36E-07	7.79E-06	2.20E-05	2.23E-07	7.93E-07	5.07E-06	8.99E-06	7.65E-06	4.24E-07	1.46E-05	6.73E-06	1.91E-05	3.90E-06	3.13E-06
Bacteria;Actinobacteria;Actinobacteria;Corynebacteriales;Corynebacteriaceae;Corynebacterium;Corynebacterium_accolens	5.93E-08	0	3.15E-07	0	0	4.36E-07	1.40E-07	0	1.48E-08	2.65E-07	5.01E-07	5.17E-07	6.88E-09	2.78E-07	8.09E-07	3.05E-07	5.19E-08	3.37E-07
Bacteria;Actinobacteria;Actinobacteria;Corynebacteriales;Corynebacteriaceae;Corynebacterium;Corynebacterium_afermentans	2.81E-08	0	0	0	0	5.96E-08	3.36E-08	0	2.93E-08	2.32E-08	6.06E-08	1.51E-07	0	1.31E-08	1.70E-07	4.08E-08	0	2.33E-08
Bacteria;Actinobacteria;Actinobacteria;Corynebacteriales;Corynebacteriaceae;Corynebacterium;Corynebacterium_aquilae	0	0	0	0	4.50E-08	0	0	0	0	0	2.65E-08	8.79E-08	0	0	3.71E-07	0	9.98E-08	1.02E-07
Bacteria;Actinobacteria;Actinobacteria;Corynebacteriales;Corynebacteriaceae;Corynebacterium;Corynebacterium_argentoratense	4.25E-08	0	8.55E-07	0	0	0	5.39E-07	0	1.11E-07	0	7.08E-07	7.19E-07	0	7.40E-08	2.21E-07	6.16E-07	0	2.41E-07
Bacteria;Actinobacteria;Actinobacteria;Corynebacteriales;Corynebacteriaceae;Corynebacterium;Corynebacterium_aurimucosum	3.46E-07	0	0	0	0	0	0	0	2.92E-07	5.77E-08	0	3.63E-08	0	0	0	0	0	0
Bacteria;Actinobacteria;Actinobacteria;Corynebacteriales;Corynebacteriaceae;Corynebacterium;Corynebacterium_bouchesdurhonense	0	0	0	0	0	0	0	0	1.16E-07	2.00E-07	5.22E-08	2.16E-08	0	0	0	8.78E-08	4.90E-08	0
Bacteria;Actinobacteria;Actinobacteria;Corynebacteriales;Corynebacteriaceae;Corynebacterium;Corynebacterium_camporealensis	0	0	1.78E-07	0	0	0	0	0	0	0	2.24E-08	2.23E-07	3.35E-08	4.84E-08	7.24E-08	1.32E-07	0	0
Bacteria;Actinobacteria;Actinobacteria;Corynebacteriales;Corynebacteriaceae;Corynebacterium;Corynebacterium_capitovis	0	0	0	0	0	0	0	1.13E-07	0	0	0	0	0	0	1.38E-07	0	8.04E-08	0
Bacteria;Actinobacteria;Actinobacteria;Corynebacteriales;Corynebacteriaceae;Corynebacterium;Corynebacterium_deserti	0	0	1.28E-08	0	0	1.01E-08	1.57E-08	0	0	5.41E-08	5.66E-08	3.75E-08	0	2.44E-08	1.22E-08	6.67E-08	2.34E-07	0
Bacteria;Actinobacteria;Actinobacteria;Corynebacteriales;Corynebacteriaceae;Corynebacterium;Corynebacterium_diphtheriae	0	0	1.01E-08	0	0	0	0	0	0	2.42E-07	0	5.93E-08	0	0	0	1.42E-07	0	0
Bacteria;Actinobacteria;Actinobacteria;Corynebacteriales;Corynebacteriaceae;Corynebacterium;Corynebacterium_durum	0	0	0	0	0	0	0	0	2.15E-07	3.83E-08	2.67E-08	0	0	0	4.31E-08	0	0	2.05E-07
Bacteria;Actinobacteria;Actinobacteria;Corynebacteriales;Corynebacteriaceae;Corynebacterium;Corynebacterium_efficiens	1.46E-05	1.81E-05	5.30E-05	1.97E-08	1.73E-06	6.81E-06	3.04E-06	5.88E-06	3.60E-06	4.26E-06	6.22E-06	5.71E-06	1.37E-06	8.70E-06	6.63E-06	6.33E-06	4.28E-06	3.18E-06
Bacteria;Actinobacteria;Actinobacteria;Corynebacteriales;Corynebacteriaceae;Corynebacterium;Corynebacterium_epidermidicanis	1.34E-07	0	0	0	0	0	0	0	0	0	0	0	0	0	0	0	0	0
Bacteria;Actinobacteria;Actinobacteria;Corynebacteriales;Corynebacteriaceae;Corynebacterium;Corynebacterium_falsenii	3.02E-08	0	0	0	0	0	0	0	0	0	0	0	0	0	0	5.47E-08	0	0
Bacteria;Actinobacteria;Actinobacteria;Corynebacteriales;Corynebacteriaceae;Corynebacterium;Corynebacterium_frankenforstense	0	0	0	0	0	0	0	0	0	1.40E-07	0	0	0	0	0	0	0	0
Bacteria;Actinobacteria;Actinobacteria;Corynebacteriales;Corynebacteriaceae;Corynebacterium;Corynebacterium_glutamicum	2.11E-06	4.09E-08	1.41E-06	0	0	8.85E-07	5.43E-07	0	7.92E-07	1.34E-06	6.52E-06	2.71E-06	0	3.24E-06	1.29E-06	2.32E-06	1.74E-07	9.02E-07
Bacteria;Actinobacteria;Actinobacteria;Corynebacteriales;Corynebacteriaceae;Corynebacterium;Corynebacterium_glyciniphilum	0	0	0	0	0	0	0	1.67E-06	1.45E-06	0	0	3.30E-08	0	0	0	0	0	2.87E-08
Bacteria;Actinobacteria;Actinobacteria;Corynebacteriales;Corynebacteriaceae;Corynebacterium;Corynebacterium_halotolerans	3.99E-08	0	2.43E-07	2.08E-08	0	3.62E-06	4.11E-06	1.54E-07	7.38E-06	9.94E-07	7.42E-06	3.41E-06	4.60E-07	3.23E-06	1.16E-06	2.00E-06	4.15E-07	1.03E-06
Bacteria;Actinobacteria;Actinobacteria;Corynebacteriales;Corynebacteriaceae;Corynebacterium;Corynebacterium_jeikeium	1.73E-06	0	2.78E-08	0	0	6.59E-08	1.05E-06	0	2.55E-08	4.60E-08	3.93E-07	2.44E-07	0	3.01E-06	6.07E-07	9.96E-07	4.62E-08	1.89E-07
Bacteria;Actinobacteria;Actinobacteria;Corynebacteriales;Corynebacteriaceae;Corynebacterium;Corynebacterium_kroppenstedtii	2.26E-06	2.75E-08	1.02E-06	0	0	4.71E-06	2.00E-06	0	2.35E-07	1.51E-07	6.11E-07	3.04E-07	0	2.63E-06	6.87E-07	3.81E-06	1.27E-07	3.44E-07
Bacteria;Actinobacteria;Actinobacteria;Corynebacteriales;Corynebacteriaceae;Corynebacterium;Corynebacterium_kutscheri	6.09E-09	1.16E-08	8.80E-08	6.94E-08	9.15E-08	0	3.95E-08	8.95E-08	4.45E-08	1.91E-07	3.37E-07	1.21E-07	4.35E-07	6.69E-07	2.11E-07	1.29E-07	8.45E-06	2.20E-07
Bacteria;Actinobacteria;Actinobacteria;Corynebacteriales;Corynebacteriaceae;Corynebacterium;Corynebacterium_lactis	0	0	0	0	0	0	0	0	0	3.34E-08	0	0	0	0	0	0	3.29E-07	0
Bacteria;Actinobacteria;Actinobacteria;Corynebacteriales;Corynebacteriaceae;Corynebacterium;Corynebacterium_marinum	1.02E-07	1.48E-08	0	0	0	0	3.36E-07	0	1.29E-05	2.73E-07	0	0	0	7.11E-08	0	0	0	1.26E-07
Bacteria;Actinobacteria;Actinobacteria;Corynebacteriales;Corynebacteriaceae;Corynebacterium;Corynebacterium_maris	1.93E-07	3.05E-08	3.08E-07	1.17E-08	0	0	2.99E-07	2.66E-08	1.51E-08	2.78E-06	6.10E-06	1.50E-06	3.40E-08	2.29E-06	2.20E-06	1.06E-06	2.06E-06	6.38E-07
Bacteria;Actinobacteria;Actinobacteria;Corynebacteriales;Corynebacteriaceae;Corynebacterium;Corynebacterium_matruchotii	1.18E-06	0	5.11E-07	2.93E-08	0	1.17E-07	2.01E-07	7.22E-08	4.19E-08	6.08E-07	2.97E-06	8.03E-07	0	9.87E-07	2.95E-06	6.88E-07	1.44E-06	8.40E-07
Bacteria;Actinobacteria;Actinobacteria;Corynebacteriales;Corynebacteriaceae;Corynebacterium;Corynebacterium_minutissimum	0	1.27E-07	2.14E-07	0	0	1.24E-06	0	4.16E-08	5.70E-06	0	0	3.90E-07	0	6.78E-08	2.59E-06	2.64E-08	3.69E-07	5.45E-07
Bacteria;Actinobacteria;Actinobacteria;Corynebacteriales;Corynebacteriaceae;Corynebacterium;Corynebacterium_mustelae	0	3.59E-08	0	0	0	0	0	0	0	3.23E-07	0	0	0	1.15E-07	0	0	1.00E-07	0
Bacteria;Actinobacteria;Actinobacteria;Corynebacteriales;Corynebacteriaceae;Corynebacterium;Corynebacterium_mycetoides	2.42E-07	0	0	0	0	0	0	0	0	0	0	0	0	0	0	0	0	0
Bacteria;Actinobacteria;Actinobacteria;Corynebacteriales;Corynebacteriaceae;Corynebacterium;Corynebacterium_oculi	0	0	0	0	0	1.37E-08	0	0	0	0	3.06E-07	0	0	1.15E-07	0	1.29E-08	1.44E-08	0
Bacteria;Actinobacteria;Actinobacteria;Corynebacteriales;Corynebacteriaceae;Corynebacterium;Corynebacterium_phocae	6.14E-06	2.11E-08	0	1.36E-08	0	0	2.06E-07	0	2.06E-07	1.69E-07	4.82E-08	5.19E-07	3.12E-08	3.59E-07	4.72E-08	0	2.22E-07	1.21E-07
Bacteria;Actinobacteria;Actinobacteria;Corynebacteriales;Corynebacteriaceae;Corynebacterium;Corynebacterium_pilosum	0	0	2.17E-08	0	0	0	2.66E-08	0	7.72E-09	7.33E-08	5.75E-08	3.17E-08	0	0	3.40E-07	0	3.60E-08	9.20E-08
Bacteria;Actinobacteria;Actinobacteria;Corynebacteriales;Corynebacteriaceae;Corynebacterium;Corynebacterium_pollutisoli	3.97E-07	0	0	0	0	0	0	0	0	0	0	0	0	0	0	0	0	0
Bacteria;Actinobacteria;Actinobacteria;Corynebacteriales;Corynebacteriaceae;Corynebacterium;Corynebacterium_propinquum	2.73E-08	0	1.58E-08	2.61E-08	1.14E-07	9.95E-08	0	0	0	2.11E-08	1.51E-07	1.08E-07	5.04E-08	5.45E-08	3.37E-07	3.51E-07	1.43E-06	1.62E-08
Bacteria;Actinobacteria;Actinobacteria;Corynebacteriales;Corynebacteriaceae;Corynebacterium;Corynebacterium_provencense	2.68E-08	4.38E-08	1.01E-06	0	0	4.47E-05	1.46E-06	0	1.75E-07	6.90E-08	6.20E-07	1.60E-06	1.08E-08	1.71E-07	2.66E-06	6.68E-07	2.71E-08	1.25E-07
Bacteria;Actinobacteria;Actinobacteria;Corynebacteriales;Corynebacteriaceae;Corynebacterium;Corynebacterium_renale	0	0	0	0	0	0	0	0	0	1.42E-07	0	0	0	0	0	0	0	0
Bacteria;Actinobacteria;Actinobacteria;Corynebacteriales;Corynebacteriaceae;Corynebacterium;Corynebacterium_sp._CNJ-954	1.72E-07	1.79E-08	0	0	0	0	1.55E-07	0	6.52E-08	3.92E-07	1.35E-07	4.55E-07	0	5.46E-08	0	9.59E-07	1.67E-07	0
Bacteria;Actinobacteria;Actinobacteria;Corynebacteriales;Corynebacteriaceae;Corynebacterium;Corynebacterium_sp._HMSC034A01	0	0	0	0	0	0	0	0	0	2.53E-07	0	3.66E-08	0	0	0	9.76E-07	0	0
Bacteria;Actinobacteria;Actinobacteria;Corynebacteriales;Corynebacteriaceae;Corynebacterium;Corynebacterium_sp._HMSC04H06	0	0	0	0	0	0	0	0	0	5.29E-08	0	0	0	0	0	2.33E-08	1.56E-07	0
Bacteria;Actinobacteria;Actinobacteria;Corynebacteriales;Corynebacteriaceae;Corynebacterium;Corynebacterium_sp._HMSC055A01	0	0	0	0	0	0	0	0	0	0	0	0	0	1.45E-07	0	0	0	0
Bacteria;Actinobacteria;Actinobacteria;Corynebacteriales;Corynebacteriaceae;Corynebacterium;Corynebacterium_sp._HMSC065A05	0	0	1.92E-08	0	0	0	1.41E-07	0	0	1.15E-07	6.79E-08	3.90E-07	0	3.28E-07	1.69E-07	4.88E-07	2.24E-07	7.04E-08
Bacteria;Actinobacteria;Actinobacteria;Corynebacteriales;Corynebacteriaceae;Corynebacterium;Corynebacterium_sp._HMSC066C02	6.36E-09	2.77E-08	0	0	0	1.23E-08	2.85E-08	0	0	1.31E-08	4.11E-08	9.08E-08	0	0	1.33E-07	0	0	7.24E-08
Bacteria;Actinobacteria;Actinobacteria;Corynebacteriales;Corynebacteriaceae;Corynebacterium;Corynebacterium_sp._HMSC072A02	0	0	0	0	0	0	0	0	0	8.79E-09	0	0	1.38E-08	0	0	0	4.32E-07	0
Bacteria;Actinobacteria;Actinobacteria;Corynebacteriales;Corynebacteriaceae;Corynebacterium;Corynebacterium_sp._KPL1818	1.30E-06	2.12E-08	0	0	0	0	2.91E-08	0	0	2.01E-08	2.10E-08	0	0	2.83E-07	3.39E-08	8.83E-09	0	0
Bacteria;Actinobacteria;Actinobacteria;Corynebacteriales;Corynebacteriaceae;Corynebacterium;Corynebacterium_sp._Marseille-P2417	0	0	9.97E-08	0	0	0	0	0	0	4.20E-08	0	0	0	0	1.89E-07	5.55E-08	0	0
Bacteria;Actinobacteria;Actinobacteria;Corynebacteriales;Corynebacteriaceae;Corynebacterium;Corynebacterium_sp._NML120713	0	0	0	0	0	0	5.19E-08	0	4.93E-06	0	1.87E-08	0	1.40E-08	0	0	0	0	7.18E-08
Bacteria;Actinobacteria;Actinobacteria;Corynebacteriales;Corynebacteriaceae;Corynebacterium;Corynebacterium_sp._NML140438	1.07E-06	2.23E-08	8.14E-07	0	0	0	0	0	0	0	0	0	0	2.14E-08	0	0	0	0
Bacteria;Actinobacteria;Actinobacteria;Corynebacteriales;Corynebacteriaceae;Corynebacterium;Corynebacterium_sphenisci	3.62E-07	0	0	0	0	0	1.13E-08	0	0	0	0	0	0	3.51E-08	0	2.74E-08	1.53E-08	0
Bacteria;Actinobacteria;Actinobacteria;Corynebacteriales;Corynebacteriaceae;Corynebacterium;Corynebacterium_spheniscorum	0	0	2.88E-08	0	0	0	0	0	0	2.43E-08	1.14E-07	0	0	0	2.73E-08	1.07E-07	3.11E-06	0
Bacteria;Actinobacteria;Actinobacteria;Corynebacteriales;Corynebacteriaceae;Corynebacterium;Corynebacterium_sputi	0	0	0	0	0	0	0	0	0	2.51E-07	0	1.37E-07	0	0	2.98E-08	0	0	0
Bacteria;Actinobacteria;Actinobacteria;Corynebacteriales;Corynebacteriaceae;Corynebacterium;Corynebacterium_stationis	0	2.40E-08	7.89E-08	0	3.50E-08	0	3.08E-08	0	0	3.56E-07	7.15E-07	1.31E-07	0	1.94E-07	8.84E-07	7.47E-08	6.74E-07	4.18E-08
Bacteria;Actinobacteria;Actinobacteria;Corynebacteriales;Corynebacteriaceae;Corynebacterium;Corynebacterium_terpenotabidum	0	0	6.79E-08	0	0	0	2.84E-08	0	0	2.90E-07	3.06E-08	2.29E-07	0	8.79E-08	0	1.93E-07	5.20E-07	1.52E-07
Bacteria;Actinobacteria;Actinobacteria;Corynebacteriales;Corynebacteriaceae;Corynebacterium;Corynebacterium_testudinoris	2.90E-06	0	0	0	0	4.86E-08	3.40E-07	0	0	8.09E-07	5.43E-08	0	0	2.42E-07	4.40E-08	1.03E-07	0	5.22E-08
Bacteria;Actinobacteria;Actinobacteria;Corynebacteriales;Corynebacteriaceae;Corynebacterium;Corynebacterium_timonense	1.92E-08	0	0	0	0	0	2.87E-08	0	0	2.08E-07	0	0	0	0	0	0	0	0
Bacteria;Actinobacteria;Actinobacteria;Corynebacteriales;Corynebacteriaceae;Corynebacterium;Corynebacterium_tuberculostearicum	0	0	9.87E-08	0	0	0	0	2.51E-08	3.01E-07	2.32E-08	2.25E-07	3.53E-08	2.12E-08	0	2.02E-07	1.20E-08	1.92E-07	1.67E-07
Bacteria;Actinobacteria;Actinobacteria;Corynebacteriales;Corynebacteriaceae;Corynebacterium;Corynebacterium_ulcerans	2.80E-08	0	0	0	0	0	0	2.66E-08	0	0	0	0	0	4.88E-08	0	2.54E-08	5.33E-06	0
Bacteria;Actinobacteria;Actinobacteria;Corynebacteriales;Corynebacteriaceae;Corynebacterium;Corynebacterium_ureicelerivorans	8.29E-08	0	5.40E-08	0	0	2.56E-07	8.59E-07	0	2.30E-07	0	4.76E-08	0	0	0	0	2.13E-07	4.47E-08	0
Bacteria;Actinobacteria;Actinobacteria;Corynebacteriales;Corynebacteriaceae;Corynebacterium;Corynebacterium_urinapleomorphum	0	0	0	0	0	0	0	0	0	5.41E-08	0	0	0	2.44E-07	0	4.52E-07	2.66E-08	0
Bacteria;Actinobacteria;Actinobacteria;Corynebacteriales;Corynebacteriaceae;Corynebacterium;Corynebacterium_uterequi	3.71E-08	0	0	0	0	0	0	0	0	1.15E-07	2.00E-08	6.62E-08	0	7.55E-08	0	1.85E-07	0	0
Bacteria;Actinobacteria;Actinobacteria;Corynebacteriales;Corynebacteriaceae;Corynebacterium;Corynebacterium_variabile	1.67E-08	1.13E-08	5.22E-07	0	0	1.58E-07	1.22E-07	0	2.55E-08	1.43E-06	7.15E-07	1.52E-07	0	1.67E-06	1.51E-07	3.23E-06	4.52E-07	1.16E-07
Bacteria;Actinobacteria;Actinobacteria;Corynebacteriales;Corynebacteriaceae;Corynebacterium;Corynebacterium_xerosis	5.57E-06	0	0	0	0	1.22E-08	0	0	1.59E-08	2.93E-07	2.58E-08	1.89E-07	1.24E-08	7.42E-08	0	3.76E-07	2.40E-06	7.50E-08
Bacteria;Actinobacteria;Actinobacteria;Corynebacteriales;Corynebacteriaceae;Turicella;Turicella_otitidis	5.82E-07	2.12E-08	0	0	0	0	0	0	0	4.91E-08	1.42E-08	4.64E-08	1.06E-08	3.81E-08	0	5.20E-08	8.14E-08	0
Bacteria;Actinobacteria;Actinobacteria;Corynebacteriales;Dietziaceae;Dietzia;	2.83E-07	1.62E-07	2.97E-07	9.37E-09	0	4.56E-07	1.74E-06	7.11E-08	1.43E-06	1.04E-06	3.01E-06	1.55E-06	3.40E-07	1.40E-06	3.37E-06	2.61E-06	9.40E-07	1.40E-06
Bacteria;Actinobacteria;Actinobacteria;Corynebacteriales;Dietziaceae;Dietzia;Dietzia_alimentaria	1.68E-07	0	4.09E-08	0	0	1.22E-07	1.40E-07	0	4.13E-06	3.02E-06	3.59E-07	1.00E-07	5.89E-08	6.95E-07	9.97E-08	4.41E-07	9.20E-07	1.12E-07
Bacteria;Actinobacteria;Actinobacteria;Corynebacteriales;Dietziaceae;Dietzia;Dietzia_cinnamea	4.11E-07	0	0	0	0	8.18E-08	4.08E-08	0	0	2.09E-07	4.35E-07	0	0	8.20E-08	0	1.68E-07	4.30E-08	2.45E-07
Bacteria;Actinobacteria;Actinobacteria;Corynebacteriales;Dietziaceae;Dietzia;Dietzia_sp._111N12-1	0	0	0	0	0	0	1.90E-08	0	0	2.71E-07	1.74E-07	2.48E-08	0	3.50E-07	7.30E-08	1.01E-07	5.83E-06	4.96E-08
Bacteria;Actinobacteria;Actinobacteria;Corynebacteriales;Dietziaceae;Dietzia;Dietzia_sp._HMSC21D01	0	0	0	0	0	0	0	0	0	0	5.31E-08	0	0	5.72E-08	0	8.71E-07	0	0
Bacteria;Actinobacteria;Actinobacteria;Corynebacteriales;Dietziaceae;Dietzia;Dietzia_sp._UCD-THP	0	0	3.82E-08	0	0	0	0	0	0	1.61E-08	0	0	0	1.27E-07	0	3.26E-07	0	0
Bacteria;Actinobacteria;Actinobacteria;Corynebacteriales;Dietziaceae;Dietzia;Dietzia_timorensis	1.44E-08	0	0	0	0	0	7.45E-08	0	0	3.93E-07	4.82E-07	0	0	1.89E-07	0	5.73E-07	1.89E-07	2.38E-07
Bacteria;Actinobacteria;Actinobacteria;Corynebacteriales;Gordoniaceae;;	0	1.16E-07	4.72E-08	3.21E-07	5.02E-08	5.17E-07	3.73E-07	1.93E-06	8.14E-08	9.56E-07	1.41E-07	3.13E-07	7.23E-08	3.52E-07	4.97E-07	8.00E-07	4.13E-06	1.21E-07
Bacteria;Actinobacteria;Actinobacteria;Corynebacteriales;Gordoniaceae;Gordonia;	2.34E-07	3.74E-07	1.69E-05	1.62E-07	1.38E-07	1.53E-05	4.31E-06	1.64E-07	3.27E-06	3.27E-06	1.49E-05	8.05E-06	2.42E-07	1.27E-05	5.82E-06	1.44E-05	3.23E-06	3.84E-06
Bacteria;Actinobacteria;Actinobacteria;Corynebacteriales;Gordoniaceae;Gordonia;Gordonia_aichiensis	0	0	0	0	0	0	0	0	0	1.31E-08	0	0	2.06E-08	0	5.92E-08	2.31E-08	3.87E-08	0
Bacteria;Actinobacteria;Actinobacteria;Corynebacteriales;Gordoniaceae;Gordonia;Gordonia_alkanivorans	1.28E-06	1.13E-08	0	0	0	0	9.25E-08	0	7.92E-08	0	8.19E-08	0	0	0	3.52E-08	0	0	2.52E-07
Bacteria;Actinobacteria;Actinobacteria;Corynebacteriales;Gordoniaceae;Gordonia;Gordonia_amarae	2.26E-06	8.74E-09	0	0	0	2.32E-08	3.19E-07	0	1.39E-08	3.31E-08	3.52E-08	0	0	3.06E-07	5.58E-08	1.53E-07	1.88E-06	9.64E-08
Bacteria;Actinobacteria;Actinobacteria;Corynebacteriales;Gordoniaceae;Gordonia;Gordonia_amicalis	5.02E-08	0	0	1.75E-08	0	0	0	0	0	1.27E-07	0	0	5.11E-08	2.91E-07	0	2.53E-07	2.33E-07	2.59E-08
Bacteria;Actinobacteria;Actinobacteria;Corynebacteriales;Gordoniaceae;Gordonia;Gordonia_araii	0	6.22E-08	8.92E-07	0	0	6.78E-08	1.67E-07	4.16E-07	6.57E-06	6.56E-07	5.88E-06	4.72E-06	3.67E-08	1.45E-06	5.71E-06	1.37E-06	1.52E-06	2.50E-06
Bacteria;Actinobacteria;Actinobacteria;Corynebacteriales;Gordoniaceae;Gordonia;Gordonia_bronchialis	1.18E-06	0	1.20E-07	0	0	1.07E-07	1.27E-07	0	1.51E-08	7.87E-08	1.32E-07	5.15E-08	0	1.01E-07	6.74E-08	0	3.10E-07	5.98E-08
Bacteria;Actinobacteria;Actinobacteria;Corynebacteriales;Gordoniaceae;Gordonia;Gordonia_desulfuricans	0	0	0	0	0	0	6.10E-08	0	0	2.50E-06	2.17E-07	0	0	0	0	5.45E-08	6.20E-08	4.14E-08
Bacteria;Actinobacteria;Actinobacteria;Corynebacteriales;Gordoniaceae;Gordonia;Gordonia_effusa	0	0	0	0	0	0	0	0	0	8.33E-08	0	0	0	9.40E-08	0	1.04E-06	0	0
Bacteria;Actinobacteria;Actinobacteria;Corynebacteriales;Gordoniaceae;Gordonia;Gordonia_hirsuta	0	0	0	0	0	0	0	0	0	1.18E-07	9.23E-08	0	0	0	0	5.19E-08	4.45E-07	4.32E-07
Bacteria;Actinobacteria;Actinobacteria;Corynebacteriales;Gordoniaceae;Gordonia;Gordonia_hydrophobica	9.30E-09	0	0	0	0	0	0	4.42E-08	7.55E-07	9.58E-09	0	1.66E-08	7.49E-09	1.08E-08	1.08E-08	4.22E-09	1.22E-07	2.45E-07
Bacteria;Actinobacteria;Actinobacteria;Corynebacteriales;Gordoniaceae;Gordonia;Gordonia_kroppenstedtii	1.75E-07	1.46E-07	2.73E-08	0	0	2.15E-08	0	1.49E-07	1.75E-07	3.27E-08	1.92E-07	3.98E-07	0	5.19E-08	2.77E-06	1.21E-07	1.36E-06	1.15E-07
Bacteria;Actinobacteria;Actinobacteria;Corynebacteriales;Gordoniaceae;Gordonia;Gordonia_malaquae	3.24E-07	6.20E-07	0	0	1.21E-08	1.60E-08	2.99E-07	0	4.30E-07	5.64E-07	2.27E-06	1.27E-07	1.34E-08	5.39E-08	1.01E-07	4.50E-07	2.61E-07	2.10E-07
Bacteria;Actinobacteria;Actinobacteria;Corynebacteriales;Gordoniaceae;Gordonia;Gordonia_namibiensis	3.97E-08	0	0	0	0	5.44E-08	1.48E-07	1.89E-08	0	3.38E-07	2.14E-08	0	0	1.66E-07	3.27E-08	5.11E-08	1.52E-07	2.05E-08
Bacteria;Actinobacteria;Actinobacteria;Corynebacteriales;Gordoniaceae;Gordonia;Gordonia_otitidis	0	2.59E-08	2.36E-08	0	0	1.76E-07	6.82E-08	0	2.66E-08	8.33E-08	1.58E-07	1.62E-07	0	8.97E-08	2.11E-06	3.91E-08	3.21E-07	1.44E-06
Bacteria;Actinobacteria;Actinobacteria;Corynebacteriales;Gordoniaceae;Gordonia;Gordonia_paraffinivorans	0	0	6.52E-08	0	0	0	0	0	0	1.24E-07	2.07E-07	3.90E-07	0	1.15E-07	3.40E-07	2.04E-07	0	0
Bacteria;Actinobacteria;Actinobacteria;Corynebacteriales;Gordoniaceae;Gordonia;Gordonia_polyisoprenivorans	1.19E-05	1.32E-07	0	8.56E-09	0	9.87E-08	5.61E-07	2.44E-08	1.67E-07	6.84E-07	1.00E-06	7.34E-08	1.66E-08	6.16E-06	6.43E-07	4.27E-06	1.27E-07	1.34E-06
Bacteria;Actinobacteria;Actinobacteria;Corynebacteriales;Gordoniaceae;Gordonia;Gordonia_rhizosphera	6.80E-07	0	8.90E-07	0	8.52E-08	1.60E-06	1.25E-06	7.19E-08	5.69E-08	4.19E-06	9.24E-06	4.29E-06	1.14E-07	5.85E-06	2.09E-06	7.09E-06	6.87E-06	2.01E-07
Bacteria;Actinobacteria;Actinobacteria;Corynebacteriales;Gordoniaceae;Gordonia;Gordonia_rubripertincta	0	0	0	0	0	0	0	0	3.35E-08	1.79E-07	2.04E-07	0	0	4.22E-07	0	1.05E-07	0	0
Bacteria;Actinobacteria;Actinobacteria;Corynebacteriales;Gordoniaceae;Gordonia;Gordonia_shandongensis	1.48E-08	3.92E-08	7.33E-09	0	1.10E-08	6.36E-08	0	3.20E-06	4.17E-06	1.34E-07	2.59E-07	2.14E-08	1.80E-08	2.77E-07	4.76E-07	3.57E-07	1.78E-06	1.55E-07
Bacteria;Actinobacteria;Actinobacteria;Corynebacteriales;Gordoniaceae;Gordonia;Gordonia_sihwensis	0	0	1.76E-07	0	0	2.32E-07	0	0	0	2.48E-08	1.30E-08	0	9.70E-09	0	2.79E-08	2.18E-08	0	0
Bacteria;Actinobacteria;Actinobacteria;Corynebacteriales;Gordoniaceae;Gordonia;Gordonia_soli	0	2.48E-08	0	0	0	0	0	0	0	9.39E-08	0	0	0	5.30E-08	0	1.03E-07	0	0
Bacteria;Actinobacteria;Actinobacteria;Corynebacteriales;Gordoniaceae;Gordonia;Gordonia_sp._852002-10350_SCH5691597	0	2.65E-08	0	1.94E-08	0	2.35E-08	0	0	0	7.53E-08	0	0	5.71E-08	5.66E-08	1.12E-07	0	9.65E-08	1.95E-07
Bacteria;Actinobacteria;Actinobacteria;Corynebacteriales;Gordoniaceae;Gordonia;Gordonia_sp._852002-50395_SCH5434458	0	0	0	0	0	0	0	0	0	1.14E-07	7.14E-08	0	0	7.70E-08	0	4.01E-08	3.47E-07	0
Bacteria;Actinobacteria;Actinobacteria;Corynebacteriales;Gordoniaceae;Gordonia;Gordonia_sp._852002-51296_SCH5728562-b	1.68E-08	0	1.02E-08	0	0	3.23E-08	0	0	0	1.55E-07	9.02E-08	0	0	0	0	4.55E-08	1.19E-07	1.73E-08
Bacteria;Actinobacteria;Actinobacteria;Corynebacteriales;Gordoniaceae;Gordonia;Gordonia_sp._CNJ-863	0	0	0	0	0	0	0	0	0	0	1.40E-07	6.95E-08	0	1.06E-07	1.81E-07	2.36E-08	2.63E-08	6.99E-07
Bacteria;Actinobacteria;Actinobacteria;Corynebacteriales;Gordoniaceae;Gordonia;Gordonia_sp._IITR100	0	0	2.84E-08	0	0	0	0	0	0	2.40E-08	5.02E-08	6.23E-08	1.88E-08	4.55E-08	0	1.06E-07	0	1.20E-08
Bacteria;Actinobacteria;Actinobacteria;Corynebacteriales;Gordoniaceae;Gordonia;Gordonia_sp._NB4-1Y	0	0	0	0	0	0	0	2.09E-08	6.68E-08	4.20E-08	1.86E-07	1.22E-07	0	6.93E-08	1.83E-07	4.22E-08	7.10E-08	1.35E-07
Bacteria;Actinobacteria;Actinobacteria;Corynebacteriales;Gordoniaceae;Gordonia;Gordonia_sp._QH-11	1.65E-07	0	3.66E-08	0	2.74E-08	0	0	0	0	1.54E-08	2.42E-07	0	0	6.97E-08	0	0	1.52E-08	3.10E-08
Bacteria;Actinobacteria;Actinobacteria;Corynebacteriales;Gordoniaceae;Gordonia;Gordonia_sp._QH-12	5.72E-06	0	0	0	0	0	2.23E-08	0	2.59E-08	6.17E-07	1.36E-07	2.66E-08	0	1.73E-08	8.63E-09	9.57E-08	0	1.62E-07
Bacteria;Actinobacteria;Actinobacteria;Corynebacteriales;Gordoniaceae;Gordonia;Gordonia_sp._UCD-TK1	0	0	4.44E-08	0	0	0	9.06E-08	0	3.95E-08	4.09E-07	9.04E-08	0	1.51E-08	8.52E-08	1.09E-08	1.92E-07	4.88E-07	5.01E-08
Bacteria;Actinobacteria;Actinobacteria;Corynebacteriales;Gordoniaceae;Gordonia;Gordonia_sp._i37	0	0	0	0	0	0	0	0	0	1.91E-07	0	0	0	3.07E-08	0	2.40E-08	0	0
Bacteria;Actinobacteria;Actinobacteria;Corynebacteriales;Gordoniaceae;Gordonia;Gordonia_terrae	8.85E-07	1.69E-08	5.69E-08	1.35E-08	7.46E-08	7.74E-08	2.71E-07	4.50E-08	2.28E-07	4.97E-07	3.83E-07	2.16E-07	1.10E-07	1.08E-06	8.03E-07	4.47E-07	5.50E-07	6.11E-07
Bacteria;Actinobacteria;Actinobacteria;Corynebacteriales;Gordoniaceae;Millisia;Millisia_brevis	3.03E-05	1.08E-07	1.17E-06	0	0	4.18E-08	2.51E-07	6.59E-08	3.49E-07	4.82E-07	3.18E-07	3.34E-07	1.17E-08	1.40E-07	4.16E-07	3.22E-07	3.58E-08	3.03E-07
Bacteria;Actinobacteria;Actinobacteria;Corynebacteriales;Gordoniaceae;Skermania;Skermania_piniformis	0	0	0	0	0	0	0	0	0	1.89E-07	1.72E-08	0	1.28E-08	1.02E-07	0	2.17E-08	5.68E-07	0
Bacteria;Actinobacteria;Actinobacteria;Corynebacteriales;Mycobacteriaceae;;	1.13E-05	3.01E-07	5.83E-06	2.58E-07	5.28E-07	7.85E-06	1.04E-05	8.06E-08	4.98E-06	1.94E-05	1.87E-05	6.97E-06	3.03E-07	1.33E-05	6.73E-06	2.48E-05	1.55E-05	3.66E-06
Bacteria;Actinobacteria;Actinobacteria;Corynebacteriales;Mycobacteriaceae;Hoyosella;	4.10E-05	1.56E-06	1.56E-05	2.79E-07	1.33E-07	1.26E-05	9.31E-06	3.61E-07	5.91E-06	2.31E-05	4.63E-05	2.27E-05	1.12E-06	2.44E-05	2.61E-05	2.20E-05	3.73E-05	1.12E-05
Bacteria;Actinobacteria;Actinobacteria;Corynebacteriales;Mycobacteriaceae;Hoyosella;Hoyosella_altamirensis	1.23E-05	2.05E-07	6.86E-06	2.12E-08	9.82E-08	5.31E-06	2.80E-06	2.04E-07	1.32E-06	3.14E-06	9.63E-06	8.03E-06	3.20E-07	8.12E-06	8.75E-06	5.63E-06	1.76E-06	3.48E-06
Bacteria;Actinobacteria;Actinobacteria;Corynebacteriales;Mycobacteriaceae;Hoyosella;Hoyosella_subflava	1.86E-07	2.11E-07	2.31E-06	0	3.80E-08	4.32E-06	2.48E-06	1.57E-07	6.33E-06	5.75E-06	1.13E-05	6.59E-06	1.22E-07	5.22E-06	5.77E-06	5.65E-06	7.39E-06	3.20E-06
Bacteria;Actinobacteria;Actinobacteria;Corynebacteriales;Mycobacteriaceae;Mycobacterium;	0.000458974	1.30E-05	7.61E-05	3.08E-06	3.24E-06	6.05E-05	6.38E-05	5.89E-05	5.08E-05	0.000261868	0.000246412	0.000111907	8.68E-06	0.000196374	0.000113442	0.000261148	0.000231926	9.13E-05
Bacteria;Actinobacteria;Actinobacteria;Corynebacteriales;Mycobacteriaceae;Mycobacterium;Mycobacterium_abscessus	0.000495082	5.17E-05	0.000102825	5.33E-05	0.000107495	9.75E-05	7.92E-05	5.73E-05	7.90E-05	0.000338037	0.000247851	0.000180765	6.94E-05	0.000259904	0.000187304	0.000301745	0.000313902	0.000132169
Bacteria;Actinobacteria;Actinobacteria;Corynebacteriales;Mycobacteriaceae;Mycobacterium;Mycobacterium_aquaticum	3.48E-07	1.96E-08	4.66E-08	0	4.45E-08	0	3.02E-07	1.90E-08	9.45E-09	5.95E-07	4.10E-07	8.69E-08	7.75E-08	2.10E-07	6.31E-08	1.01E-06	3.97E-07	5.05E-08
Bacteria;Actinobacteria;Actinobacteria;Corynebacteriales;Mycobacteriaceae;Mycobacterium;Mycobacterium_aromaticivorans	0	0	0	0	0	0	0	9.32E-09	3.77E-06	8.62E-08	2.64E-08	0	1.58E-08	1.75E-08	0	1.33E-08	3.73E-07	1.47E-07
Bacteria;Actinobacteria;Actinobacteria;Corynebacteriales;Mycobacteriaceae;Mycobacterium;Mycobacterium_asiaticum	5.58E-07	7.90E-09	1.76E-07	0	0	6.38E-08	6.00E-07	6.89E-09	2.61E-08	5.20E-07	1.62E-06	1.76E-06	0	1.33E-06	4.28E-07	1.53E-06	1.47E-06	1.25E-07
Bacteria;Actinobacteria;Actinobacteria;Corynebacteriales;Mycobacteriaceae;Mycobacterium;Mycobacterium_aurum	3.29E-08	3.14E-08	7.70E-08	2.06E-08	3.77E-09	0	2.72E-07	0	0	1.51E-06	1.61E-06	2.60E-06	2.65E-08	3.69E-06	1.05E-07	1.00E-06	2.11E-06	8.50E-08
Bacteria;Actinobacteria;Actinobacteria;Corynebacteriales;Mycobacteriaceae;Mycobacterium;Mycobacterium_austroafricanum	3.32E-08	3.62E-08	8.53E-07	0	0	3.80E-06	1.99E-06	0	1.89E-07	3.89E-07	1.74E-06	3.18E-06	6.51E-08	1.10E-06	3.33E-06	3.54E-07	2.84E-06	4.19E-07
Bacteria;Actinobacteria;Actinobacteria;Corynebacteriales;Mycobacteriaceae;Mycobacterium;Mycobacterium_avium	2.96E-05	1.33E-06	4.80E-06	1.71E-07	7.57E-07	6.54E-06	7.49E-06	7.03E-07	9.95E-06	1.16E-05	1.98E-05	1.16E-05	7.05E-07	2.16E-05	1.20E-05	2.32E-05	2.25E-05	5.29E-06
Bacteria;Actinobacteria;Actinobacteria;Corynebacteriales;Mycobacteriaceae;Mycobacterium;Mycobacterium_bacteremicum	0	0	0	0	0	0	0	0	0	1.99E-08	1.32E-07	0	0	0	1.42E-07	2.07E-07	0	5.99E-08
Bacteria;Actinobacteria;Actinobacteria;Corynebacteriales;Mycobacteriaceae;Mycobacterium;Mycobacterium_boenickei	0	0	0	0	0	0	0	0	0	0	0	0	0	0	0	9.97E-08	0	0
Bacteria;Actinobacteria;Actinobacteria;Corynebacteriales;Mycobacteriaceae;Mycobacterium;Mycobacterium_bohemicum	3.83E-07	1.94E-08	7.73E-07	0	0	2.99E-07	3.23E-07	0	1.41E-07	8.26E-07	3.66E-06	2.33E-06	5.34E-08	3.00E-06	1.39E-06	5.74E-06	1.85E-07	9.39E-07
Bacteria;Actinobacteria;Actinobacteria;Corynebacteriales;Mycobacteriaceae;Mycobacterium;Mycobacterium_branderi	2.40E-08	0	0	0	0	0	3.48E-08	0	0	4.10E-07	2.07E-07	4.27E-08	0	2.74E-07	3.03E-08	3.14E-07	4.74E-07	3.60E-08
Bacteria;Actinobacteria;Actinobacteria;Corynebacteriales;Mycobacteriaceae;Mycobacterium;Mycobacterium_brisbanense	1.35E-06	0	0	0	0	0	0	6.57E-08	0	1.07E-07	3.72E-08	0	0	0	0	0	0	0
Bacteria;Actinobacteria;Actinobacteria;Corynebacteriales;Mycobacteriaceae;Mycobacterium;Mycobacterium_brumae	0	1.22E-08	1.23E-07	0	5.13E-09	3.24E-08	0	1.07E-08	0	4.71E-08	1.08E-06	1.43E-07	3.75E-08	4.56E-08	6.05E-07	5.60E-08	6.25E-08	2.32E-07
Bacteria;Actinobacteria;Actinobacteria;Corynebacteriales;Mycobacteriaceae;Mycobacterium;Mycobacterium_canariasense	1.04E-07	1.09E-07	3.74E-07	0	0	1.28E-07	3.64E-07	2.14E-08	2.91E-08	0	1.18E-06	6.67E-07	0	2.34E-07	1.02E-06	5.09E-07	1.57E-07	3.79E-06
Bacteria;Actinobacteria;Actinobacteria;Corynebacteriales;Mycobacteriaceae;Mycobacterium;Mycobacterium_canettii	0	0	4.80E-08	0	0	0	0	0	0	1.42E-06	6.70E-07	1.65E-07	1.58E-08	1.60E-07	5.70E-08	1.04E-06	5.53E-07	4.88E-08
Bacteria;Actinobacteria;Actinobacteria;Corynebacteriales;Mycobacteriaceae;Mycobacterium;Mycobacterium_celatum	4.56E-08	2.20E-08	1.73E-07	2.26E-08	0	0	1.51E-08	0	1.76E-08	2.49E-06	2.24E-06	1.62E-07	0	3.62E-07	5.28E-07	2.72E-07	2.66E-06	2.89E-07
Bacteria;Actinobacteria;Actinobacteria;Corynebacteriales;Mycobacteriaceae;Mycobacterium;Mycobacterium_celeriflavum	0	0	0	0	0	0	1.11E-07	0	0	1.84E-07	7.96E-08	0	0	2.15E-08	0	0	1.50E-07	0
Bacteria;Actinobacteria;Actinobacteria;Corynebacteriales;Mycobacteriaceae;Mycobacterium;Mycobacterium_chelonae	0	0	0	0	0	0	0	5.74E-08	2.65E-06	9.33E-08	0	0	0	9.65E-08	7.00E-08	7.36E-07	6.11E-08	2.81E-07
Bacteria;Actinobacteria;Actinobacteria;Corynebacteriales;Mycobacteriaceae;Mycobacterium;Mycobacterium_chimaera	7.68E-08	1.02E-08	5.30E-07	7.75E-09	0	2.31E-08	1.05E-06	1.07E-07	2.54E-07	4.46E-06	7.84E-06	1.19E-06	2.26E-08	2.80E-06	1.25E-06	3.81E-06	3.32E-06	1.05E-06
Bacteria;Actinobacteria;Actinobacteria;Corynebacteriales;Mycobacteriaceae;Mycobacterium;Mycobacterium_chlorophenolicum	2.83E-07	1.34E-08	0	0	0	0	0	0	0	3.68E-08	0	0	9.92E-09	0	0	7.82E-08	3.07E-07	0
Bacteria;Actinobacteria;Actinobacteria;Corynebacteriales;Mycobacteriaceae;Mycobacterium;Mycobacterium_chubuense	9.90E-08	9.85E-09	1.37E-07	0	0	4.61E-07	7.93E-08	3.01E-06	1.23E-07	1.05E-06	6.14E-07	1.30E-07	5.06E-08	3.99E-07	8.18E-07	1.51E-06	1.34E-06	5.18E-08
Bacteria;Actinobacteria;Actinobacteria;Corynebacteriales;Mycobacteriaceae;Mycobacterium;Mycobacterium_colombiense	7.27E-08	0	0	0	0	0	0	2.31E-08	0	5.36E-07	9.81E-08	1.84E-07	0	1.21E-07	1.95E-07	2.15E-07	2.08E-07	0
Bacteria;Actinobacteria;Actinobacteria;Corynebacteriales;Mycobacteriaceae;Mycobacterium;Mycobacterium_conceptionense	3.39E-07	7.30E-07	2.17E-07	4.46E-06	1.86E-06	1.39E-06	3.54E-07	2.87E-06	8.53E-08	1.38E-06	1.00E-06	1.21E-06	7.53E-07	1.22E-06	5.60E-07	1.13E-06	1.63E-06	3.14E-07
Bacteria;Actinobacteria;Actinobacteria;Corynebacteriales;Mycobacteriaceae;Mycobacterium;Mycobacterium_confluentis	0	0	0	0	0	0	0	0	0	2.02E-08	0	0	0	2.27E-08	2.27E-08	0	3.07E-07	0
Bacteria;Actinobacteria;Actinobacteria;Corynebacteriales;Mycobacteriaceae;Mycobacterium;Mycobacterium_conspicuum	1.29E-07	0	4.47E-08	0	1.57E-08	0	2.39E-08	1.63E-08	0	5.09E-07	0	0	0	0	0	0	4.14E-07	0
Bacteria;Actinobacteria;Actinobacteria;Corynebacteriales;Mycobacteriaceae;Mycobacterium;Mycobacterium_diernhoferi	0	0	8.82E-08	0	0	0	0	0	0	0	5.71E-07	2.15E-07	0	0	8.38E-08	2.18E-08	0	2.49E-08
Bacteria;Actinobacteria;Actinobacteria;Corynebacteriales;Mycobacteriaceae;Mycobacterium;Mycobacterium_dioxanotrophicus	0	1.93E-09	0	0	0	5.12E-09	0	1.68E-09	1.54E-09	2.01E-07	0	0	0	1.23E-08	1.23E-08	4.11E-07	3.59E-09	3.66E-09
Bacteria;Actinobacteria;Actinobacteria;Corynebacteriales;Mycobacteriaceae;Mycobacterium;Mycobacterium_doricum	3.43E-06	0	4.45E-07	0	0	4.14E-07	1.77E-07	0	1.14E-08	6.79E-07	1.56E-06	9.92E-07	2.11E-08	7.07E-07	4.95E-07	4.69E-07	1.58E-07	2.76E-07
Bacteria;Actinobacteria;Actinobacteria;Corynebacteriales;Mycobacteriaceae;Mycobacterium;Mycobacterium_europaeum	3.69E-08	0	1.08E-07	1.55E-08	0	9.18E-09	4.83E-07	0	2.66E-07	3.03E-06	2.51E-06	4.43E-07	5.36E-09	8.18E-07	5.12E-07	8.49E-07	1.05E-05	5.14E-07
Bacteria;Actinobacteria;Actinobacteria;Corynebacteriales;Mycobacteriaceae;Mycobacterium;Mycobacterium_fallax	0	0	2.46E-08	0	0	0	0	0	0	1.97E-07	0	0	0	1.17E-08	0	7.30E-08	0	4.16E-08
Bacteria;Actinobacteria;Actinobacteria;Corynebacteriales;Mycobacteriaceae;Mycobacterium;Mycobacterium_farcinogenes	0	1.41E-08	3.12E-07	0	0	0	7.00E-09	0	5.64E-09	1.36E-07	2.41E-08	0	0	6.28E-08	1.63E-08	4.42E-07	1.90E-08	0
Bacteria;Actinobacteria;Actinobacteria;Corynebacteriales;Mycobacteriaceae;Mycobacterium;Mycobacterium_flavescens	0	0	2.57E-08	0	0	0	0	1.66E-08	0	2.33E-07	1.76E-07	0	0	7.71E-08	3.60E-08	1.37E-07	2.31E-06	3.98E-08
Bacteria;Actinobacteria;Actinobacteria;Corynebacteriales;Mycobacteriaceae;Mycobacterium;Mycobacterium_florentinum	0	0	0	0	0	0	0	0	0	2.32E-07	0	0	0	0	0	2.56E-08	0	0
Bacteria;Actinobacteria;Actinobacteria;Corynebacteriales;Mycobacteriaceae;Mycobacterium;Mycobacterium_fortuitum	3.30E-06	1.36E-07	3.96E-07	2.57E-08	0	5.42E-07	1.31E-06	4.15E-08	1.58E-06	9.33E-07	4.99E-07	1.22E-06	4.43E-08	6.90E-06	2.21E-06	2.41E-06	9.68E-07	2.63E-06
Bacteria;Actinobacteria;Actinobacteria;Corynebacteriales;Mycobacteriaceae;Mycobacterium;Mycobacterium_fragae	0	0	0	0	0	0	0	0	0	1.22E-06	5.60E-08	0	0	2.94E-08	1.51E-08	1.12E-07	0	6.72E-09
Bacteria;Actinobacteria;Actinobacteria;Corynebacteriales;Mycobacteriaceae;Mycobacterium;Mycobacterium_gastri	0	0	0	0	0	0	0	0	0	1.53E-07	0	0	0	1.38E-07	0	6.51E-07	2.51E-08	0
Bacteria;Actinobacteria;Actinobacteria;Corynebacteriales;Mycobacteriaceae;Mycobacterium;Mycobacterium_goodii	1.86E-07	2.27E-07	2.17E-06	0	0	2.19E-06	1.07E-06	1.93E-06	1.46E-06	2.26E-06	6.82E-06	3.03E-06	2.24E-08	1.62E-06	1.92E-06	7.51E-07	9.86E-07	2.11E-07
Bacteria;Actinobacteria;Actinobacteria;Corynebacteriales;Mycobacteriaceae;Mycobacterium;Mycobacterium_gordonae	1.26E-05	1.87E-08	0	0	0	6.92E-08	2.65E-08	0	2.24E-08	1.41E-06	5.78E-07	7.18E-07	9.04E-09	3.85E-07	1.34E-07	2.31E-06	1.66E-06	2.23E-07
Bacteria;Actinobacteria;Actinobacteria;Corynebacteriales;Mycobacteriaceae;Mycobacterium;Mycobacterium_haemophilum	1.79E-07	0	3.93E-08	1.25E-07	1.11E-08	0	3.62E-08	0	0	8.83E-08	9.23E-08	0	8.86E-08	9.04E-08	2.36E-07	1.55E-07	3.96E-08	2.20E-07
Bacteria;Actinobacteria;Actinobacteria;Corynebacteriales;Mycobacteriaceae;Mycobacterium;Mycobacterium_hassiacum	1.09E-08	4.76E-08	0	0	0	0	8.11E-09	0	1.60E-06	2.38E-07	4.77E-07	6.53E-08	2.51E-08	2.99E-08	1.26E-08	1.01E-06	1.04E-06	8.73E-08
Bacteria;Actinobacteria;Actinobacteria;Corynebacteriales;Mycobacteriaceae;Mycobacterium;Mycobacterium_heckeshornense	8.31E-08	9.52E-08	6.41E-07	5.82E-08	0	1.06E-06	5.75E-07	2.17E-08	5.70E-06	2.07E-06	7.35E-06	2.50E-06	2.14E-07	2.11E-06	3.76E-06	2.65E-06	9.62E-06	2.04E-06
Bacteria;Actinobacteria;Actinobacteria;Corynebacteriales;Mycobacteriaceae;Mycobacterium;Mycobacterium_heidelbergense	1.49E-07	2.03E-08	1.58E-06	0	2.00E-08	3.60E-06	4.88E-06	6.15E-08	5.47E-06	2.26E-06	1.01E-05	5.76E-06	4.35E-08	3.76E-06	4.19E-06	1.44E-06	3.18E-07	1.40E-06
Bacteria;Actinobacteria;Actinobacteria;Corynebacteriales;Mycobacteriaceae;Mycobacterium;Mycobacterium_heraklionense	3.10E-07	0	5.61E-08	0	2.52E-07	0	0	0	1.33E-08	8.68E-08	3.55E-07	0	0	2.14E-07	1.60E-07	3.69E-07	3.22E-07	8.05E-08
Bacteria;Actinobacteria;Actinobacteria;Corynebacteriales;Mycobacteriaceae;Mycobacterium;Mycobacterium_holsaticum	0	0	0	0	0	0	0	0	2.10E-08	3.38E-07	2.40E-07	8.68E-08	5.95E-08	1.18E-07	1.14E-07	4.77E-08	1.25E-06	6.80E-08
Bacteria;Actinobacteria;Actinobacteria;Corynebacteriales;Mycobacteriaceae;Mycobacterium;Mycobacterium_houstonense	0	0	0	0	0	0	3.86E-07	0	0	3.27E-08	0	9.93E-08	0	5.63E-07	3.68E-08	6.55E-07	2.27E-07	0
Bacteria;Actinobacteria;Actinobacteria;Corynebacteriales;Mycobacteriaceae;Mycobacterium;Mycobacterium_icosiumassiliensis	1.46E-08	1.59E-08	0	0	0	0	1.32E-06	0	1.12E-07	2.19E-06	1.06E-06	1.40E-07	0	2.18E-07	3.68E-07	3.53E-06	7.03E-08	3.05E-07
Bacteria;Actinobacteria;Actinobacteria;Corynebacteriales;Mycobacteriaceae;Mycobacterium;Mycobacterium_immunogenum	1.08E-06	0	0	0	0	0	0	0	0	3.94E-08	0	0	0	8.89E-08	0	5.78E-08	3.70E-07	0
Bacteria;Actinobacteria;Actinobacteria;Corynebacteriales;Mycobacteriaceae;Mycobacterium;Mycobacterium_insubricum	0	0	0	0	0	0	3.54E-08	1.13E-08	0	2.96E-07	4.14E-07	2.11E-08	0	2.75E-08	1.97E-07	1.07E-08	4.36E-07	7.81E-08
Bacteria;Actinobacteria;Actinobacteria;Corynebacteriales;Mycobacteriaceae;Mycobacterium;Mycobacterium_interjectum	0	0	5.51E-08	0	0	0	0	0	0	2.24E-07	0	0	0	1.01E-06	0	2.81E-07	1.21E-07	0
Bacteria;Actinobacteria;Actinobacteria;Corynebacteriales;Mycobacteriaceae;Mycobacterium;Mycobacterium_intermedium	5.80E-08	0	2.77E-08	0	0	0	4.95E-07	0	0	1.34E-07	1.09E-07	0	0	1.05E-08	0	1.64E-08	0	0
Bacteria;Actinobacteria;Actinobacteria;Corynebacteriales;Mycobacteriaceae;Mycobacterium;Mycobacterium_intracellulare	4.44E-08	7.48E-09	3.14E-08	6.05E-09	0	1.43E-07	2.72E-07	0	4.00E-08	3.37E-06	1.90E-06	2.80E-07	6.22E-08	1.12E-06	1.27E-07	5.32E-07	2.40E-06	1.53E-07
Bacteria;Actinobacteria;Actinobacteria;Corynebacteriales;Mycobacteriaceae;Mycobacterium;Mycobacterium_iranicum	0	0	4.62E-08	0	0	0	3.77E-08	0	0	9.09E-08	1.77E-07	0	1.02E-08	8.79E-08	7.31E-08	4.93E-07	1.15E-07	3.91E-08
Bacteria;Actinobacteria;Actinobacteria;Corynebacteriales;Mycobacteriaceae;Mycobacterium;Mycobacterium_kansasii	1.08E-05	4.06E-06	7.21E-06	6.99E-07	2.11E-07	9.22E-06	1.02E-05	1.17E-05	2.06E-06	2.95E-05	8.73E-05	3.69E-05	9.53E-07	4.22E-05	2.31E-05	3.37E-05	3.02E-05	8.45E-06
Bacteria;Actinobacteria;Actinobacteria;Corynebacteriales;Mycobacteriaceae;Mycobacterium;Mycobacterium_komanii	0	2.31E-08	3.89E-07	0	0	0	0	0	0	0	0	0	0	0	2.46E-08	0	2.15E-08	0
Bacteria;Actinobacteria;Actinobacteria;Corynebacteriales;Mycobacteriaceae;Mycobacterium;Mycobacterium_koreense	0	0	5.07E-07	0	0	1.63E-07	3.07E-07	0	8.54E-09	0	3.72E-07	3.51E-08	0	4.60E-07	6.01E-08	2.99E-08	1.35E-07	0
Bacteria;Actinobacteria;Actinobacteria;Corynebacteriales;Mycobacteriaceae;Mycobacterium;Mycobacterium_kubicae	2.75E-08	0	0	0	0	0	0	0	0	0	2.96E-08	4.90E-08	0	6.38E-08	0	0	0	0
Bacteria;Actinobacteria;Actinobacteria;Corynebacteriales;Mycobacteriaceae;Mycobacterium;Mycobacterium_kumamotonense	1.35E-06	9.97E-08	9.63E-08	2.67E-09	0	7.07E-07	9.59E-08	4.95E-07	6.66E-07	1.38E-06	5.31E-07	1.17E-06	7.98E-08	7.47E-07	5.09E-06	3.21E-07	1.94E-06	1.53E-06
Bacteria;Actinobacteria;Actinobacteria;Corynebacteriales;Mycobacteriaceae;Mycobacterium;Mycobacterium_kyorinense	7.90E-08	0	1.40E-06	0	0	1.46E-06	3.23E-06	0	1.14E-06	1.72E-05	2.80E-05	8.65E-06	1.36E-07	1.41E-05	4.04E-06	1.71E-05	1.21E-05	3.30E-06
Bacteria;Actinobacteria;Actinobacteria;Corynebacteriales;Mycobacteriaceae;Mycobacterium;Mycobacterium_lacus	0	0	0	0	0	0	0	0	0	3.22E-07	0	0	0	7.78E-08	0	1.01E-07	0	0
[truncated: 16,962 more rows]
