# Supplementary material for: Abundant Taxa and Favorable Pathways in the Microbiome of Soda-Saline Lakes in Inner Mongolia
Source: Front Microbiol. 2020 Jul 24;11:1740. doi: 10.3389/fmicb.2020.01740 (PMC7393216; doi:10.3389/fmicb.2020.01740)
Supplement: Supplementary file 8 [file Data_Sheet_3.ZIP]

Archive with 1 entries (1 files):
- Supplementary material 4.txt
