# Supplementary material for: Abundant Taxa and Favorable Pathways in the Microbiome of Soda-Saline Lakes in Inner Mongolia
Source: Front Microbiol. 2020 Jul 24;11:1740. doi: 10.3389/fmicb.2020.01740 (PMC7393216; doi:10.3389/fmicb.2020.01740)
Supplement: Supplementary file 8 [file Data_Sheet_3.ZIP › Supplementary material 4.txt]

#NEXUS
Begin trees; [Treefile created Thu Jun 20 03:43:25 2019]
	Translate
		1 Cyanobium_gracile_PCC_6307,
		2 CB-8,
		3 Phormidium_tenue_NIES-30,
		4 CB-5,
		5 CB-6,
		6 CB-3,
		7 Oscillatoria_acuminata_PCC_6304,
		8 CB-4,
		9 CB-1,
		10 Arthrospira_platensis_NIES-39,
		11 CB-7,
		12 CB-2,
		13 Halothece_sp._KZN_001,
		14 AB-1,
		15 AB-7,
		16 Ilumatobacter_coccineus_YM16-304,
		17 AB-8,
		18 AB-3,
		19 AB-6,
		20 AB-20,
		21 AB-10,
		22 AB-11,
		23 AB-4,
		24 AB-16,
		25 AB-2,
		26 AB-9,
		27 AB-12,
		28 Nitriliruptor_alkaliphilus_DSM_45188,
		29 AB-19,
		30 AB-5,
		31 AB-17,
		32 AB-15,
		33 AB-18,
		34 Streptomyces_cacaoi_subsp._cacaoi,
		35 AB-14,
		36 AB-13,
		37 Tropheryma_whipplei_str._Twist,
		38 Truepera_radiovictrix_DSM_17093,
		39 DT-1,
		40 DT-4,
		41 DT-3,
		42 DT-2,
		43 CDB-2,
		44 CDB-1,
		45 Ignavibacterium_album_JCM_16511,
		46 IB-2,
		47 IB-3,
		48 IB-1,
		49 BD-3,
		50 BD-2,
		51 BD-13,
		52 BD-28,
		53 BD-29,
		54 Lewinella_cohaerens_DSM_23179,
		55 Phaeodactylibacter_xiamenensis_strain_KD52,
		56 BD-27,
		57 BD-20,
		58 Cecembia_lonarensis_LW9,
		59 BD-19,
		60 Lunatimonas_lonarensis_strain_AK24,
		61 BD-21,
		62 BD-22,
		63 Fluviicola_taffensis_DSM_16823,
		64 BD-24,
		65 BD-23,
		66 Psychroflexus_torquis_ATCC_700755,
		67 BD-26,
		68 BD-25,
		69 Owenweeksia_hongkongensis_DSM_17368,
		70 BD-6,
		71 BD-11,
		72 BD-10,
		73 BD-9,
		74 BD-12,
		75 BD-14,
		76 BD-1,
		77 BD-7,
		78 BD-5,
		79 BD-8,
		80 BD-4,
		81 BD-15,
		82 BD-18,
		83 BD-16,
		84 Longimonas_halophila_strain_KCTC_42399,
		85 BD-17,
		86 Salinibacter_ruber_DSM_13855,
		87 Aliifodinibius_sp._WN023,
		88 BN-18,
		89 BN-15,
		90 BN-16,
		91 BN-9,
		92 BN-12,
		93 BN-10,
		94 BN-13,
		95 BN-17,
		96 BN-11,
		97 BN-14,
		98 BN-4,
		99 BN-2,
		100 BN-3,
		101 BN-6,
		102 BN-5,
		103 BN-1,
		104 BN-8,
		105 BN-7,
		106 Gemmatimonas_phototrophica,
		107 GB-1,
		108 GB-2,
		109 GB-3,
		110 Arcobacter_nitrofigilis_DSM_7299,
		111 EPB-1,
		112 Azoarcus_olearius_strain_DQS4,
		113 BPB-3,
		114 BPB-4,
		115 Hydrogenophaga_flava_NBRC_102514,
		116 BPB-2,
		117 Bordetella_pertussis_Tohama_I,
		118 BPB-1,
		119 Francisella_noatunensis,
		120 GPB-64,
		121 GPB-63,
		122 GPB-14,
		123 GPB-15,
		124 GPB-16,
		125 Idiomarina_abyssalis_strain_KMM_227,
		126 GPB-56,
		127 GPB-53,
		128 Halomonas_elongata_strain_HEK1,
		129 GPB-59,
		130 GPB-58,
		131 GPB-51,
		132 GPB-52,
		133 GPB-60,
		134 GPB-61,
		135 GPB-62,
		136 Nitrincola_lacisaponensis_strain_4CA ,
		137 GPB-13,
		138 GPB-12,
		139 Marinobacter_hydrocarbonoclasticus,
		140 GPB-11,
		141 GPB-55,
		142 GPB-54,
		143 Alcanivorax_borkumensis_SK2,
		144 GPB-57,
		145 GPB-46,
		146 GPB-49,
		147 Aquisalimonas_asiatica_strain_CGMCC_1.6291,
		148 GPB-36,
		149 GPB-41,
		150 GPB-37,
		151 GPB-39,
		152 GPB-40,
		153 GPB-38,
		154 GPB-45,
		155 Spiribacter_salinus_M19-40,
		156 GPB-6,
		157 GPB-44,
		158 GPB-42,
		159 Halorhodospira_halophila_SL1,
		160 GPB-5,
		161 GPB-43,
		162 GPB-22,
		163 GPB-35,
		164 GPB-24,
		165 GPB-25,
		166 GPB-2,
		167 GPB-33,
		168 GPB-28,
		169 GPB-17,
		170 GPB-32,
		171 GPB-18,
		172 Wenzhouxiangella_marina,
		173 GPB-34,
		174 GPB-1,
		175 GPB-20,
		176 GPB-31,
		177 GPB-19,
		178 GPB-21,
		179 GPB-27,
		180 GPB-26,
		181 GPB-3,
		182 GPB-23,
		183 Thiomicrospira_pelophila_DSM_1534,
		184 GPB-65,
		185 GPB-50,
		186 Thiohalospira_halophila_DSM_15071_strain_HL3,
		187 GPB-10,
		188 Thiohalomonas_denitrificans_strain_HLD2,
		189 GPB-30,
		190 GPB-29,
		191 GPB-47,
		192 GPB-8,
		193 GPB-7,
		194 GPB-48,
		195 GPB-9,
		196 Thioalkalivibrio_versutus_strain_D301,
		198 GPB-4,
		199 APB-4,
		200 APB-24,
		201 Erythrobacter_longus_strain_DSM_6997,
		202 APB-1,
		203 Methylobacterium_oryzae_CBMB20,
		204 APB-9,
		205 APB-6,
		206 APB-5,
		207 APB-10,
		208 APB-8,
		209 Roseicitreum_antarcticum_strain_CGMCC_1.8894,
		210 Roseibaca_calidilacus_strain_HL-91,
		211 APB-15,
		212 APB-13,
		213 APB-16,
		214 APB-12,
		215 APB-2,
		216 APB-17,
		217 APB-14,
		218 APB-18,
		219 APB-19,
		220 APB-7,
		221 Albimonas_donghaensis_strain_DSM_17890,
		222 APB-11,
		223 APB-22,
		224 Roseomonas_gilardii_strain_U14-5,
		225 APB-20,
		226 APB-21,
		227 APB-3,
		228 Rickettsia_prowazekii_str._Madrid_E,
		229 APB-23,
		230 Geoalkalibacter_ferrihydriticus_DSM_17813,
		231 DPB-3,
		232 Desulfuromusa_kysingii_strain_DSM_7343,
		233 DPB-18,
		234 DPB-17,
		235 DPB-2,
		236 DPB-10,
		237 DPB-9,
		238 Desulfobulbus_propionicus_DSM_2032,
		239 DPB-7,
		240 DPB-6,
		241 DPB-8,
		242 Desulfococcus_multivorans_strain_DSM_2059,
		243 DPB-11,
		244 Desulfohalobium_retbaense_DSM_5692,
		245 Desulfonatronum_lacustre_DSM_10312,
		246 DPB-16,
		247 DPB-12,
		248 DPB-15,
		249 DPB-14,
		250 Desulfonatronospira_thiodismutans_ASO3-1,
		251 DPB-13,
		252 DPB-1,
		253 DPB-4,
		254 DPB-23,
		255 DPB-22,
		256 DPB-24,
		257 DPB-21,
		258 DPB-20,
		259 DPB-25,
		260 Myxococcus_stipitatus_DSM_14675,
		261 DPB-5,
		262 DPB-19,
		263 B-1,
		264 PMB-1,
		265 PMB-2,
		266 PMB-5,
		267 PMB-4,
		268 PMB-3,
		269 Rhodopirellula_baltica_SH_1,
		270 LB-4,
		271 LB-3,
		272 LB-2,
		273 LB-1,
		274 LB-6,
		275 LB-5,
		276 VB-3,
		277 VB-4,
		278 VB-5,
		279 VB-1,
		280 VB-2,
		281 Coraliomargarita_akajimensis_DSM,
		282 VB-6,
		283 VB-9,
		284 VB-7,
		285 VB-8,
		286 Prosthecobacter_debontii_strain_ATCC_700200,
		287 VB-10,
		288 Alkalispirochaeta_alkalica_DSM_8900,
		289 SB-1,
		290 SB-8,
		291 SB-4,
		292 SB-2,
		293 SB-5,
		294 SB-6,
		295 SB-7,
		296 Spirochaeta_africana_DSM_8902,
		297 SB-3,
		298 EB-2,
		299 EB-3,
		300 EB-1,
		301 Candidatus_Woesearchaeota_archaeon,
		302 Candidatus_Woesearchaeota_archaeon_CG10_big_fil_rev_8_21_14_0_10_37_12,
		303 WA-2,
		304 WA-5,
		305 WA-3,
		306 WA-1,
		307 WA-4,
		308 WA-12,
		309 WA-6,
		310 WA-11,
		311 WA-8,
		312 WA-9,
		313 WA-7,
		314 WA-10,
		315 Candidatus_Aenigmarchaeota_archaeon_CG_4_10_14_3_um_filter_37_21,
		316 NHA-10,
		317 NHA-12,
		318 NHA-11,
		319 NHA-8,
		320 NHA-9,
		321 NHA-6,
		322 NHA-7,
		323 NHA-4,
		324 NHA-2,
		325 Candidatus_Nanosalinarum_sp._J07AB56,
		326 NHA-3,
		327 NHA-5,
		328 NHA-1,
		329 Candidatus_Haloredivivus_sp._G17,
		330 Candidatus_Nanosalina_sp._J07AB43,
		331 Nanohaloarchaea_archaeon_SG9,
		332 Candidatus_Methanoplasma_termitum,
		333 EA-55,
		334 Aciduliprofundum_boonei_T469,
		335 EA-1,
		336 EA-7,
		337 EA-8,
		338 EA-9,
		339 Methanothermus_fervidus_DSM_2088,
		340 Methanoculleus_sp._MAB1,
		341 Methanosalsum_zhilinae_DSM_4017,
		342 EA-53,
		343 Methanonatronarchaeum_thermophilum,
		344 EA-54,
		345 EA-6,
		346 EA-17,
		347 EA-11,
		348 EA-12,
		349 EA-14,
		350 EA-10,
		351 EA-16,
		352 EA-2,
		353 EA-13,
		354 EA-15,
		355 Natronomonas_pharaonis_DSM_2160,
		356 Halorhabdus_utahensis_DSM_12940,
		357 EA-24,
		358 Halovenus_aranensis,
		359 EA-26,
		360 EA-20,
		361 EA-18,
		362 EA-25,
		363 Halonotius_sp._J07HN4,
		364 Halohasta_litchfieldiae,
		365 EA-19,
		366 EA-51,
		367 EA-34,
		368 EA-3,
		369 EA-28,
		370 EA-31,
		371 EA-46,
		372 EA-43,
		373 EA-38,
		374 EA-35,
		375 EA-4,
		376 EA-41,
		377 EA-40,
		378 EA-36,
		379 EA-33,
		380 EA-30,
		381 EA-32,
		382 EA-37,
		383 Halorubrum_arcis_JCM_13916,
		384 EA-5,
		385 EA-47,
		386 EA-29,
		387 Halopenitus_malekzadehii,
		388 Salinarchaeum_sp._Harcht-Bsk1,
		389 EA-27,
		390 Natronoarchaeum_philippinense_strain_DSM_27208,
		391 Halovivax asiaticus_JCM_14624,
		392 EA-52,
		393 EA-48,
		394 Halostagnicola_kamekurae,
		395 Natronorubrum_bangense_JCM_10635,
		396 EA-50,
		397 Halopiger_salifodinae,
		398 EA-49,
		399 EA-44,
		400 EA-22,
		401 EA-23,
		402 EA-21,
		403 EA-45,
		404 EA-42,
		405 EA-39,
		406 Candidatus_Dependentiae_bacterium,
		408 CPR-1,
		409 CPR-8,
		410 CPR-11,
		411 Candidatus_Parcubacteria_bacterium,
		412 CPR-9,
		413 CPR-10,
		414 CPR-15,
		415 CPR-2,
		416 CPR-17,
		417 CPR-19,
		418 CPR-18,
		419 CPR-16,
		420 CPR-12,
		421 CPR-14,
		422 CPR-13,
		423 CPR-7,
		424 CPR-5,
		425 CPR-6,
		426 Candidatus_Saccharimonas_aalborgensis,
		427 CPR-4,
		428 CPR-3,
		429 Acholeplasma_equifetale_ATCC_29724,
		430 TB-6,
		431 TB-10,
		432 TB-8,
		433 TB-1,
		434 TB-2,
		435 TB-7,
		436 TB-12,
		437 TB-11,
		438 TB-4,
		439 TB-9,
		440 TB-13,
		441 TB-5,
		442 TB-3,
		443 FB-32,
		444 Orenia marismortui_DSM_5156,
		445 FB-19,
		446 FB-23,
		447 Halothermothrix_orenii_H_168,
		448 Halanaerobium_praevalens_DSM_2228,
		449 FB-21,
		450 FB-22,
		451 FB-1,
		452 FB-31,
		453 FB-30,
		454 FB-29,
		455 Halarsenatibacter_silvermanii_strain_SLAS-1,
		456 FB-26,
		457 FB-25,
		458 FB-27,
		459 FB-28,
		460 FB-24,
		461 FB-11,
		462 FB-8,
		463 FB-10,
		464 FB-9,
		465 FB-13,
		466 Alkaliphilus_transvaalensis_ATCC_700919,
		467 Clostridium_estertheticum,
		468 FB-12,
		469 FB-20,
		470 FB-33,
		471 Natranaerobius_thermophilus_JW-NM-WN-LF,
		472 Dethiobacter_alkaliphilus_AHT_1,
		473 FB-17,
		474 FB-16,
		475 FB-18,
		476 FB-15,
		477 FB-14,
		478 FB-6,
		479 FB-7,
		480 FB-2,
		481 FB-4,
		482 FB-5,
		483 FB-3,
		484 CF-1,
		485 Dehalococcoides_mccartyi_CG5
;
	tree iTOL_exported_tree = [&R] ((((1:0.21793,2:0.20948):0.60564[1.000],((3:0.11693,(4:0.15334,5:0.32017):0.05064[0.967]):0.30217[1.000],((6:0.38941,((7:0.03066,8:0.12045):0.27460[1.000],(9:0.06609,10:0.00735):0.37589[1.000]):0.05680[0.614]):0.05746[0.825],(11:0.43012,(12:0.20974,13:0.12519):0.37666[1.000]):0.04518[0.132]):0.11657[1.000]):0.30057[1.000]):1.25878[1.000],((14:0.31205,(15:0.29309,16:…
End;
