# Supplementary material for: Abundant Taxa and Favorable Pathways in the Microbiome of Soda-Saline Lakes in Inner Mongolia
Source: Front Microbiol. 2020 Jul 24;11:1740. doi: 10.3389/fmicb.2020.01740 (PMC7393216; doi:10.3389/fmicb.2020.01740)
Supplement: Supplementary file 9 [file Data_Sheet_4.CSV]

Tree No.	MAG name	K00001	K00002	K00003	K00004	K00005	K00008	K00009	K00010	K00012	K00013	K00014	K00015	K00016	K00018	K00019	K00020	K00021	K00023	K00024	K00027	K00029	K00030	K00031	K00033	K00034	K00035	K00036	K00038	K00039	K00040	K00041	K00042	K00043	K00045	K00046	K00049	K00052	K00053	K00054	K00055	K00057	K00058	K00059	K00060	K00064	K00065	K00066	K00067
1	WA-10	0	0	0	0	0	0	0	0	sd12_k127_31337_6	0	0	0	0	0	0	0	0	0	0	0	0	0	0	0	0	0	0	0	0	0	0	0	0	0	0	0	0	0	0	0	0	0	0	0	0	0	0	0
2	WA-9	0	0	0	0	0	0	0	0	sd12_k127_7897_4	0	0	0	0	0	0	0	0	0	0	0	0	0	0	sd12_k127_148772_1|sd12_k127_735536_1	0	0	sd12_k127_735536_3	0	0	0	0	0	0	0	0	0	0	0	0	0	sd12_k127_205984_6	0	0	0	0	0	0	0
3	WA-7	0	0	0	0	0	0	0	0	0	0	0	0	0	0	0	0	0	0	0	0	0	0	0	G6k87_1673215_5|G6k87_1679201_1	0	0	G6k87_1679201_3	0	0	0	0	0	0	0	0	0	0	0	0	0	0	0	0	0	0	0	0	0
4	WA-5	0	0	0	0	0	0	0	0	0	0	0	0	0	0	0	0	0	0	0	0	0	0	0	0	0	0	0	0	0	0	0	0	0	0	0	0	0	0	0	0	0	0	0	0	0	0	0	0
5	WA-3	0	0	0	0	0	0	0	0	0	0	0	0	0	0	0	0	0	0	0	D17_k127_477982_7	0	0	0	0	0	0	0	0	0	0	0	0	0	0	0	0	0	0	0	0	0	0	0	0	0	0	0	0
6	WA-2	0	0	0	0	0	0	0	0	sd188_k127_797865_8	0	0	0	0	0	0	0	0	0	0	0	0	0	0	0	0	0	sd188_k127_775955_15	0	0	0	0	0	0	0	0	0	0	0	0	0	0	0	0	0	0	0	0	0
7	WA-1	0	0	0	0	0	0	0	0	0	0	0	0	0	0	0	0	0	0	0	G3k87_67088_9	0	0	0	G3k87_103126_79	0	0	G3k87_103126_78	0	0	0	0	0	0	0	0	0	0	0	0	0	0	0	0	0	0	0	0	0
8	WA-4	0	0	0	0	0	0	0	0	0	0	0	0	0	0	0	0	0	0	0	0	0	0	0	0	0	0	0	0	0	0	0	0	0	0	0	0	0	0	0	0	0	0	0	0	0	0	0	0
9	WA-11	0	0	0	0	0	0	0	0	0	0	0	0	0	0	0	0	0	0	0	0	0	0	0	0	0	0	0	0	0	0	0	0	0	0	0	0	0	0	0	0	0	0	sd16_k127_100090_11|sd16_k127_100090_12	0	0	0	0	sd16_k127_1047779_47
10	WA-8	0	0	0	0	0	0	0	0	sd11_k127_1631685_1	0	0	0	0	0	0	0	0	0	0	0	0	0	0	0	0	0	0	0	0	0	0	0	0	0	0	0	0	0	0	0	0	0	sd11_k127_1539057_6|sd11_k127_1539057_7	0	0	0	0	0
11	WA-12	0	0	0	0	0	0	0	0	0	0	0	0	0	0	0	0	0	0	0	0	0	0	0	0	0	0	0	0	0	0	0	0	0	0	0	0	0	0	0	0	0	0	0	0	0	0	0	0
12	WA-6	0	0	0	0	0	0	0	0	0	0	0	0	G3k87_444802_12	0	0	0	0	0	0	0	0	0	0	0	0	0	0	0	0	0	0	0	0	0	0	0	0	0	0	0	0	G3k87_444802_13	0	0	0	0	0	0
13	NHA-10	0	0	0	0	0	0	0	0	0	0	0	0	0	0	0	0	0	0	0	0	0	0	0	0	0	0	0	0	0	0	0	0	0	0	0	0	0	0	sd16_k127_116466_5	0	0	0	0	0	0	0	0	0
14	NHA-12	0	0	0	0	0	0	0	0	0	0	0	0	0	0	0	0	0	0	0	0	0	0	0	0	0	0	0	0	0	0	0	0	0	0	0	sd188_k127_181757_9	0	0	0	0	0	0	0	0	0	0	0	0
15	NHA-11	0	0	0	0	0	0	0	0	0	0	0	0	0	0	0	0	0	0	0	0	0	0	0	0	0	0	0	0	0	0	0	0	0	0	0	0	0	0	sd16_k127_560396_8	0	0	0	0	0	0	0	0	0
16	NHA-8	0	0	0	0	0	0	0	0	0	0	0	0	0	0	0	0	0	0	0	0	0	0	0	0	0	0	0	0	0	0	0	0	0	0	0	0	0	0	sd12_k127_455048_2	0	0	0	0	0	0	0	0	0
17	NHA-9	0	0	0	0	0	0	0	0	0	0	0	0	0	0	0	0	0	0	0	0	0	0	0	0	0	0	0	0	0	0	0	0	0	0	0	0	0	0	sd12_k127_463853_2	0	0	0	0	0	0	0	0	0
18	NHA-7	0	0	0	0	0	0	0	0	0	0	0	0	0	0	0	0	0	0	0	0	0	0	0	0	0	0	0	0	0	0	0	0	0	0	0	0	0	0	0	0	0	0	0	0	0	0	0	0
19	NHA-6	0	0	0	0	0	0	0	0	0	0	0	0	0	0	0	0	0	0	0	0	0	0	0	0	0	0	0	0	0	0	0	0	0	0	0	0	0	0	0	0	0	0	0	0	0	0	0	0
20	NHA-4	0	0	0	0	0	0	0	0	0	0	0	0	0	0	0	0	0	0	0	0	0	0	0	0	0	0	0	0	0	0	0	0	0	0	0	0	0	0	0	0	0	0	0	0	0	0	0	0
21	NHA-2	0	0	0	0	0	0	0	0	sd16_k127_1054292_9	0	0	0	0	0	0	0	0	0	0	0	0	0	0	0	0	0	0	0	0	0	0	0	0	0	0	0	0	0	0	0	0	0	0	0	0	0	0	0
22	NHA-3	0	0	0	0	0	0	0	0	0	0	0	0	0	0	0	0	0	0	0	sd12_k127_148069_7	0	0	0	0	0	0	0	0	0	0	0	0	0	0	0	0	0	0	0	0	0	0	0	0	0	0	sd12_k127_550042_13	0
23	NHA-5	0	0	0	0	0	0	0	0	0	0	0	0	0	0	0	0	0	0	0	D15_k127_7354_12	0	0	0	0	0	0	D15_k127_165964_23	0	0	0	0	0	0	0	0	0	0	0	0	0	0	0	0	0	0	0	0	0
24	NHA-1	0	0	0	0	0	0	0	0	0	0	0	0	0	0	0	0	0	0	0	sd12_k127_620689_1	0	0	0	0	0	0	0	0	0	0	0	0	0	0	0	0	0	0	0	0	0	0	0	0	0	0	0	0
25	EA-55	0	0	sd12_k127_797359_2	0	0	0	0	0	sd12_k127_1230857_1	sd12_k127_1206966_1|sd12_k127_1355495_5	0	0	0	0	0	0	sd12_k127_1415900_4	0	0	0	0	0	0	0	0	0	0	0	0	0	0	0	0	0	0	0	sd12_k127_765300_2	sd12_k127_493875_2	0	0	0	sd12_k127_500189_1	0	0	0	0	0	0
26	EA-1	0	0	0	0	0	0	0	0	G5k87_744573_2	0	0	0	0	0	0	0	0	0	0	G5k87_1845627_5	0	0	0	0	0	0	0	0	0	0	0	0	0	0	0	0	0	0	0	0	0	0	0	0	0	0	0	0
27	EA-7	0	0	0	0	0	0	0	0	sd12_k127_441832_2	sd12_k127_694352_1	sd12_k127_55053_2	0	0	0	0	0	0	0	0	sd12_k127_128741_6	0	0	0	0	0	0	0	0	0	0	0	0	0	0	0	0	0	0	sd12_k127_139813_3	0	0	sd12_k127_1402159_23	sd12_k127_774375_1	0	0	0	0	0
28	EA-8	0	0	sd13_k127_366439_35	0	0	0	0	0	sd13_k127_191151_18	0	0	sd13_k127_366439_34	0	0	0	0	0	0	0	sd13_k127_250459_7	0	0	0	0	0	0	0	0	0	0	0	0	0	0	0	0	0	0	sd13_k127_140700_5	0	0	sd13_k127_186260_17	sd13_k127_67596_2|sd13_k127_299922_17	0	0	0	0	0
29	EA-9	0	0	sd188_k127_406025_10|sd188_k127_904559_12	0	0	0	0	0	sd188_k127_944300_2	sd188_k127_9862_4	sd188_k127_9862_18	sd188_k127_406025_9	0	0	0	0	0	0	0	sd188_k127_591031_20	0	0	0	0	0	0	0	0	0	0	0	0	0	0	0	0	0	0	sd188_k127_760_4|sd188_k127_394820_5	0	0	sd188_k127_802787_2	sd188_k127_342692_1|sd188_k127_392941_23	0	0	0	0	0
30	EA-53	0	0	sd12_k127_1132398_8	0	0	0	0	sd12_k127_410998_10|sd12_k127_410998_11	sd12_k127_1082400_1|sd12_k127_1145948_29	sd12_k127_274394_4	sd12_k127_533525_6	0	0	0	0	0	sd12_k127_302575_3	0	sd12_k127_533525_12	0	0	0	sd12_k127_567452_1|sd12_k127_567452_2|sd12_k127_1171479_3	0	0	0	0	0	0	0	0	0	0	0	0	0	sd12_k127_1145948_4	sd12_k127_711155_17	0	0	0	sd12_k127_1132398_10	0	0	0	0	0	0
31	EA-54	0	0	sd13_k127_422784_10	0	0	0	0	0	sd13_k127_174424_7	sd13_k127_610094_5	0	0	0	0	0	0	0	0	sd13_k127_490799_16	sd13_k127_610352_22	0	sd13_k127_207726_3	0	0	0	0	0	0	0	0	0	0	0	0	0	0	sd13_k127_544339_3	sd13_k127_263021_5	sd13_k127_731505_2	0	0	sd13_k127_243050_1	0	0	0	0	0	0
32	EA-45	0	0	0	0	0	0	0	0	sd183_k127_57967_44	sd183_k127_162599_122	sd183_k127_493514_12	0	0	0	sd183_k127_763368_9	0	sd183_k127_310111_12	0	sd183_k127_781294_60	0	sd183_k127_692191_94	0	sd183_k127_310111_8	sd183_k127_558974_1|sd183_k127_801289_25	0	0	0	0	0	0	0	0	0	0	0	0	0	0	0	0	0	sd183_k127_1987_57	sd183_k127_57967_91|sd183_k127_1295763_6	0	0	0	0	0
33	EA-42	0	0	0	0	0	0	0	0	sd183_k127_382407_25	sd183_k127_652434_4	sd183_k127_190631_14	0	0	0	sd183_k127_334243_10|sd183_k127_1052454_2	0	sd183_k127_116005_11	0	sd183_k127_766103_161	0	sd183_k127_733339_8	0	sd183_k127_116005_12	sd183_k127_207859_10	0	0	0	0	0	0	0	0	0	0	0	0	0	0	0	0	0	sd183_k127_223643_13	sd183_k127_92278_33|sd183_k127_382407_8|sd183_k127_677598_11	0	0	0	0	0
34	EA-39	0	0	0	0	0	0	0	0	G5k87_802317_14	0	G5k87_1362166_2	0	0	0	G5k87_476254_6|G5k87_1371574_2	0	G5k87_2156754_1	0	G5k87_291964_1|G5k87_2381973_1	0	G5k87_731969_22	0	G5k87_2809817_8	G5k87_3753337_6	0	0	0	0	0	0	0	0	0	0	0	0	0	0	0	0	0	G5k87_407822_8	G5k87_1126153_4|G5k87_1680915_15|G5k87_1869902_4|G5k87_2754053_25	0	0	0	0	0
35	EA-22	0	0	0	sd183_k127_63482_4|sd183_k127_529410_3|sd183_k127_615329_2|sd183_k127_1367592_5|sd183_k127_1406848_6	0	0	0	0	0	0	sd183_k127_1292977_5	0	0	0	0	0	sd183_k127_117975_5	0	sd183_k127_302891_3|sd183_k127_1374129_4	0	sd183_k127_1432275_1	0	sd183_k127_117975_1|sd183_k127_117975_2	sd183_k127_1215469_9	0	0	0	0	0	0	0	0	0	0	0	0	0	sd183_k127_1592853_3	0	0	0	sd183_k127_239393_3|sd183_k127_1215469_2	sd183_k127_1665819_4	0	0	0	0	0
36	EA-44	0	0	0	0	0	sd183_k127_51981_44	0	0	sd183_k127_979720_4	sd183_k127_400598_26	sd183_k127_414113_16	0	0	0	0	sd183_k127_69517_59	sd183_k127_1077572_35	0	sd183_k127_467656_13	0	sd183_k127_460155_9	0	sd183_k127_1077572_30	sd183_k127_444842_10	0	0	0	0	0	0	0	0	0	0	0	0	sd183_k127_455153_43	sd183_k127_455153_40	0	0	0	sd183_k127_5487_33|sd183_k127_19550_30|sd183_k127_19550_47|sd183_k127_51981_51|sd183_k127_54042_4|sd183_k127_171364_21|sd183_k127_444842_9|sd183_k127_1348577_5	sd183_k127_69517_29|sd183_k127_190837_43|sd183_k127_243561_23|sd183_k127_243561_24|sd183_k127_415542_19|sd183_k127_540890_2|sd183_k127_610000_2	0	0	0	0	0
37	EA-21	0	0	G5k87_1825936_7	0	0	G5k87_985298_2|G5k87_2028830_6|G5k87_2751270_8	0	0	G5k87_672055_12|G5k87_711809_4	G5k87_132997_26	G5k87_1677840_5	0	0	0	0	0	0	0	0	0	G5k87_270346_2	0	G5k87_108340_3	G5k87_3104420_7	0	0	0	0	0	0	0	0	0	0	0	0	G5k87_45237_13	G5k87_45237_17	0	0	0	G5k87_933590_3|G5k87_2214488_5|G5k87_3104420_6	0	0	0	0	0	0
38	EA-23	0	0	sd183_k127_152554_28	0	0	sd183_k127_438133_9	0	0	0	sd183_k127_512150_10	sd183_k127_137459_4	0	0	0	0	sd183_k127_1392988_7	sd183_k127_668539_3	0	sd183_k127_92551_20	0	sd183_k127_12609_2	0	sd183_k127_668539_5	sd183_k127_975343_5	0	0	0	0	0	0	0	0	0	0	0	0	0	0	0	0	0	sd183_k127_230474_1|sd183_k127_659989_6	sd183_k127_659989_15|sd183_k127_1180190_8	0	0	0	0	0
39	EA-6	0	0	G5k87_312638_6	0	0	0	0	0	G5k87_1743804_5	0	G5k87_412494_1	0	0	0	0	0	G5k87_915834_16	0	G5k87_1686633_10	0	G5k87_645480_28	0	G5k87_1102862_14	G5k87_325430_4	0	0	0	0	0	0	0	0	0	0	0	0	G5k87_2408143_2	G5k87_2408143_10	0	G5k87_1451514_3	0	G5k87_206799_13	G5k87_834741_1|G5k87_915834_20|G5k87_2671707_6	0	0	0	0	0
40	EA-27	0	0	D14_k127_169216_15	0	0	0	0	0	0	D14_k127_13190_2	D14_k127_253827_6	0	0	0	D14_k127_136284_10	0	D14_k127_94651_10	0	D14_k127_83736_5	0	D14_k127_114398_18	0	D14_k127_94319_5	D14_k127_253827_25	0	0	0	0	0	0	0	0	0	0	0	0	D14_k127_47165_4	D14_k127_52226_1	0	0	0	D14_k127_31203_14|D14_k127_267381_4	D14_k127_58652_14|D14_k127_82804_1|D14_k127_357636_7	0	0	0	0	0
41	EA-48	0	0	G5k87_1849693_5	0	0	0	0	0	0	0	G5k87_676373_33	0	0	0	G5k87_4381236_4	0	G5k87_5075113_7	0	G5k87_929769_3	0	G5k87_1807180_1	0	G5k87_5075113_2	G5k87_1620627_2	0	0	0	0	0	0	0	0	0	0	0	0	G5k87_927918_3	G5k87_3526242_11	0	0	0	G5k87_282129_9	G5k87_380878_5|G5k87_1058146_2|G5k87_4633600_5|G5k87_4743125_6	0	0	0	0	0
42	EA-52	0	0	sd16_k127_519310_7	0	sd16_k127_204926_3|sd16_k127_819186_2	0	0	0	sd16_k127_664434_1	sd16_k127_563348_3	0	0	0	0	sd16_k127_249899_9	sd16_k127_31008_9	sd16_k127_115515_1	0	sd16_k127_274940_6|sd16_k127_336557_1|sd16_k127_569650_6	0	sd16_k127_189485_1	0	sd16_k127_279869_6	sd16_k127_480677_2	0	0	0	0	0	0	0	0	0	0	0	0	sd16_k127_297767_2	sd16_k127_572260_3	0	0	0	sd16_k127_120783_3|sd16_k127_362742_6	sd16_k127_31213_1|sd16_k127_81315_3|sd16_k127_100822_4|sd16_k127_117378_4|sd16_k127_120783_2|sd16_k127_167082_6|sd16_k127_550255_2|sd16_k127_1001885_3|sd16_k127_1047343_2|sd16_k127_1159863_2	0	0	0	0	0
43	EA-49	0	0	G3k87_2005752_5	0	0	0	0	0	G3k87_1028186_4|G3k87_1374429_1	G3k87_215783_1	G3k87_276128_10	0	0	0	G3k87_766456_16	0	G3k87_1686495_16	0	G3k87_73311_20	0	G3k87_1914184_3	0	G3k87_1212604_1	G3k87_164180_14	0	0	0	0	0	0	0	0	0	0	0	0	G3k87_97554_2	G3k87_1370867_10	G3k87_206346_10	0	0	G3k87_269289_3|G3k87_334912_2|G3k87_626317_1	G3k87_1556817_13	0	0	0	0	0
44	EA-50	0	0	sd14_k127_29694_2	0	0	0	0	0	sd14_k127_42275_12	sd14_k127_306956_6	sd14_k127_301335_10	0	0	0	sd14_k127_156229_16|sd14_k127_219826_13|sd14_k127_300772_7	0	0	0	sd14_k127_67410_3	0	0	0	sd14_k127_148170_4	sd14_k127_38043_19	0	0	0	0	0	0	0	0	0	0	0	0	sd14_k127_14717_5	sd14_k127_14717_11	0	0	0	sd14_k127_157920_6|sd14_k127_184346_1	sd14_k127_67800_1|sd14_k127_118765_10|sd14_k127_148170_1|sd14_k127_167585_16|sd14_k127_181013_2|sd14_k127_191450_5|sd14_k127_224485_21|sd14_k127_294460_5	0	0	0	0	0
45	EA-24	0	0	D183_k127_124630_36	0	0	0	0	0	D183_k127_32276_3	D183_k127_414448_7	D183_k127_45213_9	0	0	0	D183_k127_7075_15|D183_k127_276750_3	0	D183_k127_269743_7	0	D183_k127_81498_20	0	0	0	D183_k127_73770_2	D183_k127_74452_20	0	0	D183_k127_260798_5	0	0	0	0	0	0	0	0	0	D183_k127_29265_4	D183_k127_482691_30	0	0	0	D183_k127_45213_13	D183_k127_26452_30|D183_k127_101807_7|D183_k127_152395_6|D183_k127_340532_4|D183_k127_349209_1	0	0	0	0	0
46	EA-20	0	0	sd183_k127_1280653_8	0	0	0	0	0	sd183_k127_762918_5	sd183_k127_468236_10	sd183_k127_531290_1	0	0	0	sd183_k127_1410754_4	0	sd183_k127_1761_4|sd183_k127_382593_3	0	0	0	sd183_k127_255435_1	0	sd183_k127_19191_4	sd183_k127_316581_5	0	0	0	0	0	0	0	0	0	0	0	0	sd183_k127_468236_14	sd183_k127_109042_4	0	0	0	sd183_k127_834817_14	sd183_k127_839600_2|sd183_k127_887197_2|sd183_k127_1310057_12	0	0	sd183_k127_314943_1	0	0
47	EA-18	0	0	0	0	0	0	0	0	0	G5k87_380916_3	0	0	0	0	G5k87_2499204_2|G5k87_3642595_2	0	G5k87_5024809_3	0	G5k87_2346287_5	0	G5k87_890078_1	0	G5k87_2196923_11	G5k87_2132599_1	0	0	0	0	0	0	0	0	0	0	G5k87_5592850_2	0	G5k87_4418597_5	0	0	0	0	G5k87_4166949_4|G5k87_5475737_1	G5k87_329616_5	0	0	0	0	0
48	EA-26	0	0	sd183_k127_247637_5	0	0	0	0	0	0	sd183_k127_294662_1|sd183_k127_1286176_5	sd183_k127_917349_5	0	0	0	sd183_k127_126582_4|sd183_k127_268581_1	0	sd183_k127_549142_5|sd183_k127_596905_4	0	sd183_k127_173575_4	0	sd183_k127_856750_2	0	0	0	0	0	0	0	0	0	0	0	0	0	0	0	0	sd183_k127_262358_1|sd183_k127_372951_1	0	0	0	sd183_k127_452228_11	sd183_k127_35800_6|sd183_k127_260132_3|sd183_k127_614545_22|sd183_k127_903740_1	0	0	0	0	0
49	EA-25	0	0	G3k87_582025_4	0	0	0	0	0	G3k87_440605_8	G3k87_345025_20	0	0	0	0	G3k87_120397_4|G3k87_912280_4	0	G3k87_91812_12|G3k87_131427_5	0	G3k87_1624447_3	0	G3k87_1080518_4	0	G3k87_77616_1	0	0	0	0	0	0	0	0	0	0	0	0	0	0	G3k87_731576_6	0	0	0	0	G3k87_8150_8|G3k87_94934_5|G3k87_279130_3	0	0	0	0	0
50	EA-17	0	0	sd183_k127_148435_17	sd183_k127_137062_62	0	0	0	0	sd183_k127_81822_4	sd183_k127_807890_8	0	0	0	0	sd183_k127_1438101_2	0	sd183_k127_288798_50|sd183_k127_725788_28	0	sd183_k127_1122010_3	0	sd183_k127_1216_1|sd183_k127_303522_1|sd183_k127_590427_14|sd183_k127_846040_88	0	sd183_k127_288798_44	sd183_k127_576752_8	0	0	0	0	0	0	0	sd183_k127_364059_21	0	0	0	0	sd183_k127_579217_23	sd183_k127_579217_19	0	0	0	sd183_k127_672611_7	sd183_k127_35311_2|sd183_k127_137062_35|sd183_k127_137062_39|sd183_k127_417942_19|sd183_k127_726795_9|sd183_k127_1299120_18	0	0	0	0	0
51	EA-15	0	0	0	0	0	0	0	0	G6k87_1009394_6	G6k87_226862_3	G6k87_1109883_12	0	0	0	0	0	G6k87_526825_7|G6k87_1184640_12	0	G6k87_1579239_8|G6k87_2036824_4	0	G6k87_293502_14	0	G6k87_526825_3	G6k87_1070469_3	0	0	0	0	0	0	0	0	0	0	0	0	G6k87_13273_5	G6k87_13273_1	0	0	0	0	G6k87_1778270_6|G6k87_2332312_4	0	0	0	0	0
52	EA-10	0	0	0	0	0	D13_k127_118588_30|D13_k127_330267_10	0	0	0	D13_k127_213863_31	D13_k127_196925_36	0	0	0	0	0	D13_k127_238161_7	0	D13_k127_105386_18|D13_k127_261038_14	0	D13_k127_89716_20|D13_k127_478617_8	0	D13_k127_174075_5	0	0	0	0	0	0	0	0	0	0	0	0	0	D13_k127_50258_14	D13_k127_50258_10	0	0	0	D13_k127_36584_18|D13_k127_88894_8|D13_k127_254772_12	D13_k127_8528_10|D13_k127_101261_2|D13_k127_230993_12|D13_k127_332424_1|D13_k127_332424_44	0	0	0	0	0
53	EA-11	0	0	D14_k127_97920_3	0	0	0	0	0	D14_k127_63574_5	D14_k127_47454_36	D14_k127_3304_2	0	0	0	D14_k127_220672_42	0	D14_k127_51121_2	0	D14_k127_10980_27	0	D14_k127_57767_1|D14_k127_269551_6|D14_k127_292859_5	0	D14_k127_29491_41	D14_k127_91450_51	0	0	0	0	0	0	0	0	0	0	0	0	D14_k127_6952_4	D14_k127_18468_2	0	0	0	D14_k127_11044_1|D14_k127_244702_4	D14_k127_35822_28|D14_k127_50034_7|D14_k127_82314_8|D14_k127_168203_30|D14_k127_330825_17|D14_k127_341392_3	0	0	0	0	0
54	EA-12	0	0	D15_k127_197831_3	0	0	0	0	0	D15_k127_490699_4	D15_k127_486646_4	D15_k127_46052_4	D15_k127_513531_13	0	0	D15_k127_512131_7	D15_k127_164848_3|D15_k127_164848_4	D15_k127_225121_9	0	D15_k127_222067_9	0	D15_k127_141477_9|D15_k127_445827_14|D15_k127_493426_6	0	D15_k127_112544_4	D15_k127_229416_4	0	0	0	0	0	0	0	0	0	0	0	0	0	D15_k127_137768_3	0	0	0	D15_k127_66760_3|D15_k127_215456_14|D15_k127_317106_10|D15_k127_409794_7	D15_k127_5900_3|D15_k127_65046_4|D15_k127_71983_12|D15_k127_155402_1|D15_k127_200591_10|D15_k127_370949_13	0	0	0	0	0
55	EA-14	0	0	G2k87_498782_4	0	0	0	0	0	0	G2k87_306653_5	G2k87_1486878_11	0	0	0	G2k87_342736_5	G2k87_1399620_10	G2k87_78362_3	0	G2k87_218302_1	0	G2k87_199612_1|G2k87_357797_6|G2k87_715265_5	0	G2k87_929390_10	G2k87_1327855_8	0	0	0	0	0	0	0	0	0	0	0	0	G2k87_1738275_3	G2k87_2291738_4	0	0	0	G2k87_36510_17|G2k87_174058_18|G2k87_263704_1|G2k87_391378_12|G2k87_1931543_10	G2k87_52939_1|G2k87_53624_18|G2k87_56316_13|G2k87_113996_3|G2k87_323004_19|G2k87_950766_14	0	0	0	0	0
56	EA-16	0	0	sd12_k127_9216_12	0	0	0	0	0	sd12_k127_257082_6	sd12_k127_463119_5	sd12_k127_846470_8	0	0	0	sd12_k127_1263182_27	0	sd12_k127_704914_18	0	sd12_k127_588021_13	0	sd12_k127_19383_1|sd12_k127_136163_15	0	sd12_k127_837962_9	sd12_k127_136163_9	0	0	0	0	0	0	0	0	0	0	0	0	sd12_k127_15143_8	sd12_k127_15143_4	0	0	0	sd12_k127_1084433_8|sd12_k127_1293041_3	sd12_k127_78587_12|sd12_k127_78587_30|sd12_k127_267472_38|sd12_k127_488676_31|sd12_k127_696896_12	0	0	0	0	0
57	EA-2	0	0	G3k87_492390_3	0	0	0	0	0	G3k87_662515_1|G3k87_936199_26	G3k87_436003_14	G3k87_1735486_5	0	0	0	G3k87_40710_1	0	G3k87_842339_17	0	G3k87_770049_29	0	G3k87_116356_14|G3k87_1777249_10	0	G3k87_914622_4	G3k87_1777249_2	0	0	0	0	0	0	0	0	0	0	0	0	G3k87_2069441_4	G3k87_171507_1|G3k87_2069441_1	0	0	0	G3k87_445791_2|G3k87_1399802_2	G3k87_303424_9|G3k87_623643_4|G3k87_1136086_10	0	0	0	0	0
58	EA-13	0	0	D183_k127_455092_2	0	D183_k127_27810_2	0	0	0	D183_k127_99642_17	D183_k127_7659_19|D183_k127_139151_1|D183_k127_167511_3	D183_k127_129000_6	0	0	0	0	0	D183_k127_69098_4	0	D183_k127_131248_3	0	D183_k127_110233_11|D183_k127_319846_3|D183_k127_366827_1	0	D183_k127_127377_3	D183_k127_328242_2	0	0	0	0	0	0	0	0	0	0	0	0	D183_k127_216849_36	D183_k127_216849_32	0	0	0	D183_k127_189863_18|D183_k127_219923_5	D183_k127_139047_7|D183_k127_193230_10|D183_k127_315734_5	0	0	0	0	0
59	EA-31	0	0	D16_k127_17785_35	D16_k127_239140_1	0	0	0	0	D16_k127_124399_3	D16_k127_275348_87	D16_k127_174049_3	0	0	0	0	0	D16_k127_253715_8	0	D16_k127_115884_8	0	D16_k127_178403_8|D16_k127_444920_3	0	D16_k127_253715_1	D16_k127_163158_7	0	0	0	0	0	0	0	0	0	0	0	0	D16_k127_205892_6	D16_k127_205892_10	0	D16_k127_275348_103	0	D16_k127_196080_2|D16_k127_424549_6	D16_k127_844_14|D16_k127_21706_10|D16_k127_87617_7|D16_k127_97896_5|D16_k127_128514_61	0	0	0	0	0
60	EA-46	0	0	sd183_k127_182746_4	0	0	sd183_k127_224901_12|sd183_k127_224901_14	0	0	0	sd183_k127_534061_11	sd183_k127_508923_35	0	0	0	sd183_k127_1535527_7	0	sd183_k127_1247515_4	0	sd183_k127_1112137_12	0	sd183_k127_14385_7	0	sd183_k127_1234327_6	sd183_k127_397991_14	0	0	0	0	0	0	0	0	0	0	0	0	sd183_k127_398280_11	sd183_k127_398280_15	0	0	0	sd183_k127_1112137_6	sd183_k127_274360_21|sd183_k127_496146_3|sd183_k127_565084_2|sd183_k127_827228_2|sd183_k127_972396_1|sd183_k127_1055128_7	0	0	0	0	0
61	EA-51	0	0	sd14_k127_272380_3	0	0	0	0	0	sd14_k127_19680_6|sd14_k127_278900_10	sd14_k127_25441_31	sd14_k127_60368_36	0	0	0	0	0	sd14_k127_93289_11	0	sd14_k127_96327_27	0	sd14_k127_36730_8|sd14_k127_109710_6	0	sd14_k127_56972_2	sd14_k127_91908_16	0	0	0	0	0	0	0	0	0	0	0	0	sd14_k127_115256_15	sd14_k127_127442_4	0	0	0	sd14_k127_116627_1|sd14_k127_244984_4|sd14_k127_292169_4	sd14_k127_7173_16|sd14_k127_23251_24|sd14_k127_56972_21	0	0	0	0	0
62	EA-19	0	0	0	0	sd12_k127_949883_1	0	0	0	0	sd12_k127_666163_9	sd12_k127_382060_14	0	0	0	0	0	0	0	sd12_k127_1076218_3	0	sd12_k127_51484_8	0	0	sd12_k127_143551_1	0	0	0	0	0	0	0	0	0	0	0	0	sd12_k127_516140_9	sd12_k127_516140_4	0	0	0	sd12_k127_314393_3|sd12_k127_421777_8|sd12_k127_831838_1	sd12_k127_369236_14|sd12_k127_831838_8	0	0	0	0	0
63	EA-34	0	0	G1k87_1192185_13	0	0	0	0	0	G1k87_881044_8	G1k87_476048_20	G1k87_149591_21	0	0	0	0	0	G1k87_1323107_8	0	G1k87_829311_31	0	G1k87_506609_62|G1k87_672158_4	0	G1k87_340216_5|G1k87_506609_44	G1k87_2167932_43	0	0	0	0	0	0	0	0	0	0	0	0	G1k87_1956802_36	G1k87_1538124_2	0	0	0	G1k87_556170_8|G1k87_829311_38|G1k87_1848971_17|G1k87_2561092_15	G1k87_45938_4|G1k87_340216_13|G1k87_506609_23|G1k87_1139734_29	0	0	0	0	0
64	EA-3	0	0	sd188_k127_228785_2	0	0	0	0	0	sd188_k127_289501_3	sd188_k127_685183_1	sd188_k127_776353_5	0	0	0	0	0	sd188_k127_208273_1	0	sd188_k127_446112_1	0	0	0	sd188_k127_297060_1	sd188_k127_223784_1	0	0	0	0	0	0	0	0	0	0	0	0	sd188_k127_25387_3	sd188_k127_116620_2	0	0	0	sd188_k127_108272_5|sd188_k127_582047_6|sd188_k127_591819_7	sd188_k127_212422_1	0	0	0	0	0
65	EA-28	0	0	D183_k127_303511_11	0	0	0	0	0	D183_k127_453502_7	0	D183_k127_41697_37	0	0	0	0	0	D183_k127_28026_52	0	D183_k127_131884_1	0	D183_k127_46029_9	0	D183_k127_474224_1	D183_k127_342196_8	0	0	0	0	0	0	0	0	0	0	0	0	D183_k127_34576_1	0	0	0	0	D183_k127_46029_6|D183_k127_86854_35	D183_k127_16788_9|D183_k127_265967_8	0	0	0	0	0
66	EA-43	0	0	sd183_k127_747932_6	sd183_k127_265939_36	0	sd183_k127_20798_10	0	0	sd183_k127_538141_4	sd183_k127_302952_6	sd183_k127_879713_1	sd183_k127_342873_7	0	0	0	0	sd183_k127_164123_8	0	sd183_k127_1051265_12	0	sd183_k127_749789_9	0	sd183_k127_342873_16	sd183_k127_322170_12	0	0	0	0	0	0	0	0	0	0	0	0	sd183_k127_265939_13	sd183_k127_265939_9	0	0	0	sd183_k127_352331_10|sd183_k127_806167_5	0	0	0	0	0	0
67	EA-38	0	0	G3k87_751681_6	0	0	G3k87_1949311_10	0	0	0	G3k87_366521_32	G3k87_548468_8	0	0	0	0	0	G3k87_188295_7	0	G3k87_374174_54	0	G3k87_110027_28	0	G3k87_675810_7	G3k87_378499_11	0	0	0	0	0	0	0	0	0	0	0	0	G3k87_506781_8	G3k87_506781_4	0	0	0	G3k87_7005_38|G3k87_304866_7|G3k87_374174_12|G3k87_1949311_8	G3k87_818733_3|G3k87_1240822_22	0	0	0	0	0
68	EA-35	0	0	G2k87_2009414_4	0	0	0	0	0	0	G2k87_994329_5	G2k87_188649_5	0	0	0	0	0	G2k87_130673_9	0	G2k87_593006_5	0	G2k87_587664_2	0	G2k87_1262346_1	G2k87_412159_9	0	0	0	0	0	0	0	0	0	0	0	0	G2k87_1527808_2	G2k87_942893_4|G2k87_1527808_6	0	0	0	G2k87_179413_2|G2k87_1166770_3|G2k87_1457474_7	G2k87_412159_18|G2k87_1262346_3|G2k87_1262346_4	0	0	0	0	0
69	EA-41	0	0	sd16_k127_70308_29	0	0	0	0	0	sd16_k127_17115_3|sd16_k127_339555_30	sd16_k127_81569_25	sd16_k127_370692_3	0	0	0	0	0	sd16_k127_157017_33	0	sd16_k127_31475_28	0	sd16_k127_451980_15	0	sd16_k127_221294_40	sd16_k127_89504_28	0	0	0	0	0	0	0	0	0	0	0	0	sd16_k127_412380_16	sd16_k127_663644_6	0	0	0	sd16_k127_32479_10|sd16_k127_114656_15|sd16_k127_306697_4	sd16_k127_1953_33|sd16_k127_221715_13	0	0	0	0	0
70	EA-4	0	0	0	0	0	0	0	0	0	D13_k127_261841_3	D13_k127_413212_11	0	0	0	0	0	D13_k127_3408_6	0	D13_k127_553173_4	0	D13_k127_327463_2	0	D13_k127_272243_5	D13_k127_262853_22	0	0	0	0	0	0	0	0	0	0	0	0	D13_k127_71849_25	D13_k127_71849_29	0	0	0	D13_k127_41336_3|D13_k127_359013_11	D13_k127_24999_1|D13_k127_40674_14|D13_k127_53342_7|D13_k127_71849_7|D13_k127_71849_8	0	0	0	0	0
71	EA-40	0	0	sd14_k127_394138_3	0	0	0	0	0	sd14_k127_505295_1	sd14_k127_32803_8|sd14_k127_68790_1	0	0	0	0	0	0	0	0	sd14_k127_60721_6|sd14_k127_584094_5	0	sd14_k127_332529_3	0	sd14_k127_246060_1	0	0	0	0	0	0	0	0	0	0	0	0	0	sd14_k127_268460_3	0	0	0	0	sd14_k127_9001_4|sd14_k127_293748_1	sd14_k127_438674_2|sd14_k127_457311_2	0	0	0	0	0
72	EA-36	0	0	G2k87_1479357_2	0	0	0	0	0	0	G2k87_1066785_6	G2k87_268803_1|G2k87_1666280_12	0	0	0	0	0	G2k87_92208_4	0	G2k87_561768_6	0	0	0	G2k87_10676_7	G2k87_48011_21	0	0	0	0	0	0	0	0	0	0	0	0	G2k87_1324001_31	G2k87_1324001_35	0	0	0	G2k87_48011_7|G2k87_395792_4	G2k87_1251220_3	0	0	0	0	0
73	EA-33	0	0	D188_k127_310709_5	0	0	0	0	0	D188_k127_12691_21|D188_k127_177253_2|D188_k127_249163_2	0	D188_k127_10510_6	0	0	0	0	0	D188_k127_18936_3	0	D188_k127_199171_4	0	0	0	D188_k127_221521_8	D188_k127_212265_2	0	0	0	0	0	0	0	0	0	0	0	0	D188_k127_280706_4	D188_k127_168119_4|D188_k127_280706_7	0	0	0	D188_k127_42555_4|D188_k127_282150_12	D188_k127_212265_7	0	0	0	0	0
74	EA-30	0	0	0	0	D15_k127_36825_6	D15_k127_14226_18	0	0	D15_k127_143336_2|D15_k127_353003_1	D15_k127_125010_8	D15_k127_41573_4	0	0	0	0	0	D15_k127_48490_5	0	D15_k127_11831_15	0	0	0	0	D15_k127_178477_3	0	0	0	0	0	0	0	0	0	0	0	0	D15_k127_155962_2	D15_k127_21259_3	0	0	0	D15_k127_320974_14	0	0	0	0	0	0
75	EA-32	0	0	0	0	0	0	0	0	0	D183_k127_128497_5|D183_k127_466199_1	D183_k127_217202_3	0	0	0	0	0	D183_k127_268021_3	0	0	0	D183_k127_166216_2	0	D183_k127_313650_1|D183_k127_544434_6	D183_k127_152580_2	0	0	0	0	0	0	0	0	0	0	0	0	0	0	0	0	0	D183_k127_277618_1|D183_k127_282221_4|D183_k127_563027_2	D183_k127_160477_3|D183_k127_295260_5	0	0	0	0	0
76	EA-37	0	0	G2k87_52355_4	0	0	0	0	0	G2k87_364773_11|G2k87_883264_1	G2k87_709283_19|G2k87_1042055_2	G2k87_542192_16	0	0	0	0	0	G2k87_290494_2	0	G2k87_869339_1|G2k87_1420151_4	0	0	0	G2k87_166381_9	G2k87_1726901_5	0	0	0	0	0	0	0	0	0	0	0	0	G2k87_41544_6	G2k87_41544_9	0	0	0	G2k87_1050824_30|G2k87_2119490_2	G2k87_1170117_18	0	0	0	0	0
77	EA-5	0	0	sd15_k127_736978_3	0	0	0	0	0	sd15_k127_126021_6|sd15_k127_759539_3	sd15_k127_683907_24	sd15_k127_149863_15	0	0	0	0	0	0	0	sd15_k127_24318_15	0	sd15_k127_97613_1	0	0	sd15_k127_126373_4	0	0	0	0	0	0	0	0	0	0	0	0	sd15_k127_621730_1	sd15_k127_621730_4	0	0	0	sd15_k127_474049_13|sd15_k127_653263_8	sd15_k127_201903_3|sd15_k127_1001466_7	0	0	0	0	0
78	EA-47	0	0	0	0	0	0	0	0	sd188_k127_353515_5	sd188_k127_573523_3	sd188_k127_288231_3	0	0	0	0	0	sd188_k127_1241155_14	0	0	0	0	0	sd188_k127_1003273_3	sd188_k127_284770_4	0	0	0	0	0	0	0	0	0	0	0	0	sd188_k127_699369_6	sd188_k127_699369_9	0	0	0	sd188_k127_510144_8|sd188_k127_538846_2	sd188_k127_216551_23|sd188_k127_1241155_7	0	0	0	0	0
79	EA-29	0	0	0	0	D15_k127_10670_6	0	0	0	D15_k127_448795_9	D15_k127_10670_24|D15_k127_351107_4	D15_k127_161962_4	0	0	0	0	0	D15_k127_51447_4	0	D15_k127_164937_6	0	0	0	0	D15_k127_241670_4	0	0	0	0	0	0	0	0	0	0	0	0	D15_k127_28010_16	D15_k127_28010_19	0	0	0	D15_k127_200030_1	D15_k127_51447_10|D15_k127_110309_23|D15_k127_161759_5|D15_k127_173434_10|D15_k127_174799_4|D15_k127_370746_2	D15_k127_175360_5	0	0	0	0
80	CPR-3	0	0	0	0	0	0	0	0	G6k87_576982_1	0	0	0	0	0	0	0	0	0	0	0	0	0	0	0	0	0	0	0	0	0	0	0	0	0	0	0	0	0	0	0	0	0	0	0	0	0	0	0
81	CPR-4	0	0	0	0	0	0	0	0	0	0	0	0	0	0	0	0	0	0	0	D17_k127_242004_5	0	0	0	0	0	0	0	0	0	0	0	0	0	0	0	0	0	0	0	0	0	0	0	0	0	0	0	D17_k127_68202_9|D17_k127_68202_10
82	CPR-7	0	0	0	0	0	0	0	0	0	0	0	0	0	0	0	0	0	0	0	sd16_k127_324431_6	0	0	0	0	0	0	0	0	0	0	0	0	0	0	0	0	0	0	0	0	0	0	0	0	0	0	0	0
83	CPR-5	0	0	0	0	0	0	0	0	0	0	0	0	0	0	0	0	0	0	0	0	0	0	0	0	0	0	0	0	0	0	0	0	0	0	0	0	0	0	0	0	0	0	0	0	0	0	0	0
84	CPR-6	0	0	0	0	0	0	0	0	0	0	0	0	0	0	0	0	0	0	0	0	0	0	0	0	0	0	0	0	0	0	0	0	0	0	0	0	0	0	0	0	0	0	0	0	0	0	0	0
85	CPR-8	0	0	0	0	0	0	0	0	G5k87_3565672_2	0	0	0	0	0	0	0	0	0	0	0	0	0	0	G5k87_649826_9	0	0	G5k87_1428483_3	0	0	0	0	0	0	0	0	0	0	0	0	0	0	0	0	0	0	0	0	G5k87_1876820_3
86	CPR-11	0	0	0	0	0	0	0	0	0	0	0	0	0	0	0	0	0	0	0	0	0	0	0	0	0	0	0	0	0	0	0	0	0	0	0	0	0	0	0	0	0	0	0	0	0	0	0	sd188_k127_251045_11
87	CPR-9	0	0	0	0	0	0	0	0	0	0	0	0	0	0	0	0	0	0	0	G5k87_952363_8	0	0	0	0	0	0	0	0	0	0	0	0	0	0	0	0	0	0	0	0	0	0	0	0	0	0	0	G5k87_1464844_9
88	CPR-10	0	0	0	0	0	0	0	0	G6k87_2137704_13	0	0	0	0	0	0	0	0	0	0	G6k87_2457798_5	0	0	0	0	0	0	0	0	0	0	0	0	0	0	0	0	0	0	0	0	0	0	0	0	0	0	0	G6k87_600319_11
89	CPR-12	0	0	0	0	0	0	0	0	D188_k127_297394_10	0	0	0	0	0	0	0	0	0	0	D188_k127_153036_6	0	0	0	D188_k127_380951_1	0	0	D188_k127_377060_5	0	0	0	0	0	0	0	0	0	0	0	0	0	0	D188_k127_497826_8	0	0	0	0	0	0
90	CPR-14	0	0	0	0	0	0	0	0	0	0	0	0	0	0	0	0	0	0	0	0	0	0	0	sd16_k127_1072934_3	0	0	0	0	0	0	0	0	0	0	0	0	0	0	0	0	0	0	sd16_k127_633319_5	0	0	0	0	0
91	CPR-13	0	0	0	0	0	0	0	0	0	0	0	0	0	0	0	0	0	0	0	0	0	0	0	0	0	0	0	0	0	0	0	0	0	0	0	0	0	0	0	0	0	0	0	0	0	0	0	0
92	CPR-15	0	0	0	0	0	0	0	0	0	0	0	0	sd13_k127_57938_29	0	0	0	0	0	0	0	0	0	0	0	0	0	0	0	0	0	0	0	0	0	0	0	0	0	0	0	0	0	0	0	0	0	0	0
93	CPR-2	0	0	0	0	0	0	0	0	0	0	0	0	G6k87_1285785_3	0	0	0	0	0	0	0	0	0	0	0	0	0	0	0	0	0	0	0	0	0	0	0	0	0	0	0	0	0	0	0	0	0	0	0
94	CPR-17	0	0	0	0	0	0	0	0	0	0	0	0	0	0	0	0	0	0	0	0	0	0	0	0	0	0	0	0	0	0	0	0	0	0	0	0	0	0	0	0	0	0	0	0	0	0	0	0
95	CPR-19	0	0	0	0	0	0	0	0	0	0	0	0	0	0	0	0	0	0	0	0	0	0	0	0	0	0	0	0	0	0	0	0	0	0	0	0	0	0	0	0	0	0	0	0	0	0	0	0
96	CPR-18	0	0	0	0	0	0	0	0	0	0	0	0	0	0	0	0	0	0	0	0	0	0	0	0	0	0	0	0	0	0	0	0	0	0	0	0	0	0	0	0	0	0	sd188_k127_206537_19	0	0	0	0	0
97	CPR-16	0	0	0	0	0	0	0	0	0	0	0	0	0	0	0	0	0	0	0	0	0	0	0	0	0	0	0	0	0	0	0	0	0	0	0	0	0	0	0	0	0	0	sd16_k127_555158_24	0	0	0	0	0
98	CF-1	0	0	G4k87_1372614_1	0	0	0	0	0	G4k87_2623307_1	0	0	0	0	0	0	0	G4k87_292383_2	0	G4k87_4062258_2	0	0	0	G4k87_5303808_3	G4k87_1625514_3	0	0	G4k87_1625514_2	0	0	0	0	0	0	0	0	0	G4k87_2815330_4	0	G4k87_595628_3	0	0	G4k87_1832475_8	G4k87_404617_3|G4k87_2260841_2	0	0	0	0	G4k87_669317_14
99	CF-2	0	0	sd183_k127_126504_2	sd183_k127_559565_2|sd183_k127_583539_1	0	0	0	0	sd183_k127_543424_1|sd183_k127_1070353_1	sd183_k127_57313_21	sd183_k127_563234_22	sd183_k127_346799_4|sd183_k127_680585_9	0	0	0	0	0	0	sd183_k127_57313_2	0	0	sd183_k127_508714_2	sd183_k127_542962_7	sd183_k127_5373_23	0	0	sd183_k127_184102_2	0	0	0	0	0	0	0	sd183_k127_140618_1|sd183_k127_499418_1|sd183_k127_785506_24|sd183_k127_1443740_1	0	sd183_k127_452127_15	sd183_k127_672642_10	0	0	sd183_k127_487559_7	sd183_k127_1195016_3|sd183_k127_1655905_1	sd183_k127_12559_11|sd183_k127_157443_14|sd183_k127_491935_8|sd183_k127_943383_13|sd183_k127_983270_9	0	0	sd183_k127_1549810_3	0	0
100	TB-6	0	0	0	0	0	0	0	0	0	sd11_k127_2189170_4|sd11_k127_2417909_1	sd11_k127_460813_6	0	0	0	0	0	sd11_k127_1267145_9	0	0	sd11_k127_2130526_15	0	0	0	sd11_k127_1836279_10	0	0	sd11_k127_620306_6	sd11_k127_477997_16	0	0	0	0	0	0	0	0	0	0	0	0	sd11_k127_192034_4	0	sd11_k127_235911_26|sd11_k127_768976_11|sd11_k127_2130526_14	sd11_k127_1774217_4	0	0	0	0
101	TB-3	0	0	0	0	0	0	0	0	0	G6k87_2391883_5	G6k87_1631147_4	0	0	0	0	0	0	0	0	0	0	0	0	0	0	0	0	0	0	0	0	0	0	0	0	0	0	0	0	0	G6k87_2448985_9	0	G6k87_930464_5|G6k87_2167888_4	G6k87_381104_1	0	0	0	0
102	TB-5	0	0	0	0	0	0	0	0	0	0	sd11_k127_550009_12	0	0	0	0	0	0	0	0	sd11_k127_857072_11	0	0	0	sd11_k127_892290_6	0	0	sd11_k127_78902_3	sd11_k127_1934962_4	0	0	0	0	0	0	0	0	0	0	0	0	sd11_k127_2544719_3	0	sd11_k127_106014_6|sd11_k127_1315901_5|sd11_k127_2489878_3	sd11_k127_1246109_7	0	0	0	0
103	TB-13	0	0	0	0	0	0	0	0	0	sd188_k127_240176_15	sd188_k127_72387_14	0	sd188_k127_336107_7	0	0	0	0	0	0	sd188_k127_163067_15	0	0	0	0	0	0	0	0	0	0	0	0	0	0	0	0	0	0	0	0	sd188_k127_572549_1	0	sd188_k127_220798_10|sd188_k127_403297_8|sd188_k127_845289_10	sd188_k127_336107_1	0	0	0	0
104	TB-4	0	0	0	0	0	0	0	0	0	0	G6k87_398295_46	0	0	0	0	0	0	0	0	G6k87_2618552_12	0	0	0	0	0	0	0	0	0	0	0	0	0	0	0	0	0	0	0	0	G6k87_358840_7	0	G6k87_185757_10|G6k87_608668_18	G6k87_3766781_2	0	0	0	0
105	TB-9	0	0	0	0	0	0	0	0	0	0	sd188_k127_237830_13	0	0	0	0	0	0	0	0	sd188_k127_44215_54	0	0	0	0	0	0	0	0	0	0	0	0	0	0	0	0	0	0	0	0	sd188_k127_587396_2	0	sd188_k127_114177_27|sd188_k127_204025_10	sd188_k127_204276_5	0	0	0	0
106	TB-10	0	0	0	0	0	0	0	0	0	sd188_k127_539875_4	sd188_k127_338674_10	0	0	0	0	0	0	0	0	sd188_k127_1164821_14	0	0	0	0	0	0	0	sd188_k127_313373_8	0	0	0	0	0	0	0	0	0	0	0	0	sd188_k127_451730_28	0	sd188_k127_22071_12|sd188_k127_186502_19|sd188_k127_210547_4|sd188_k127_621637_2	sd188_k127_127740_125	0	0	0	0
107	TB-8	0	0	0	0	0	0	0	0	0	sd15_k127_215959_7	sd15_k127_1272375_2	0	0	0	0	0	0	0	0	0	0	0	0	0	0	0	0	0	0	0	0	0	0	0	0	0	0	0	0	0	sd15_k127_1401340_14	0	sd15_k127_104295_13|sd15_k127_297069_7|sd15_k127_462021_10|sd15_k127_620215_1|sd15_k127_970227_1	sd15_k127_1686585_4	0	0	0	0
108	TB-1	0	0	0	0	0	0	0	0	sd12_k127_764471_8	sd12_k127_547314_11	sd12_k127_339227_10	0	sd12_k127_288306_1	0	0	0	0	0	0	sd12_k127_211192_15	0	0	0	sd12_k127_417151_11	0	0	sd12_k127_417151_12	sd12_k127_293999_2	0	0	0	0	0	0	0	0	0	0	0	0	sd12_k127_265850_5	sd12_k127_52473_5	sd12_k127_39048_2|sd12_k127_108723_7|sd12_k127_761613_2	sd12_k127_628990_3	0	0	0	sd12_k127_69876_15
109	TB-2	0	0	0	0	0	0	0	0	0	sd16_k127_64368_24	sd16_k127_250201_6	0	0	0	0	0	0	0	0	sd16_k127_47242_16|sd16_k127_84170_1	0	0	0	sd16_k127_32995_5	0	0	sd16_k127_32995_4	0	0	0	0	0	0	0	0	0	0	0	0	0	0	0	sd16_k127_170171_7|sd16_k127_498732_5	sd16_k127_52443_5	0	0	0	0
110	TB-7	0	0	0	0	0	0	0	0	0	sd12_k127_351628_1	0	0	sd12_k127_316038_4	0	0	0	0	0	0	0	0	0	0	0	0	0	sd12_k127_1206000_4	sd12_k127_559424_3	0	0	0	0	0	0	0	0	0	0	0	0	sd12_k127_971086_5	0	sd12_k127_175953_4|sd12_k127_766656_5|sd12_k127_828538_6	sd12_k127_900417_4	0	0	0	sd12_k127_216870_16
111	TB-12	0	0	0	0	0	0	0	0	0	sd188_k127_178685_27	0	0	0	0	0	0	0	0	0	sd188_k127_500265_9	0	0	0	sd188_k127_84841_7	0	0	sd188_k127_58705_25	sd188_k127_866039_7	0	0	0	0	0	0	0	0	0	0	0	0	sd188_k127_141740_15	0	sd188_k127_62408_16|sd188_k127_96111_20|sd188_k127_147445_5|sd188_k127_539996_7|sd188_k127_866039_4	sd188_k127_828707_19	0	0	0	sd188_k127_525994_2
112	TB-11	0	0	0	0	0	0	0	0	sd188_k127_389113_4	sd188_k127_658470_3	sd188_k127_116642_5	0	0	0	0	0	0	0	0	sd188_k127_569767_1	0	0	0	0	0	0	sd188_k127_1366343_5	sd188_k127_419515_20	0	0	0	0	0	0	0	0	0	0	0	0	sd188_k127_39678_5	0	sd188_k127_333622_2|sd188_k127_673294_5|sd188_k127_872421_8	sd188_k127_740415_7	0	0	0	sd188_k127_362214_14|sd188_k127_1400119_5
113	FB-32	0	0	sd183_k127_177389_2	0	sd183_k127_80617_6|sd183_k127_1338552_10	0	0	0	0	0	sd183_k127_97805_5	0	sd183_k127_39772_5|sd183_k127_1207731_1	0	0	0	0	0	0	sd183_k127_392757_1|sd183_k127_894982_1	0	sd183_k127_1549376_5	0	sd183_k127_126159_2	0	0	sd183_k127_126159_3	0	0	0	0	0	0	0	0	0	sd183_k127_232520_3	sd183_k127_241945_3	0	0	sd183_k127_191506_4	sd183_k127_143845_15|sd183_k127_1116025_2	sd183_k127_1127487_13	0	0	0	0	0
114	FB-19	0	0	0	0	0	0	0	0	sd12_k127_921569_4	sd12_k127_602052_6	0	sd12_k127_133947_6	0	0	0	0	0	0	0	sd12_k127_17625_7	0	0	0	0	0	0	0	0	0	0	0	0	0	0	0	0	0	sd12_k127_1298174_3	0	0	sd12_k127_336460_1|sd12_k127_638773_4	sd12_k127_239015_1|sd12_k127_959878_4|sd12_k127_1083850_3|sd12_k127_1187582_1	sd12_k127_706747_8	sd12_k127_1116728_1	0	0	0	sd12_k127_161500_4
115	FB-23	0	sd16_k127_136811_3	sd16_k127_85566_5	0	sd16_k127_766800_4	sd16_k127_58387_5|sd16_k127_343146_5|sd16_k127_431104_3|sd16_k127_1182483_2	sd16_k127_194833_11	sd16_k127_13924_4	0	sd16_k127_561305_7	sd16_k127_555201_10	sd16_k127_546977_3	0	0	0	0	0	0	0	sd16_k127_475786_5	0	sd16_k127_1288155_3	0	sd16_k127_152426_1|sd16_k127_163455_8	0	0	sd16_k127_163455_7	0	0	0	0	0	0	0	sd16_k127_619334_30	0	sd16_k127_395926_5	sd16_k127_152426_44|sd16_k127_523577_4	0	0	0	sd16_k127_13924_6|sd16_k127_67164_5|sd16_k127_522946_1|sd16_k127_691546_6|sd16_k127_824856_2	sd16_k127_278198_7	0	0	0	0	0
116	FB-21	0	0	G5k87_2218594_8|G5k87_2390703_5	G5k87_2454600_2	G5k87_2336275_3	0	0	G5k87_942869_3	G5k87_4717097_1	G5k87_1471446_5	G5k87_1181774_2	0	0	G5k87_3810842_6	0	0	0	0	0	G5k87_488598_6|G5k87_2390703_1|G5k87_5602104_3	0	G5k87_4341634_2	0	G5k87_603391_1|G5k87_2935055_1	0	0	G5k87_603391_3	0	0	0	G5k87_1361813_1	0	0	0	0	0	0	G5k87_4280661_3	0	0	0	G5k87_2591096_3	G5k87_5327046_3	0	0	0	0	0
117	FB-22	0	0	sd12_k127_476050_8|sd12_k127_777661_3	sd12_k127_255759_2	sd12_k127_377535_4	0	sd12_k127_531762_6	sd12_k127_118481_9	0	sd12_k127_555963_6	sd12_k127_1346430_15	0	sd12_k127_682991_10	sd12_k127_23056_4	0	0	0	0	0	sd12_k127_118481_1|sd12_k127_177804_4	0	0	0	sd12_k127_246972_3	0	0	sd12_k127_246972_1|sd12_k127_611017_1	0	0	sd12_k127_531293_3	sd12_k127_55368_1	0	0	0	0	0	0	0	0	0	sd12_k127_162508_4	sd12_k127_84998_1	sd12_k127_65771_1|sd12_k127_252240_26|sd12_k127_271788_1|sd12_k127_1323600_3	0	0	0	0	0
118	FB-1	0	0	0	0	0	0	0	0	0	sd12_k127_95802_1	sd12_k127_338265_9	sd12_k127_1043084_2	0	0	0	0	0	0	0	sd12_k127_945954_15	0	0	0	sd12_k127_611542_4	0	0	sd12_k127_611542_3	0	0	0	0	0	0	0	0	0	0	sd12_k127_333964_13	0	0	sd12_k127_10196_16	0	sd12_k127_10196_5|sd12_k127_123381_5	0	0	0	0	0
119	FB-28	0	0	sd16_k127_620892_2	0	0	0	0	0	sd16_k127_280130_10	0	0	0	0	0	0	0	0	0	0	sd16_k127_506377_5|sd16_k127_738073_5	0	0	0	sd16_k127_496196_5	0	0	0	0	0	0	0	0	0	0	0	0	sd16_k127_220507_14|sd16_k127_566631_4	sd16_k127_220507_10	0	0	sd16_k127_83153_6	sd16_k127_975390_9|sd16_k127_975390_10	sd16_k127_254213_5|sd16_k127_554267_20|sd16_k127_1277331_4	sd16_k127_333786_2	0	0	0	0
120	FB-24	0	0	0	0	0	G5k87_588552_17|G5k87_1024339_14	0	0	0	G5k87_3080263_5	G5k87_1587319_53	G5k87_2132627_2	0	0	0	0	0	0	0	G5k87_1226437_13	0	0	0	0	0	0	0	0	0	0	0	0	0	0	0	0	G5k87_2502604_20	G5k87_2502604_16	0	0	G5k87_1529499_7	0	G5k87_1436108_2|G5k87_2864245_4	G5k87_457353_4	0	0	0	0
121	FB-30	0	0	0	0	0	0	0	0	0	sd188_k127_1241243_7	sd188_k127_223782_14	0	0	0	0	0	0	0	0	sd188_k127_367629_93|sd188_k127_1311503_16	0	0	0	sd188_k127_369375_4	0	0	sd188_k127_369375_5	0	0	0	0	0	0	0	0	0	sd188_k127_367629_68	sd188_k127_367629_72	0	0	0	sd188_k127_1293375_10	sd188_k127_254201_7|sd188_k127_544464_2	sd188_k127_512917_12	0	0	0	0
122	FB-29	0	0	0	0	0	sd188_k127_776658_5|sd188_k127_868110_10	0	0	sd188_k127_331831_2	sd188_k127_105728_3	0	sd188_k127_720237_14	0	0	0	0	0	0	0	sd188_k127_633595_18	0	sd188_k127_966181_4	0	sd188_k127_1059105_6	0	0	sd188_k127_1059105_4|sd188_k127_1059105_5	0	0	0	0	0	0	0	0	0	sd188_k127_767015_5	sd188_k127_767015_1	0	0	sd188_k127_765720_3	0	sd188_k127_318916_3|sd188_k127_463046_8	0	0	0	0	0
123	FB-31	0	0	0	0	0	0	0	0	sd188_k127_703508_8	sd188_k127_371358_6	sd188_k127_98965_13	sd188_k127_981403_10	0	0	0	0	0	0	0	sd188_k127_432539_4	0	0	0	0	0	0	0	0	0	0	0	0	0	0	0	0	0	0	0	0	sd188_k127_231152_5	0	sd188_k127_79801_10|sd188_k127_139028_16|sd188_k127_485284_13	sd188_k127_941901_4	0	0	0	0
124	FB-26	0	0	0	0	0	0	0	0	0	G6k87_295102_6	G6k87_1166522_16	G6k87_912208_6	0	0	0	0	0	0	0	G6k87_837740_66	0	0	0	0	0	0	0	0	0	0	0	0	0	0	0	0	G6k87_58215_16	G6k87_58215_12	0	0	G6k87_837740_33	G6k87_1091380_1	G6k87_837740_44|G6k87_1446673_10	G6k87_1821607_14	0	0	0	0
125	FB-25	0	0	0	0	0	0	0	G5k87_199370_2	G5k87_2752698_2	0	0	0	0	0	0	0	0	0	0	G5k87_1101059_2	0	0	0	0	0	0	0	0	0	0	G5k87_199370_6	0	0	0	0	0	G5k87_2907425_10	G5k87_2907425_14	0	0	0	G5k87_1521790_4	G5k87_336290_3|G5k87_973387_3|G5k87_1083977_8|G5k87_2128632_5	0	0	0	0	0
126	FB-27	0	0	0	0	0	0	0	0	G6k87_1174109_1|G6k87_4582001_5	G6k87_4163780_9	0	G6k87_1578012_5	0	0	0	0	0	0	0	G6k87_1718667_14	0	0	0	0	0	0	0	0	0	0	0	0	0	0	0	0	G6k87_1243883_3	G6k87_2793171_3	0	0	0	0	G6k87_1424081_8|G6k87_2369092_3|G6k87_4225794_7	G6k87_1076081_23	0	0	0	0
127	FB-12	0	0	G5k87_677138_5	0	0	0	0	0	0	0	G5k87_3031944_13	0	0	G5k87_634414_2	0	0	0	0	0	G5k87_1205877_11	0	G5k87_1603076_9	0	0	0	0	0	0	0	0	0	0	0	0	0	0	G5k87_839115_7	G5k87_2402339_8	0	0	0	G5k87_128536_2	G5k87_449967_5|G5k87_2119120_15	G5k87_812536_4	0	0	0	0
128	FB-13	0	0	sd11_k127_1116810_4	0	0	0	0	0	0	0	0	0	0	sd11_k127_347775_45	0	0	0	0	0	0	0	0	0	0	0	0	0	0	0	0	0	0	0	0	0	0	0	0	0	0	sd11_k127_633459_21	0	sd11_k127_300204_7	0	0	0	0	0
129	FB-11	0	0	0	0	0	0	0	0	0	sd15_k127_1782670_2	sd15_k127_546330_3	0	0	0	0	0	0	0	0	sd15_k127_285776_1|sd15_k127_432668_6	0	0	0	sd15_k127_108262_6	0	0	sd15_k127_108262_5	0	0	0	0	0	0	0	0	0	0	0	0	0	sd15_k127_1694286_3	0	sd15_k127_300890_4|sd15_k127_318097_42	sd15_k127_1389134_2	0	0	0	0
130	FB-8	0	0	D11_k127_374549_2	0	0	0	0	0	0	0	0	0	0	0	0	0	0	0	0	0	0	D11_k127_748853_4	0	D11_k127_792791_1	0	0	0	0	0	0	0	0	0	0	0	0	0	0	0	0	D11_k127_169735_4	0	D11_k127_105897_3	D11_k127_64545_2	0	0	0	0
131	FB-10	0	0	0	0	0	0	0	0	0	sd13_k127_349159_20	sd13_k127_966521_21	0	0	0	0	0	0	0	0	0	0	0	0	0	0	0	0	0	0	0	0	0	0	0	0	0	0	0	0	0	sd13_k127_187893_21	sd13_k127_16261_2|sd13_k127_221873_3	sd13_k127_177251_17|sd13_k127_221873_7|sd13_k127_431474_4	0	0	0	0	0
132	FB-9	0	0	0	0	0	0	0	0	0	G5k87_2559915_8	G5k87_114333_12|G5k87_1069985_17	0	0	0	0	0	0	0	0	G5k87_65289_3	0	0	0	G5k87_1652855_5	0	0	G5k87_1652855_4	0	0	0	0	0	0	0	0	0	0	0	0	0	G5k87_60661_50	G5k87_2883440_10	G5k87_2883440_14|G5k87_3289528_17	0	0	G5k87_3566670_1	0	0
133	FB-20	0	0	0	0	0	0	0	0	0	sd16_k127_923420_10	0	sd16_k127_1193344_6	0	0	0	0	0	0	0	sd16_k127_798662_4	0	0	0	0	0	0	0	0	0	0	0	0	0	0	0	0	0	0	0	0	sd16_k127_598151_9	sd16_k127_435477_2|sd16_k127_742903_1	sd16_k127_347596_5|sd16_k127_635236_3	sd16_k127_1230277_3	0	0	0	0
134	FB-33	0	0	sd16_k127_260590_15	sd16_k127_787288_5	0	0	0	0	sd16_k127_1037049_23|sd16_k127_1077840_1	0	sd16_k127_410996_7	sd16_k127_37256_23	0	0	0	0	0	0	0	sd16_k127_129417_6	0	0	0	sd16_k127_275909_1	0	0	0	0	0	0	0	0	0	0	0	0	sd16_k127_896185_13	sd16_k127_896185_9	0	0	sd16_k127_465686_5	sd16_k127_260590_4	sd16_k127_327952_5|sd16_k127_336906_33|sd16_k127_336906_34|sd16_k127_585631_3|sd16_k127_727903_21|sd16_k127_940429_11	0	0	sd16_k127_787288_6	0	0
135	FB-17	0	0	sd13_k127_894707_13	0	0	0	0	0	0	sd13_k127_59739_1	sd13_k127_423629_13	0	0	0	0	0	0	0	0	sd13_k127_322757_10|sd13_k127_540681_31	0	sd13_k127_38897_7	0	0	0	0	0	0	0	0	0	0	0	0	0	0	0	sd13_k127_629852_17	0	0	sd13_k127_571083_9	sd13_k127_894707_6	sd13_k127_540681_4	0	0	0	0	0
136	FB-16	0	0	G5k87_116028_16	0	0	0	0	0	0	G5k87_4339599_5	G5k87_1191652_60|G5k87_1226495_3	0	0	0	0	0	0	0	0	G5k87_140737_5	0	G5k87_2883128_1	0	0	0	0	0	0	0	0	0	0	0	0	0	0	G5k87_2918956_6	G5k87_738659_14	0	0	G5k87_540198_17	G5k87_116028_9	G5k87_551200_25	0	0	0	0	0
137	FB-18	0	0	sd188_k127_211018_12	0	0	0	0	0	sd188_k127_101237_22	sd188_k127_76258_13	sd188_k127_41451_44	sd188_k127_747952_1	sd188_k127_286078_7	0	0	0	0	0	0	sd188_k127_198602_14	0	sd188_k127_505801_2	0	0	0	0	0	0	0	0	0	0	0	0	0	0	sd188_k127_559001_26|sd188_k127_999361_9	sd188_k127_674596_6	0	0	sd188_k127_1040747_6	sd188_k127_211018_17|sd188_k127_504259_66|sd188_k127_686482_1|sd188_k127_694009_1	sd188_k127_159375_13|sd188_k127_167317_13|sd188_k127_438505_4	sd188_k127_159375_19	0	sd188_k127_159375_2	0	0
138	FB-15	0	0	0	0	0	0	0	0	0	0	G5k87_4202977_13	0	G5k87_2088416_3	0	0	G5k87_636859_4	0	0	0	0	0	G5k87_375160_3	0	0	0	0	0	0	0	0	0	0	0	0	0	0	G5k87_3271425_1|G5k87_3785367_1	G5k87_781125_3	0	0	G5k87_3974654_8	G5k87_2071254_1	G5k87_1855143_1|G5k87_2073149_3	G5k87_1495212_2	0	0	0	0
139	FB-14	0	0	G5k87_484869_4	0	0	0	0	0	0	G5k87_655006_33	G5k87_1955085_17	G5k87_1999111_13	0	0	0	0	0	0	0	G5k87_1999111_34	0	0	0	0	0	0	0	0	0	0	0	0	0	0	0	0	0	G5k87_655006_25	0	0	G5k87_307249_2	G5k87_206454_9|G5k87_484869_8	G5k87_824764_7|G5k87_1796947_27	0	0	0	0	0
140	FB-6	0	0	sd11_k127_1915513_2	0	sd11_k127_1126646_10	0	0	0	0	sd11_k127_1502037_12	sd11_k127_95464_4|sd11_k127_1380070_5	0	0	0	0	0	0	0	0	sd11_k127_2353962_1	0	sd11_k127_642152_2	0	0	0	0	sd11_k127_1354087_3	0	0	0	0	0	0	0	0	0	0	sd11_k127_1530320_4	0	0	0	sd11_k127_278628_5	sd11_k127_2193668_4	0	0	0	0	0
141	FB-7	0	0	sd188_k127_165123_25	sd188_k127_451411_39	0	0	0	0	sd188_k127_656085_3	sd188_k127_856573_15	sd188_k127_408474_3|sd188_k127_739702_17	sd188_k127_227761_4	0	0	0	0	0	0	0	sd188_k127_658126_23	0	sd188_k127_303281_4	0	0	0	0	0	0	0	0	0	0	0	0	0	0	sd188_k127_62999_31|sd188_k127_408474_1	sd188_k127_165123_9	0	0	0	sd188_k127_210578_45	sd188_k127_621441_14	0	0	0	0	0
142	FB-2	0	0	G4k87_671667_2	0	0	G4k87_4186793_4	0	0	G4k87_1588221_3	G4k87_6321497_2	0	G4k87_2477720_2	0	0	0	0	0	0	0	G4k87_149421_4	0	G4k87_2829592_3	0	0	0	0	0	0	0	0	0	0	0	0	0	0	0	G4k87_1201829_4	0	0	0	G4k87_3003560_1	G4k87_181605_6|G4k87_1140930_1|G4k87_1217288_1	0	0	0	0	0
143	FB-4	0	0	G5k87_1498908_17	0	0	0	0	0	G5k87_574639_1|G5k87_2944907_8|G5k87_3047174_5	G5k87_1384164_2	0	G5k87_591661_7	G5k87_1603254_2	0	0	0	0	0	0	G5k87_288155_2	0	G5k87_2583402_8	0	0	0	0	0	0	0	0	0	0	0	0	0	0	0	G5k87_706942_17	0	0	G5k87_439843_14	G5k87_2285321_10|G5k87_2319087_18	G5k87_1078266_8	G5k87_943041_7	0	0	0	G5k87_163117_3
144	FB-5	0	0	sd11_k127_1471106_7	sd11_k127_1460587_4	0	0	0	0	sd11_k127_406107_2	0	sd11_k127_961729_3	0	0	sd11_k127_38459_3	0	0	0	0	0	0	0	sd11_k127_1122280_5	0	0	0	0	0	0	0	0	sd11_k127_374489_5	0	0	0	0	0	0	0	0	0	sd11_k127_2231883_2	sd11_k127_835352_3	0	0	0	0	0	0
145	FB-3	0	0	G5k87_897570_7	0	0	0	0	0	G5k87_417215_30	0	G5k87_773737_47	0	0	0	0	0	0	0	0	0	0	G5k87_2583097_42	0	0	0	0	0	0	0	0	0	0	0	0	0	0	G5k87_773737_45	G5k87_2234793_51	0	0	0	G5k87_773737_39	G5k87_1163848_41|G5k87_1328905_82	0	0	0	0	G5k87_1461121_9
146	EB-3	0	0	sd15_k127_1623677_3	0	sd15_k127_1234334_6	0	0	0	sd15_k127_250376_4|sd15_k127_1854449_5	0	sd15_k127_1025887_1	0	0	0	0	0	0	0	0	sd15_k127_730521_3|sd15_k127_1276566_4	0	0	sd15_k127_786324_4|sd15_k127_1207213_11	0	0	0	0	0	0	0	0	0	0	0	0	0	sd15_k127_771486_2	0	0	0	sd15_k127_1427139_3	sd15_k127_1104648_8	sd15_k127_13945_4	0	0	0	0	0
147	EB-1	0	0	0	0	G6k87_4313322_12	0	0	0	G6k87_430053_2	G6k87_3543347_1	G6k87_3543347_7	0	0	0	0	0	0	0	0	G6k87_2620917_7	0	0	G6k87_126336_7	0	0	0	0	0	0	0	0	0	0	0	0	0	G6k87_4009666_11	G6k87_4009666_7	0	0	G6k87_663413_1	G6k87_259674_3|G6k87_391504_4	G6k87_3151362_6	0	0	0	0	0
148	EB-2	0	0	G6k87_2345606_7	0	0	0	0	0	G6k87_617666_33	G6k87_281351_9	G6k87_1207099_6	0	0	0	0	0	0	0	0	G6k87_4328696_12	0	G6k87_4328696_9	0	0	0	0	0	0	0	0	0	0	0	0	0	0	G6k87_2345606_21|G6k87_3754664_4	G6k87_2345606_16	0	0	G6k87_2233163_49	G6k87_281351_15	G6k87_1380222_7	0	0	0	G6k87_1812032_2	0
149	DT-2	0	0	G4k87_500472_3	0	0	G4k87_1433539_1|G4k87_3830453_12	0	G4k87_1020278_1|G4k87_3026567_3|G4k87_3133455_8|G4k87_5179150_3	0	G4k87_838807_4	0	G4k87_688532_25	0	0	G4k87_3904578_15	0	0	0	G4k87_1719624_14	G4k87_1496031_3	0	0	0	G4k87_3830453_9	0	0	G4k87_1407876_6	0	0	0	0	0	0	0	0	0	G4k87_3006524_3	G4k87_1423480_3|G4k87_5568503_1	0	0	0	G4k87_4546542_3	G4k87_2264885_14|G4k87_2966166_5|G4k87_3133455_6|G4k87_3413979_2	G4k87_2513088_3	0	0	0	0
150	DT-1	0	0	0	0	0	G4k87_516138_4	0	G4k87_785303_4	0	G4k87_697715_7	0	G4k87_5061177_5	0	0	0	0	0	0	G4k87_482930_5	0	0	0	G4k87_258524_3|G4k87_733541_5	G4k87_870461_7	0	0	G4k87_1854683_5|G4k87_1920323_1	0	0	0	0	0	0	0	0	0	G4k87_1244861_1	G4k87_1711781_2	0	0	G4k87_620195_7	G4k87_1394185_5	G4k87_793_2|G4k87_944978_4|G4k87_2071538_3	G4k87_314230_18	0	0	0	0
151	DT-4	0	0	sd17_k127_566958_1	0	0	sd17_k127_211589_6|sd17_k127_691649_13	0	sd17_k127_145003_13|sd17_k127_673302_2|sd17_k127_808015_1|sd17_k127_1204158_7	0	sd17_k127_791538_4	0	sd17_k127_599834_2	0	0	0	0	0	0	sd17_k127_370161_5	0	0	0	sd17_k127_70955_2	sd17_k127_1844793_7	0	0	sd17_k127_40861_14	sd17_k127_247100_6|sd17_k127_250233_17	0	0	0	0	0	0	0	0	sd17_k127_65575_11	0	0	0	0	sd17_k127_758380_5	sd17_k127_15016_4|sd17_k127_143754_7|sd17_k127_436576_6|sd17_k127_676590_5	sd17_k127_76257_1|sd17_k127_268667_6	0	0	0	0
152	DT-3	0	0	0	0	0	sd11_k127_1416200_8	0	sd11_k127_104805_1	sd11_k127_742982_2	sd11_k127_1488952_4	0	sd11_k127_1024555_8	0	0	0	0	0	0	sd11_k127_1117824_27	0	0	0	sd11_k127_445051_16|sd11_k127_619351_25	sd11_k127_730585_4|sd11_k127_1342893_7	0	0	sd11_k127_47422_5	0	0	0	0	0	0	0	0	0	0	sd11_k127_652207_9	0	0	sd11_k127_14216_1	sd11_k127_521981_8|sd11_k127_547925_3	sd11_k127_38709_19|sd11_k127_250992_9|sd11_k127_1250372_11	0	0	0	0	sd11_k127_752846_1
153	CB-8	0	sd11_k127_338313_19	sd11_k127_1270941_10	0	sd11_k127_322466_16	0	0	0	sd11_k127_768084_2	sd11_k127_107740_6	sd11_k127_26378_9|sd11_k127_979046_18	0	0	0	0	0	0	0	0	sd11_k127_1543764_2	0	0	sd11_k127_1042769_2	sd11_k127_339756_7	0	0	sd11_k127_1569581_15	0	0	0	0	0	0	0	0	0	sd11_k127_1282236_11	sd11_k127_711894_7	0	0	sd11_k127_844313_8	sd11_k127_581256_20	sd11_k127_1270941_41	0	0	0	0	sd11_k127_1998060_12
154	CB-5	0	0	G4k87_624309_3	0	G4k87_2113078_3	0	0	0	G4k87_1041977_1	G4k87_953452_1	G4k87_803545_5|G4k87_1984384_1	0	0	0	0	0	0	0	G4k87_1015025_2	0	0	0	G4k87_535299_5|G4k87_579290_6	G4k87_25024_1|G4k87_2235553_6	G4k87_391026_7|G4k87_547281_1	0	G4k87_5693576_1	0	0	0	0	0	0	0	0	0	0	0	0	0	0	0	0	0	0	0	0	G4k87_1331525_5
155	CB-6	0	0	0	0	G4k87_262818_1	0	0	0	G4k87_3011126_7	G4k87_844436_4	G4k87_2922722_3	0	0	0	0	0	0	0	G4k87_264190_3	G4k87_873184_1	0	0	G4k87_344125_6	G4k87_1563470_1	0	0	G4k87_4359170_1	0	0	0	0	0	0	0	0	0	G4k87_2682013_2	G4k87_1926060_1	0	0	0	0	G4k87_914553_4	0	0	0	0	0
156	CB-2	0	0	0	0	sd16_k127_272678_4	0	0	0	sd16_k127_535203_3|sd16_k127_535203_4	sd16_k127_467915_3	sd16_k127_223586_11	0	0	0	0	sd16_k127_606682_3|sd16_k127_606682_4	0	0	0	sd16_k127_185968_1|sd16_k127_1311079_4	0	0	sd16_k127_967253_3	sd16_k127_119864_12	0	0	sd16_k127_368687_2	0	0	0	0	0	0	0	0	0	sd16_k127_33290_5	sd16_k127_749332_13	0	0	0	sd16_k127_980292_1	sd16_k127_912920_1	0	0	0	0	0
157	CB-3	0	0	D11_k127_789780_5	0	D11_k127_435896_82	D11_k127_41718_1|D11_k127_548039_7	0	0	D11_k127_355185_6	D11_k127_385964_1|D11_k127_545169_4	D11_k127_200607_3	0	D11_k127_166379_1	0	0	D11_k127_195619_2	0	0	D11_k127_167752_1	0	0	0	D11_k127_611752_11	D11_k127_499454_42	D11_k127_191880_1	0	D11_k127_390082_18	0	0	0	0	0	0	0	0	0	D11_k127_254706_3	D11_k127_236137_10	0	0	D11_k127_198955_2	D11_k127_191880_19	D11_k127_191880_29|D11_k127_653120_7	0	0	0	0	D11_k127_72123_9|D11_k127_780590_2
158	CB-4	0	0	0	0	sd17_k127_1951304_5	sd17_k127_82971_10|sd17_k127_1624806_3	0	0	sd17_k127_41818_13	0	sd17_k127_786866_8	0	sd17_k127_750000_6	0	0	0	0	0	sd17_k127_71303_6	sd17_k127_750606_10	0	0	sd17_k127_167332_2	0	0	0	sd17_k127_215654_3	0	0	0	0	0	0	0	0	0	0	sd17_k127_1213734_8	0	0	sd17_k127_1085067_4	sd17_k127_722681_12	sd17_k127_275036_11|sd17_k127_687915_6	0	0	0	0	sd17_k127_137482_7
159	CB-7	0	0	sd17_k127_410310_10	0	sd17_k127_1710205_2	sd17_k127_883426_7	0	0	0	sd17_k127_525194_8	0	0	sd17_k127_1327313_7	0	0	sd17_k127_535632_8	0	0	sd17_k127_786467_4	sd17_k127_762728_7	0	0	sd17_k127_676338_11	sd17_k127_192231_13	sd17_k127_343010_2	0	sd17_k127_380064_3	0	0	0	0	0	0	0	0	0	sd17_k127_1744848_6	sd17_k127_297096_2	0	0	sd17_k127_1578446_6	sd17_k127_314757_5	sd17_k127_236225_8	0	0	0	0	sd17_k127_668532_8
160	CB-1	0	0	G1k87_1610063_1	0	G1k87_684499_19	0	0	0	G1k87_1628232_10	G1k87_647227_3	G1k87_1891882_1	0	0	0	0	G1k87_43545_7|G1k87_1656707_8	0	0	G1k87_212401_1	G1k87_1756183_24	0	0	G1k87_1020983_4	G1k87_706874_3	0	0	G1k87_627091_2	0	0	0	0	0	0	0	0	0	G1k87_604840_12	0	0	0	G1k87_1243583_14	G1k87_1533166_8	G1k87_282655_13|G1k87_612827_12	0	0	0	0	G1k87_684499_14|G1k87_2194788_13
161	AB-1	0	0	0	0	0	0	0	D11_k127_111689_2	D11_k127_232846_17	D11_k127_123506_2	D11_k127_153954_3	0	0	0	0	D11_k127_20051_9	0	0	D11_k127_172749_1	0	0	0	0	0	0	0	0	0	0	0	0	0	0	0	0	0	D11_k127_439099_10	D11_k127_118183_10	0	0	D11_k127_186397_8	D11_k127_439099_26	D11_k127_99671_14	0	0	0	0	D11_k127_122941_2
162	AB-7	0	0	sd17_k127_272903_3	0	0	0	0	0	sd17_k127_1094259_29	sd17_k127_514590_9	sd17_k127_1006214_20	0	sd17_k127_553895_7	0	0	sd17_k127_162980_4	0	0	0	sd17_k127_484527_5	0	0	sd17_k127_225596_11	sd17_k127_551926_6|sd17_k127_638565_6	0	0	sd17_k127_285658_5|sd17_k127_551926_5	0	0	0	0	0	0	0	0	0	sd17_k127_146583_15	sd17_k127_238166_3	0	0	sd17_k127_1280785_5	sd17_k127_322936_13	sd17_k127_440188_5|sd17_k127_485884_13|sd17_k127_488284_3|sd17_k127_1094259_8|sd17_k127_1433781_31	0	0	0	0	sd17_k127_65708_2|sd17_k127_118622_3
163	AB-14	0	0	D11_k127_174987_8	0	0	D11_k127_753899_1	0	D11_k127_64351_5|D11_k127_624803_4|D11_k127_697872_2	D11_k127_98093_2	D11_k127_99023_5	D11_k127_64351_4|D11_k127_491034_3	0	0	0	0	D11_k127_390268_8	0	0	0	D11_k127_12381_13	0	0	D11_k127_12381_1	0	0	0	0	D11_k127_103177_4	0	0	0	0	0	D11_k127_753899_2	0	0	D11_k127_24612_13	D11_k127_24612_7	0	0	D11_k127_208205_10	D11_k127_13273_4|D11_k127_24612_10	D11_k127_528633_5	0	0	0	0	D11_k127_625590_5|D11_k127_636010_5
164	AB-13	0	0	0	0	0	0	0	0	D13_k127_112776_4	D13_k127_56138_24	D13_k127_51726_7	0	D13_k127_199382_3	0	0	0	0	0	0	0	0	0	D13_k127_399924_7	D13_k127_100005_8	0	0	D13_k127_69835_3	0	0	0	0	0	0	D13_k127_208467_2	0	0	D13_k127_69894_2	D13_k127_69894_6	0	0	D13_k127_100005_63	D13_k127_69894_3|D13_k127_319946_7	D13_k127_52527_7|D13_k127_127523_12	0	0	0	0	0
165	AB-19	0	0	sd16_k127_440654_3	0	0	0	0	0	sd16_k127_150655_2	sd16_k127_159740_20	sd16_k127_207867_4	0	0	0	0	0	0	0	sd16_k127_620259_4	0	0	0	sd16_k127_209236_1	0	0	0	0	0	0	0	0	sd16_k127_870380_8	0	0	0	0	sd16_k127_666240_33	sd16_k127_666240_4	0	0	0	sd16_k127_517598_8|sd16_k127_666240_5	sd16_k127_173586_4	0	0	0	0	sd16_k127_260697_14
166	AB-5	0	0	0	0	0	0	0	0	D188_k127_39359_6	D188_k127_36038_1|D188_k127_219878_1	D188_k127_134912_16	0	0	0	0	0	0	0	D188_k127_162068_4	0	0	0	D188_k127_502134_2	0	0	0	0	0	0	0	0	0	0	0	0	0	D188_k127_31437_5	D188_k127_123807_8	0	0	0	D188_k127_24906_3|D188_k127_123807_9	D188_k127_58772_5	0	0	0	0	0
167	AB-17	0	0	G5k87_1393209_2	0	0	0	0	0	G5k87_4297519_4	G5k87_1542057_1	G5k87_1186102_3	G5k87_1944216_1	0	0	0	0	0	0	0	0	0	0	G5k87_741312_5	G5k87_564082_4	0	0	G5k87_564082_5	0	0	0	0	0	0	0	0	0	G5k87_174753_8	G5k87_2237449_3	0	0	0	G5k87_2237449_4	G5k87_271720_21|G5k87_2016199_15	0	0	0	0	0
168	AB-15	0	0	0	0	0	0	0	0	D188_k127_208708_1	D188_k127_254869_1	D188_k127_10875_2	0	0	0	0	0	0	0	D188_k127_109750_2	0	0	0	0	0	0	0	0	D188_k127_157864_1	0	0	0	0	0	0	0	0	0	D188_k127_124124_3	0	0	0	0	D188_k127_323900_12	0	0	0	0	0
169	AB-18	0	0	sd12_k127_19150_10	0	0	sd12_k127_681903_4	0	0	0	sd12_k127_101141_6	0	0	0	0	0	0	0	0	sd12_k127_351047_5	0	0	0	sd12_k127_399448_10	sd12_k127_1009843_3	0	0	sd12_k127_1009843_4	sd12_k127_160315_3	0	0	0	0	0	0	0	0	sd12_k127_491276_9	sd12_k127_152827_3|sd12_k127_748804_2	0	sd12_k127_107617_2	sd12_k127_681903_3	sd12_k127_152827_5	sd12_k127_146927_3	0	0	0	0	0
170	AB-8	0	0	D17_k127_339451_9	0	0	0	0	0	D17_k127_191749_6	D17_k127_6451_2	0	0	0	0	0	D17_k127_212921_11	0	0	D17_k127_558312_2	D17_k127_53894_9|D17_k127_94906_7|D17_k127_547490_7	0	0	D17_k127_191465_6|D17_k127_452490_4	0	0	0	0	0	0	0	0	0	0	0	0	0	D17_k127_296420_2	D17_k127_253506_2	0	0	D17_k127_66014_15	D17_k127_270819_9	D17_k127_38157_4|D17_k127_270819_4|D17_k127_284471_4|D17_k127_403716_2	0	0	0	0	D17_k127_126589_5
171	AB-12	0	0	sd183_k127_251400_56	0	0	0	0	0	sd183_k127_64316_4	sd183_k127_116412_9	sd183_k127_586715_3	0	0	0	0	sd183_k127_698072_4	0	0	sd183_k127_511494_36	sd183_k127_66881_53|sd183_k127_310738_10	0	0	sd183_k127_154071_30	0	0	0	0	0	0	0	0	0	0	0	0	0	sd183_k127_119447_55	sd183_k127_40339_55	0	0	sd183_k127_1711414_7	sd183_k127_119447_6	sd183_k127_32247_26|sd183_k127_40339_17|sd183_k127_119447_11|sd183_k127_923244_7	0	0	sd183_k127_1151202_25	0	sd183_k127_251400_11
172	AB-9	0	0	G4k87_3901400_7	0	0	0	0	0	0	G4k87_729870_3	G4k87_2708265_4	0	0	0	0	G4k87_4029621_2	0	0	G4k87_2992296_8	G4k87_453489_6|G4k87_1404279_1|G4k87_5173279_14	0	0	0	0	0	0	0	0	0	0	0	0	0	0	0	0	G4k87_2292950_7	G4k87_5126822_3	0	0	G4k87_649698_24	G4k87_757106_15|G4k87_912159_1|G4k87_3761133_17	G4k87_198859_20|G4k87_453489_10|G4k87_912159_5|G4k87_1598871_10	G4k87_3071652_1	0	0	0	G4k87_3856831_3
173	AB-3	0	0	sd11_k127_326121_1	0	0	0	0	0	0	sd11_k127_1374373_8	0	sd11_k127_341752_4	0	0	0	0	0	0	sd11_k127_52198_8	sd11_k127_38848_1	0	0	0	0	0	0	0	0	0	0	0	0	0	0	0	0	0	sd11_k127_250621_9	0	0	sd11_k127_501876_8	sd11_k127_27722_3	sd11_k127_361793_3	sd11_k127_376679_2	0	0	0	sd11_k127_262515_3
174	AB-6	0	0	sd13_k127_683954_3	0	0	sd13_k127_401295_5|sd13_k127_922972_3	0	0	sd13_k127_3593_1|sd13_k127_78400_1|sd13_k127_600358_4|sd13_k127_916320_3|sd13_k127_918957_5	sd13_k127_13456_18	sd13_k127_54757_12	0	0	0	0	sd13_k127_443318_24	0	0	0	sd13_k127_4280_1|sd13_k127_259465_16	0	0	sd13_k127_4280_18	0	0	0	0	0	0	0	0	0	0	0	0	0	sd13_k127_92841_5	sd13_k127_977505_6	0	0	sd13_k127_153964_11	sd13_k127_147453_21|sd13_k127_157016_6	sd13_k127_147453_25|sd13_k127_401154_3	sd13_k127_378728_5	0	0	0	sd13_k127_23235_3|sd13_k127_74769_1
175	AB-20	0	0	sd16_k127_253934_27	0	0	0	0	0	sd16_k127_120629_4|sd16_k127_155990_19	sd16_k127_327967_12	sd16_k127_762250_10	0	0	0	0	sd16_k127_251265_13	0	0	sd16_k127_253934_107	sd16_k127_19174_20|sd16_k127_172947_30|sd16_k127_953415_14	0	0	sd16_k127_135915_1|sd16_k127_230142_5	sd16_k127_94927_1|sd16_k127_253934_1	0	0	sd16_k127_94927_2	sd16_k127_128734_4	0	0	0	0	0	0	0	0	sd16_k127_2282_4	sd16_k127_160605_1	0	0	sd16_k127_265556_15	sd16_k127_298211_41	sd16_k127_298211_47|sd16_k127_592004_17|sd16_k127_809216_5	0	0	0	0	sd16_k127_70057_4
176	AB-10	0	0	G5k87_2581596_4	0	0	0	0	0	0	G5k87_283394_12	G5k87_384065_4|G5k87_1792456_4	0	0	0	G5k87_2637451_5	0	0	0	G5k87_1219515_2	0	0	0	G5k87_418565_1|G5k87_3803415_3	0	0	0	0	0	0	0	0	0	0	0	0	0	0	0	0	0	0	G5k87_803368_10|G5k87_1132213_3	G5k87_384065_7|G5k87_1805330_2|G5k87_2854675_11|G5k87_4185649_12	G5k87_339325_2	0	0	0	G5k87_1591475_4
177	AB-11	0	0	0	0	0	0	0	0	sd183_k127_720158_1	sd183_k127_826113_8	0	0	0	0	sd183_k127_567174_8	0	0	0	sd183_k127_528544_11	sd183_k127_340456_13	0	0	sd183_k127_49822_1|sd183_k127_143359_1	sd183_k127_536641_2	0	0	0	0	0	0	0	0	0	0	0	0	0	sd183_k127_363385_4	0	0	sd183_k127_128940_15|sd183_k127_209898_1	sd183_k127_319066_16	sd183_k127_167503_4|sd183_k127_319066_13|sd183_k127_501363_3	0	0	0	0	sd183_k127_373866_4
178	AB-2	0	0	G5k87_1451476_3	0	0	0	0	0	0	G5k87_2076633_1	G5k87_3088542_4	0	0	0	0	G5k87_2759256_3	0	0	G5k87_3291385_3	0	0	0	G5k87_490895_4	0	0	0	0	0	0	0	0	0	0	0	0	0	0	G5k87_293582_6	0	0	G5k87_3274442_4	G5k87_1444253_1	G5k87_1444253_6	0	0	0	0	0
179	AB-16	0	0	G2k87_848417_3	0	0	G2k87_299095_5|G2k87_1019866_3	0	0	G2k87_478460_3|G2k87_1440052_2	G2k87_1156451_4	G2k87_592791_1|G2k87_1077956_10	G2k87_606710_5	0	0	0	G2k87_2353860_2	0	0	G2k87_1227271_2	0	0	0	G2k87_13567_1|G2k87_1141961_1	0	0	0	0	G2k87_1448218_5	0	G2k87_68497_2|G2k87_1121596_3	0	0	0	0	0	0	G2k87_588836_8|G2k87_1755795_2	G2k87_414732_5|G2k87_1398767_1	0	0	0	G2k87_1232357_2	G2k87_588836_7|G2k87_686660_10|G2k87_926200_4|G2k87_2109158_3|G2k87_2460754_6	0	0	0	0	G2k87_676985_3
180	AB-4	0	0	D17_k127_457307_15	0	0	0	0	0	0	D17_k127_179519_13|D17_k127_545435_1	D17_k127_277818_12	0	0	0	0	D17_k127_194893_7	0	0	D17_k127_247001_3	0	0	0	D17_k127_139589_1|D17_k127_282544_1	0	0	0	0	0	0	0	0	0	0	0	0	0	D17_k127_57405_6	0	0	0	D17_k127_478533_2	D17_k127_16964_3	D17_k127_329122_9|D17_k127_386753_3	0	0	0	0	0
181	SB-5	0	0	G5k87_279512_4|G5k87_1951814_2	0	0	G5k87_57461_6|G5k87_494424_20|G5k87_1610866_2	G5k87_3738567_2	0	G5k87_1130349_2	G5k87_2197845_5	0	0	0	G5k87_432991_3	0	0	0	0	0	G5k87_10565_1|G5k87_367181_1	0	0	G5k87_2452086_4	G5k87_2310073_2	G5k87_2147753_3	0	0	0	0	0	0	G5k87_489298_1	0	0	0	0	G5k87_434636_4	G5k87_866452_3	G5k87_238067_4	0	0	G5k87_675388_4|G5k87_816685_2|G5k87_4475711_5	G5k87_18255_7|G5k87_262281_3|G5k87_476003_2|G5k87_494424_8	G5k87_1315507_7	G5k87_494424_25	0	0	G5k87_486204_2
182	SB-6	0	0	0	0	0	0	0	G6k87_1914640_12	G6k87_3250816_5	G6k87_1931407_15	0	0	0	G6k87_1159459_2	G6k87_3434281_22	G6k87_1004143_1	0	0	G6k87_621062_2|G6k87_621062_3	0	G6k87_1656239_10	0	G6k87_903252_7	G6k87_2734967_6	G6k87_2488747_1	0	G6k87_934144_28	0	0	0	0	0	0	0	0	0	G6k87_3434281_5	G6k87_1653160_3	G6k87_1359651_9	0	G6k87_997988_3	G6k87_302207_3|G6k87_1055925_12|G6k87_1374869_3|G6k87_1493510_1|G6k87_5044230_2	G6k87_2589206_7|G6k87_2985536_4|G6k87_4103089_3	G6k87_223743_8	0	0	0	G6k87_1820523_3
183	SB-2	0	0	D11_k127_470159_6	0	0	D11_k127_603851_2|D11_k127_614252_16|D11_k127_732251_22	D11_k127_370251_5|D11_k127_588709_5	D11_k127_32559_2	0	D11_k127_702863_3	D11_k127_555989_2	0	0	D11_k127_307101_9	0	D11_k127_190330_2	0	0	D11_k127_421610_10|D11_k127_421610_11	D11_k127_614252_7	D11_k127_312612_2	0	D11_k127_470494_1|D11_k127_482032_3	D11_k127_328099_5	0	0	D11_k127_86366_2|D11_k127_593755_1	0	0	0	0	D11_k127_100363_9	0	0	D11_k127_732251_21	0	D11_k127_130997_2	D11_k127_100363_5	D11_k127_149360_1	0	D11_k127_32939_2	D11_k127_19211_6|D11_k127_25441_16|D11_k127_262246_3|D11_k127_286910_2|D11_k127_479949_3|D11_k127_559444_3|D11_k127_580981_3	D11_k127_55822_3|D11_k127_86366_5|D11_k127_130997_18|D11_k127_421610_1|D11_k127_454010_5	0	0	0	0	0
184	SB-8	0	sd17_k127_2024828_3	sd17_k127_1363871_1	0	0	sd17_k127_85088_4|sd17_k127_118962_5|sd17_k127_407554_6|sd17_k127_1510926_7|sd17_k127_1521117_6	sd17_k127_808342_2	sd17_k127_1038248_4|sd17_k127_1422513_1	sd17_k127_102253_1	sd17_k127_1955678_1	sd17_k127_783379_1	sd17_k127_1640134_4	0	sd17_k127_65412_3	0	sd17_k127_494066_2	0	0	sd17_k127_10652_2|sd17_k127_10652_3	0	sd17_k127_479258_1	0	sd17_k127_145219_4|sd17_k127_577109_4	sd17_k127_656810_10	0	0	sd17_k127_294627_5|sd17_k127_341158_4	0	sd17_k127_1510926_6	0	0	0	0	0	sd17_k127_1209949_3	0	sd17_k127_1914265_4	sd17_k127_2003602_6	0	0	sd17_k127_1858961_3	sd17_k127_754044_2|sd17_k127_1246625_2|sd17_k127_1495431_3|sd17_k127_1781404_4	sd17_k127_291304_6|sd17_k127_348034_5|sd17_k127_841643_2|sd17_k127_961070_1|sd17_k127_1013819_8|sd17_k127_1859899_1	0	0	0	0	0
185	SB-4	0	0	G4k87_395018_11	0	0	G4k87_2001532_3|G4k87_2798744_4|G4k87_2798744_5	G4k87_509594_2	0	G4k87_295625_8	0	0	G4k87_773818_2	0	G4k87_3116142_8	0	G4k87_678649_12|G4k87_2226739_3	0	0	G4k87_1692849_4|G4k87_2696073_9|G4k87_2696073_10	0	0	0	G4k87_2428941_1	G4k87_759764_11	0	0	G4k87_2656667_3	0	0	0	0	0	0	0	0	0	G4k87_225640_1	G4k87_4503622_9	G4k87_424635_2	0	G4k87_2547994_1	G4k87_9198_9|G4k87_3136568_4	G4k87_199148_3|G4k87_205252_3|G4k87_1229987_5|G4k87_1483041_10|G4k87_2122068_4	0	G4k87_1191900_3	0	0	G4k87_1934361_1
186	SB-1	0	0	D11_k127_63688_26	0	0	0	D11_k127_391869_26	D11_k127_71455_3|D11_k127_115023_1|D11_k127_282979_2	D11_k127_154557_38	D11_k127_503932_23	0	0	0	D11_k127_402687_18	0	D11_k127_197991_14	0	0	D11_k127_170143_2|D11_k127_170143_3	D11_k127_376978_47	D11_k127_91122_4	0	D11_k127_91122_1|D11_k127_407776_2	D11_k127_185610_2	0	0	D11_k127_376978_45	0	0	0	0	0	0	0	0	0	D11_k127_263130_14	D11_k127_71976_21	D11_k127_370108_20	0	0	D11_k127_86925_14|D11_k127_710297_16	D11_k127_17461_4|D11_k127_122202_4|D11_k127_259798_7|D11_k127_352551_81	0	D11_k127_310392_7	0	0	0
187	SB-3	0	0	D11_k127_187291_10	0	0	0	D11_k127_80308_2	0	0	D11_k127_427694_3	0	0	0	D11_k127_783375_4	0	D11_k127_311306_6	0	D11_k127_380282_5	D11_k127_423519_1|D11_k127_423519_2|D11_k127_693261_7	D11_k127_138253_1|D11_k127_214310_9	0	0	D11_k127_7330_5	0	0	0	D11_k127_447990_1	0	0	0	0	0	0	0	0	0	D11_k127_630732_4	D11_k127_320809_2	D11_k127_390661_10	0	D11_k127_579654_2	D11_k127_88843_1|D11_k127_201582_7	D11_k127_39658_3|D11_k127_370921_4|D11_k127_796124_4	0	0	D11_k127_516006_1	0	0
188	SB-7	0	0	sd15_k127_267742_37	0	0	0	0	0	sd15_k127_482761_4	sd15_k127_66298_9	0	0	0	sd15_k127_231839_17	0	0	0	0	0	0	sd15_k127_188887_49	0	sd15_k127_66298_46	sd15_k127_326308_14	0	0	sd15_k127_161674_14	0	0	0	0	0	0	0	0	0	sd15_k127_725440_4	sd15_k127_867540_5	sd15_k127_239559_15	0	sd15_k127_1679074_5	sd15_k127_231839_7	sd15_k127_521290_7	0	0	0	0	0
189	GB-1	0	0	0	0	0	0	0	0	sd15_k127_337183_14	sd15_k127_42773_2	sd15_k127_644655_1	0	0	0	0	0	0	0	sd15_k127_948755_6|sd15_k127_1297791_4	0	sd15_k127_1366251_7	sd15_k127_983838_4	sd15_k127_1397113_4	0	0	0	0	0	0	0	0	0	0	0	0	0	sd15_k127_1583970_5	0	0	0	0	sd15_k127_1638204_2|sd15_k127_1638204_3	sd15_k127_171951_3|sd15_k127_1418337_4|sd15_k127_1586382_1|sd15_k127_1646221_2	0	0	0	0	0
190	GB-2	0	0	0	0	sd17_k127_1421313_11	0	0	0	sd17_k127_1126160_3	sd17_k127_1084673_8	0	sd17_k127_947768_2|sd17_k127_1729158_2	0	0	0	0	0	0	sd17_k127_763193_1|sd17_k127_1017062_11	sd17_k127_1255061_5	sd17_k127_19681_17	sd17_k127_634028_9	sd17_k127_159320_12	0	0	0	0	0	0	0	0	0	0	0	0	0	0	0	0	0	sd17_k127_32487_4	sd17_k127_370338_3|sd17_k127_370338_4	sd17_k127_634028_15|sd17_k127_659699_1|sd17_k127_1118874_11|sd17_k127_1236712_18|sd17_k127_1281047_3|sd17_k127_1594718_1|sd17_k127_1917242_9|sd17_k127_2039539_22	0	0	0	0	0
191	GB-3	0	0	0	0	sd17_k127_685980_14	0	0	0	sd17_k127_145748_16|sd17_k127_1584172_3	sd17_k127_1021578_16	sd17_k127_910866_12	sd17_k127_70114_2	0	0	0	0	0	0	sd17_k127_771056_3	0	sd17_k127_1541862_4	sd17_k127_306222_16	sd17_k127_1124331_34|sd17_k127_1737316_16	0	0	0	0	0	0	0	0	0	0	0	0	0	0	0	0	0	sd17_k127_439778_15|sd17_k127_1585684_3	sd17_k127_908968_4	sd17_k127_65627_1|sd17_k127_109535_28|sd17_k127_298222_10|sd17_k127_306222_11|sd17_k127_1096377_47|sd17_k127_1658301_5|sd17_k127_1735378_5	0	0	0	0	0
192	CDB-2	0	0	0	0	0	0	0	0	0	0	0	0	0	0	0	0	0	0	0	0	0	0	0	0	0	0	0	0	0	0	0	0	0	0	0	0	0	0	0	0	G4k87_1202304_5	0	G4k87_4348639_5	G4k87_1034685_7	0	0	0	G4k87_1352986_1
193	CDB-1	0	0	0	0	0	0	0	0	G4k87_3914_3|G4k87_3914_6	0	0	0	0	0	0	0	0	0	0	0	0	0	0	G4k87_19455_5|G4k87_3998107_4	0	0	0	0	0	0	0	0	0	0	0	0	0	0	0	0	G4k87_200112_3	G4k87_3517787_4	G4k87_1837357_5	G4k87_4444081_6	0	0	0	G4k87_299266_2
194	IB-2	0	0	0	0	0	0	0	0	G4k87_3310986_6	G4k87_1428560_2	G4k87_3409490_7	G4k87_1060061_2	0	0	0	0	0	0	G4k87_823601_20	0	G4k87_51885_6	G4k87_206839_4|G4k87_1483903_8	0	G4k87_1133_13	0	0	0	0	0	0	0	0	0	0	0	0	G4k87_3973907_8	G4k87_1652416_6	0	0	G4k87_3446326_11	G4k87_127127_11|G4k87_3593350_3	G4k87_2540750_5|G4k87_3941143_3|G4k87_4556310_13	G4k87_723327_9	0	G4k87_1194063_2|G4k87_4278524_4	0	G4k87_844921_4|G4k87_3007696_7
195	IB-3	0	0	0	0	0	0	0	0	0	0	sd11_k127_453474_5	0	0	0	0	0	0	0	sd11_k127_1054033_3|sd11_k127_1851675_1	0	0	sd11_k127_337269_4|sd11_k127_340862_6|sd11_k127_2115494_4	0	0	0	0	0	0	0	0	0	0	0	0	0	0	0	0	0	0	sd11_k127_1369378_3	0	sd11_k127_277322_2|sd11_k127_690748_1	0	0	0	0	sd11_k127_2186839_2|sd11_k127_2475439_5
196	IB-1	0	0	0	0	G4k87_1385794_2	0	0	0	G4k87_1732488_1	G4k87_1293486_2	G4k87_246020_25	G4k87_2628265_12	0	0	0	0	0	0	G4k87_3407003_20	0	G4k87_3283164_6|G4k87_3407003_42	G4k87_361779_4|G4k87_5691333_15	0	0	0	0	0	0	0	0	0	0	0	0	0	0	0	0	0	0	G4k87_4587232_2	G4k87_51997_7|G4k87_1976459_29	G4k87_839070_2|G4k87_1907683_3|G4k87_2559745_17|G4k87_5035723_2	G4k87_2630520_19	0	0	0	G4k87_2706027_6
197	BN-4	0	0	0	0	0	0	0	0	0	G4k87_2469194_6	G4k87_1349253_6	0	0	0	0	0	G4k87_1231907_10	0	0	G4k87_2839255_2	0	0	G4k87_2791322_2	0	0	0	0	0	0	0	0	0	0	0	0	0	0	0	0	0	G4k87_3207754_1	0	G4k87_2643597_6|G4k87_2985501_5	0	0	0	0	G4k87_1868294_8
198	BN-2	0	0	0	0	0	0	0	0	0	D188_k127_299281_45	D188_k127_308190_40	D188_k127_144658_8	0	0	0	D188_k127_201872_65	D188_k127_89369_12	0	D188_k127_310436_44	0	0	D188_k127_298671_8	D188_k127_95845_33	0	0	0	0	0	0	0	0	0	0	0	0	0	D188_k127_20223_4	D188_k127_4571_2	0	0	D188_k127_201872_21	D188_k127_234948_33	D188_k127_33098_1|D188_k127_89369_33	0	0	0	0	D188_k127_160084_18
199	BN-3	0	0	0	0	0	0	0	0	G3k87_1626466_12	G3k87_387805_8	G3k87_906824_68	G3k87_677812_9	0	0	0	0	0	0	G3k87_915656_29	0	0	G3k87_1583464_30	G3k87_906824_112	0	0	0	0	0	0	0	0	0	0	0	0	0	G3k87_842156_2	G3k87_502408_5	0	0	G3k87_622931_8	G3k87_387805_14	G3k87_906824_17|G3k87_987923_35	0	0	0	0	G3k87_733139_9
200	BN-5	0	0	0	0	0	0	0	0	sd11_k127_1658229_62	sd11_k127_840208_9	sd11_k127_1884065_119	sd11_k127_703989_8	0	0	0	0	0	0	sd11_k127_1987395_3	0	0	sd11_k127_870959_21	sd11_k127_1884065_74	0	0	0	0	0	0	0	0	0	0	0	0	0	sd11_k127_5894_18	sd11_k127_5894_13|sd11_k127_348410_5|sd11_k127_2370868_4	0	0	0	sd11_k127_294653_8|sd11_k127_840208_3	sd11_k127_91431_7|sd11_k127_1884065_170	0	0	sd11_k127_1276631_1	0	sd11_k127_445827_3
201	BN-6	0	0	0	0	0	0	0	0	sd12_k127_216694_8	sd12_k127_520896_5	sd12_k127_427083_9	sd12_k127_464115_14	0	0	0	0	0	0	sd12_k127_737315_11	0	0	sd12_k127_560708_16	sd12_k127_935120_6	0	0	0	0	0	0	0	0	0	0	0	sd12_k127_326965_3	0	sd12_k127_1421458_7	sd12_k127_1421458_2	0	0	sd12_k127_34345_16	sd12_k127_404317_4|sd12_k127_520896_11	sd12_k127_27380_20|sd12_k127_497591_12	0	0	0	0	sd12_k127_311028_16
202	BN-1	0	0	0	0	0	0	0	0	G5k87_1171908_4	0	0	G5k87_285667_1	0	0	0	0	0	0	0	G5k87_429767_3	0	0	0	0	0	0	0	0	0	0	0	0	0	0	0	0	0	0	0	0	G5k87_538898_4	G5k87_372884_1	G5k87_1178222_3	0	0	0	0	G5k87_959951_3
203	BN-8	0	0	0	0	sd188_k127_42655_2	0	0	0	sd188_k127_1239640_22	sd188_k127_200169_3	sd188_k127_101815_18	sd188_k127_260862_9	0	0	0	0	sd188_k127_236641_22	0	sd188_k127_1179624_4	0	0	sd188_k127_670449_8	sd188_k127_20237_6	0	0	0	0	0	0	0	0	0	0	0	0	0	sd188_k127_544168_75	sd188_k127_293045_15	0	0	0	sd188_k127_389475_5|sd188_k127_451369_36	sd188_k127_544168_22|sd188_k127_1288430_3	0	0	0	0	sd188_k127_264471_14
204	BN-7	0	0	0	0	0	0	0	0	sd183_k127_1581240_18	sd183_k127_460222_2	sd183_k127_369694_12	sd183_k127_7134_8	0	0	0	0	sd183_k127_1443634_11	0	sd183_k127_1340885_4	0	0	sd183_k127_671610_6	sd183_k127_43918_3	0	0	0	0	0	0	0	0	0	0	0	0	0	sd183_k127_634219_8	0	0	0	0	sd183_k127_500882_5|sd183_k127_929401_7	sd183_k127_144217_5|sd183_k127_1538547_21	0	0	0	0	sd183_k127_220542_10
205	BN-17	0	sd12_k127_33136_6	0	sd12_k127_1030587_3	0	0	0	0	sd12_k127_591269_4	sd12_k127_400646_2	sd12_k127_564055_8	0	0	0	0	0	0	0	sd12_k127_1046212_1	0	0	sd12_k127_290685_1	0	0	0	0	0	0	0	0	0	0	0	0	0	0	sd12_k127_282105_4	0	0	0	sd12_k127_591932_5	sd12_k127_374364_2	sd12_k127_392160_4|sd12_k127_540054_19	0	0	0	0	sd12_k127_105312_1
206	BN-11	0	0	0	0	0	0	0	0	0	G3k87_261318_2	0	0	0	G3k87_837270_5	0	0	0	0	G3k87_861279_5	G3k87_1571232_1	0	G3k87_570651_4	G3k87_1160884_4	G3k87_2152644_4	0	0	0	0	0	0	0	0	0	0	0	0	0	0	0	0	G3k87_122813_4	G3k87_863064_5	G3k87_50131_2|G3k87_1672130_4	0	0	0	0	G3k87_1122178_4|G3k87_2314445_4
207	BN-14	0	0	0	0	0	0	0	0	G5k87_141482_1	0	G5k87_2729513_7	0	0	G5k87_620900_7|G5k87_3381637_7	0	0	0	0	G5k87_1900985_1	G5k87_184043_5	0	0	G5k87_3361189_4	G5k87_189560_1	0	0	0	0	0	0	0	0	0	0	G5k87_536899_4	0	0	G5k87_1601451_4	0	0	G5k87_970958_16	G5k87_1362035_10	G5k87_1112558_8|G5k87_1216820_3	0	0	0	0	G5k87_3381637_2
208	BN-10	0	D13_k127_413141_3	0	0	0	0	0	0	D13_k127_389828_2	D13_k127_397147_2	D13_k127_99940_4	0	0	0	0	0	0	0	D13_k127_21123_4	D13_k127_430595_5|D13_k127_466482_4	0	D13_k127_337571_2|D13_k127_337571_3	D13_k127_354430_6	D13_k127_189268_2	0	0	0	0	0	0	0	0	0	0	0	0	D13_k127_521524_3	D13_k127_79754_3	0	0	D13_k127_333290_4	D13_k127_20872_1|D13_k127_314521_2	D13_k127_143033_6|D13_k127_245187_7|D13_k127_426156_4|D13_k127_554444_1|D13_k127_554717_8	0	0	0	0	D13_k127_309991_6
209	BN-13	0	G5k87_3819219_7	0	0	0	0	0	0	G5k87_428833_4	G5k87_1478785_16	G5k87_1286398_16	0	0	G5k87_2168839_40	0	0	0	0	G5k87_1856370_4	G5k87_2764923_38	0	G5k87_4576504_10	G5k87_2901330_5	G5k87_1623067_21	0	0	0	0	0	0	0	0	0	0	0	0	G5k87_1236285_5	G5k87_1236285_10	G5k87_3163989_16	0	G5k87_1744906_5	G5k87_1847760_5|G5k87_2764923_22	G5k87_2168839_6|G5k87_4265809_17	0	0	0	0	G5k87_1988967_5
210	BN-18	0	0	0	0	0	0	0	0	sd15_k127_286263_13	sd15_k127_49395_7	sd15_k127_841469_7	0	0	sd15_k127_579386_5	0	0	0	0	0	sd15_k127_440190_10	0	sd15_k127_582448_3	sd15_k127_267133_2|sd15_k127_321159_4	0	0	0	0	0	0	0	0	0	0	0	0	0	sd15_k127_36260_4	sd15_k127_526039_3	0	0	sd15_k127_867505_7	sd15_k127_337766_2|sd15_k127_436468_3|sd15_k127_781371_3	sd15_k127_208669_4|sd15_k127_392189_11	0	0	0	0	0
211	BN-15	0	0	0	0	0	0	0	0	G5k87_769072_3	G5k87_4128643_5	0	0	0	G5k87_2155000_1	0	0	0	0	0	0	0	0	G5k87_1855133_3	0	0	0	0	0	0	0	0	0	0	0	0	0	G5k87_231171_2	0	0	0	G5k87_583693_2	0	G5k87_2165217_3	0	0	0	0	G5k87_1821986_5
212	BN-16	0	0	0	0	0	0	0	0	sd11_k127_367786_3	sd11_k127_1731632_8	sd11_k127_39519_12	0	0	sd11_k127_249573_9	0	0	0	0	sd11_k127_2347116_2	sd11_k127_1249744_2	0	sd11_k127_817253_6|sd11_k127_2289230_12	sd11_k127_223821_16|sd11_k127_223821_17	sd11_k127_470766_4	0	0	0	0	0	0	0	0	0	0	0	0	sd11_k127_473950_1	sd11_k127_473950_6|sd11_k127_1112140_3	0	0	sd11_k127_850714_10	sd11_k127_606822_1|sd11_k127_1450081_3	sd11_k127_601615_13|sd11_k127_1270453_11	0	0	0	0	sd11_k127_861520_1|sd11_k127_1937816_10
213	BN-9	0	0	0	0	0	0	0	0	D11_k127_63613_8	D11_k127_471638_4	D11_k127_585429_3	0	0	D11_k127_325399_2	0	0	0	0	D11_k127_98916_2	D11_k127_546008_14	0	D11_k127_316247_2	D11_k127_494486_2	D11_k127_528727_11|D11_k127_530311_1	0	0	0	0	0	0	0	0	0	0	0	0	D11_k127_716907_4	D11_k127_521261_6	0	0	D11_k127_110098_7	D11_k127_225758_9	D11_k127_125266_5	0	0	0	0	D11_k127_316662_3
214	BN-12	0	0	0	0	0	0	0	0	0	G4k87_1199184_5	0	0	0	G4k87_2796370_5	0	0	0	0	G4k87_643896_2	0	0	G4k87_366347_6	0	G4k87_6050581_17	0	0	0	0	0	0	0	0	0	0	0	0	G4k87_2000326_4	G4k87_1151122_6	0	0	G4k87_519145_8	G4k87_1244643_1|G4k87_6308861_5	0	0	0	0	0	G4k87_4277582_2
215	BD-15	0	0	0	0	0	0	0	0	D13_k127_94655_4	D13_k127_271800_14	D13_k127_184502_11	0	D13_k127_137354_12	0	0	0	D13_k127_292906_1|D13_k127_310573_1|D13_k127_330851_32	0	D13_k127_109264_13	0	0	D13_k127_285123_8	D13_k127_105815_4	D13_k127_168295_11	0	0	D13_k127_168295_10	0	0	0	0	0	0	0	0	0	0	0	0	0	D13_k127_387453_20	D13_k127_79451_7	D13_k127_40913_8|D13_k127_236290_3|D13_k127_316194_6|D13_k127_371429_9|D13_k127_447909_3|D13_k127_546066_5	0	0	0	0	D13_k127_374399_5
216	BD-18	0	0	0	0	0	0	0	0	sd183_k127_1498701_4	sd183_k127_448646_5	sd183_k127_57016_6	sd183_k127_219914_13	0	0	0	0	sd183_k127_748466_5|sd183_k127_1185210_1	0	sd183_k127_391729_4	0	0	0	sd183_k127_98878_2|sd183_k127_771573_5	sd183_k127_1537845_3	0	0	sd183_k127_1537845_4	0	0	0	0	0	0	0	0	0	sd183_k127_653747_7	sd183_k127_653747_8	0	0	sd183_k127_1001802_4	sd183_k127_1666401_1	sd183_k127_358829_3|sd183_k127_1140140_6|sd183_k127_1489363_4	0	0	0	0	0
217	BD-16	0	0	0	0	0	0	0	0	D15_k127_23235_13	D15_k127_202916_10	0	0	0	0	0	0	D15_k127_121012_3|D15_k127_512129_4	0	D15_k127_219549_5	D15_k127_50984_18	0	D15_k127_139757_11	D15_k127_310080_7	0	0	0	0	0	0	0	0	0	0	0	0	0	0	0	0	0	D15_k127_416677_11	0	D15_k127_28299_4|D15_k127_59693_3|D15_k127_83141_5|D15_k127_187382_25|D15_k127_243353_5	0	0	0	0	D15_k127_123647_13
218	BD-17	0	0	0	0	0	0	0	0	G2k87_494716_3	G2k87_69104_3	G2k87_753643_3	0	G2k87_349975_3	0	0	0	G2k87_58195_6|G2k87_768620_6	0	G2k87_766694_4	G2k87_62027_6	0	G2k87_63724_9	G2k87_668163_4	0	0	0	0	0	0	0	0	0	0	0	0	0	0	0	0	0	G2k87_2043091_4	G2k87_707010_1	G2k87_300206_1|G2k87_329242_3|G2k87_450436_3|G2k87_1295051_1	0	0	0	0	G2k87_1416504_2
219	BD-3	0	D188_k127_440116_7	D188_k127_209648_54	0	0	0	0	0	0	D188_k127_32081_2	D188_k127_316944_2	0	0	0	0	0	0	0	D188_k127_197543_3	0	D188_k127_195239_9	0	D188_k127_197543_26|D188_k127_209648_40	0	0	0	0	0	0	0	0	0	0	0	0	0	0	0	0	0	D188_k127_215753_16	D188_k127_48697_20|D188_k127_195017_7	D188_k127_158343_17|D188_k127_222742_12|D188_k127_294197_4	0	0	0	0	D188_k127_89497_5
220	BD-13	0	0	sd183_k127_571234_7	0	0	0	0	0	sd183_k127_1378937_7	0	sd183_k127_907642_5	0	0	0	0	0	0	0	sd183_k127_30771_3|sd183_k127_885358_7	0	sd183_k127_254285_4	0	sd183_k127_372938_6|sd183_k127_906822_3	0	0	0	0	0	0	0	0	0	0	0	0	0	0	0	0	0	sd183_k127_1261929_3	sd183_k127_203031_3|sd183_k127_431724_11	sd183_k127_155061_4|sd183_k127_940005_1	0	0	0	0	sd183_k127_1378937_6
221	BD-2	0	0	D183_k127_253437_39	0	0	0	0	0	D183_k127_162386_40	0	D183_k127_332564_59	0	0	0	0	0	D183_k127_371719_87	0	D183_k127_183892_4	0	D183_k127_533062_43	0	D183_k127_332564_108|D183_k127_371719_104	0	0	0	0	0	0	0	0	0	0	0	0	0	0	D183_k127_296614_47	0	0	D183_k127_620918_15	D183_k127_77154_95|D183_k127_77154_162|D183_k127_98318_43	D183_k127_107477_9|D183_k127_253437_16|D183_k127_371719_20	0	0	0	0	D183_k127_77154_170
222	BD-4	0	0	0	0	0	0	0	0	0	0	G1k87_238806_6	0	0	0	0	0	0	0	G1k87_462550_9	0	G1k87_25631_3|G1k87_2033730_1	0	G1k87_847916_12	0	0	0	0	0	0	0	0	0	0	0	0	0	0	0	G1k87_343786_23|G1k87_1270624_1	0	0	G1k87_848700_5|G1k87_1123208_4	G1k87_482696_8|G1k87_577202_1	0	0	0	0	G1k87_1555831_3
223	BD-28	0	0	0	0	0	0	0	0	G4k87_1751845_2	0	G4k87_827602_10	0	0	0	0	0	0	0	G4k87_445976_7	G4k87_2419157_8	0	0	G4k87_533824_3|G4k87_6421120_8	0	0	0	0	0	0	0	0	0	0	0	0	0	0	0	G4k87_5139923_3	0	G4k87_436018_10	G4k87_889764_1|G4k87_1594205_2	G4k87_490935_14|G4k87_975260_6	0	0	0	0	G4k87_5372243_5
224	BD-29	0	0	0	0	0	0	0	0	sd15_k127_485127_3|sd15_k127_1174069_3	0	sd15_k127_897696_3	0	0	0	0	0	0	0	0	sd15_k127_165325_1	0	0	sd15_k127_34531_1|sd15_k127_137309_1	0	0	0	0	0	0	0	0	0	0	0	0	0	0	0	sd15_k127_484321_6	0	sd15_k127_72221_4	sd15_k127_1297440_3|sd15_k127_1491698_4|sd15_k127_1603131_3	sd15_k127_1286206_2|sd15_k127_1687619_15|sd15_k127_1725563_10	0	0	0	0	sd15_k127_805717_8
225	BD-27	0	0	0	0	0	0	0	0	G4k87_1978277_1	G4k87_2967550_4	G4k87_5787740_3	0	0	G4k87_2838085_3	0	0	0	0	G4k87_3822474_2	0	0	0	G4k87_3503639_10|G4k87_6098340_6	G4k87_6408554_1	0	0	0	0	0	0	0	0	0	0	0	0	G4k87_3618345_3	0	G4k87_232539_8	0	G4k87_4616673_2	G4k87_2217580_1|G4k87_3267678_1|G4k87_6570309_5	G4k87_1243658_4	0	0	0	0	G4k87_492525_1
226	BD-21	0	0	0	0	0	0	0	0	D11_k127_72976_2	D11_k127_764656_2	0	0	0	0	0	0	0	0	0	0	0	0	D11_k127_165012_1|D11_k127_203916_3|D11_k127_649487_1	0	0	0	0	0	0	0	D11_k127_247215_3	D11_k127_318422_2	0	0	D11_k127_487905_3	0	D11_k127_532341_4	D11_k127_714989_5	0	0	D11_k127_367991_2	D11_k127_76714_4|D11_k127_178224_9	D11_k127_253658_2	0	D11_k127_150906_2|D11_k127_400733_4	0	D11_k127_632711_2	0
227	BD-20	0	sd11_k127_1459099_20	0	0	0	sd11_k127_427718_9|sd11_k127_427718_14	0	0	sd11_k127_553891_5	sd11_k127_1371288_22	sd11_k127_982118_24	0	0	0	0	0	0	0	sd11_k127_292610_22	0	sd11_k127_575317_14	0	sd11_k127_577285_9|sd11_k127_621806_7	sd11_k127_66263_23	0	0	0	0	0	0	sd11_k127_685014_3	0	0	0	sd11_k127_427718_5	0	sd11_k127_163557_63	sd11_k127_163557_58	0	0	sd11_k127_511041_17|sd11_k127_1814025_8	sd11_k127_147556_6|sd11_k127_1459099_27	sd11_k127_1024121_25	0	0	0	0	sd11_k127_274736_19
228	BD-19	0	G4k87_1880715_24	0	0	0	0	0	0	0	G4k87_3353238_1	G4k87_4586293_2	0	0	0	0	0	0	0	G4k87_2210375_22	0	G4k87_113790_13	0	G4k87_113790_24|G4k87_435996_6	G4k87_945409_14	0	0	0	0	0	0	G4k87_930205_6	0	0	0	0	0	0	0	0	0	0	G4k87_343379_6|G4k87_647167_10	0	0	0	0	0	0
229	BD-22	0	0	D17_k127_212971_3	0	0	0	0	0	D17_k127_383977_12	0	D17_k127_74091_1	0	D17_k127_561761_1	0	0	0	0	0	D17_k127_347916_1	0	D17_k127_297432_7	0	D17_k127_166153_1	0	0	0	0	0	0	0	0	0	0	0	0	0	0	0	D17_k127_259039_2	0	0	D17_k127_214282_6	D17_k127_96111_3|D17_k127_140490_13|D17_k127_550430_5	0	0	0	0	D17_k127_461054_2
230	BD-24	0	0	0	0	0	0	0	0	D17_k127_689724_28	0	D17_k127_148000_11	0	0	0	0	0	0	0	D17_k127_38676_27	0	D17_k127_87278_24	0	D17_k127_181077_10	0	0	0	0	0	0	0	0	0	0	0	0	0	0	0	0	0	D17_k127_65078_42	D17_k127_120522_3|D17_k127_156692_2	D17_k127_236539_2|D17_k127_576954_2|D17_k127_744294_4	0	0	0	0	0
231	BD-23	0	0	0	0	0	0	0	0	D11_k127_52218_2	D11_k127_11892_2	D11_k127_516261_3	0	D11_k127_364526_11	0	0	0	0	0	D11_k127_543844_2	0	D11_k127_127017_4	0	D11_k127_47777_5	0	0	0	0	0	0	0	0	0	0	0	0	0	0	0	0	0	D11_k127_148743_8	D11_k127_212973_8|D11_k127_498946_12	D11_k127_77152_2|D11_k127_202405_1|D11_k127_480319_6|D11_k127_540490_2	0	0	0	0	D11_k127_508055_22
232	BD-26	0	0	0	0	0	0	0	0	0	D11_k127_18054_7	D11_k127_733476_1	0	0	0	0	0	0	0	D11_k127_187095_1	0	0	0	0	0	0	0	0	0	0	0	0	0	0	0	0	0	0	0	0	0	D11_k127_92911_1	D11_k127_29519_10|D11_k127_122681_3	D11_k127_122711_6	0	0	0	0	D11_k127_237553_9
233	BD-25	0	0	0	0	0	0	0	0	0	0	sd15_k127_206216_21	0	0	0	0	0	0	0	sd15_k127_860415_16	0	sd15_k127_888530_8	0	sd15_k127_21866_16|sd15_k127_192242_9	0	0	0	0	0	0	0	0	0	0	0	0	0	0	0	sd15_k127_382575_7	0	sd15_k127_192242_26	sd15_k127_30377_2|sd15_k127_86910_14	sd15_k127_244611_25|sd15_k127_443446_2	0	0	0	0	sd15_k127_857668_10
234	BD-6	0	0	0	0	0	G6k87_3546638_5	0	0	G6k87_1065698_4	0	G6k87_1852625_2	0	0	0	0	0	G6k87_3417526_5	0	0	G6k87_357892_3	0	0	0	0	0	0	0	0	0	0	0	0	0	0	0	0	G6k87_4393697_10	G6k87_4393697_6	0	0	G6k87_1166907_23	G6k87_77058_2|G6k87_2730040_4	G6k87_108370_15	0	0	0	0	G6k87_3820282_2
235	BD-11	0	0	0	0	0	0	0	0	sd16_k127_10220_3|sd16_k127_268754_3|sd16_k127_641280_5	0	0	0	0	0	0	0	0	0	0	sd16_k127_813935_3	0	0	0	sd16_k127_38777_7	0	0	0	0	0	0	0	0	0	0	0	0	0	0	0	0	sd16_k127_224043_3	sd16_k127_100516_6|sd16_k127_465570_2	sd16_k127_56867_3	0	0	0	0	sd16_k127_168108_4
236	BD-10	0	0	0	0	0	0	0	0	sd11_k127_888885_6	0	sd11_k127_1499919_3	0	0	0	0	0	0	0	0	sd11_k127_741136_2	0	0	0	0	0	0	0	0	0	0	0	0	0	0	0	0	0	0	0	0	sd11_k127_769202_5	sd11_k127_1168887_4	sd11_k127_94743_2|sd11_k127_1163344_4|sd11_k127_1625864_14|sd11_k127_2560257_1	0	0	0	0	sd11_k127_403172_3
237	BD-5	0	0	G4k87_156773_4	0	0	0	0	0	G4k87_4765311_2	G4k87_2085245_1	G4k87_1820736_3	0	0	0	0	0	0	0	0	G4k87_336973_1|G4k87_336973_2	0	0	0	G4k87_4330314_1	0	0	G4k87_4330314_2	0	0	0	0	0	0	0	0	0	0	0	G4k87_3533549_2	0	G4k87_4983342_6	0	0	0	0	0	0	G4k87_1565993_1|G4k87_3128429_5
238	BD-8	0	0	sd11_k127_393264_8	0	0	sd11_k127_842526_2	0	0	sd11_k127_48613_3	sd11_k127_862145_3	sd11_k127_2417880_7|sd11_k127_2417880_8	0	0	0	0	0	0	0	0	0	0	0	sd11_k127_876260_3	sd11_k127_765907_8	0	0	0	0	0	0	0	0	0	0	sd11_k127_765907_11|sd11_k127_1315856_8	0	0	0	sd11_k127_234900_20	0	0	0	sd11_k127_528159_9	0	0	0	0	sd11_k127_397008_9
239	BD-9	0	0	sd11_k127_473616_1	0	sd11_k127_331856_3|sd11_k127_738047_2	0	0	0	0	sd11_k127_278858_5	sd11_k127_278858_1|sd11_k127_1458295_1	0	0	0	0	0	sd11_k127_1585404_11	0	0	0	0	0	0	0	0	0	0	0	0	0	0	0	0	0	0	0	0	0	sd11_k127_1176052_23	0	sd11_k127_570225_6	sd11_k127_655280_4|sd11_k127_1662218_5	sd11_k127_1037220_5|sd11_k127_1871335_13	0	0	0	0	sd11_k127_62115_11
240	BD-7	0	0	0	0	sd11_k127_225368_7	0	0	0	0	sd11_k127_688431_4	0	0	0	0	0	0	sd11_k127_310820_8	0	0	sd11_k127_1713002_13	0	0	0	0	0	0	0	0	0	0	0	0	0	0	0	0	0	0	sd11_k127_591134_2	0	sd11_k127_977682_4	sd11_k127_305297_16	sd11_k127_2408761_12	0	0	0	0	sd11_k127_546378_2
241	BD-12	0	0	0	0	0	0	0	0	0	sd16_k127_47746_3	0	0	0	0	0	0	sd16_k127_1145483_5	0	0	0	0	0	0	0	0	0	0	0	0	0	0	0	0	0	0	0	0	0	sd16_k127_388218_13	0	sd16_k127_308647_5	sd16_k127_101208_4|sd16_k127_502603_6	sd16_k127_814386_7	0	0	0	0	sd16_k127_173735_16
242	BD-14	0	0	0	0	0	0	0	0	0	sd188_k127_163548_7	sd188_k127_1082009_6	0	0	0	0	0	sd188_k127_525122_2	0	0	0	0	0	0	0	0	0	0	0	0	0	0	0	0	0	0	0	0	0	sd188_k127_470676_13	0	sd188_k127_311978_2	sd188_k127_161319_2|sd188_k127_291257_4	0	0	0	0	0	0
243	BD-1	0	0	0	0	D17_k127_365761_33	0	0	0	0	D17_k127_50085_7	D17_k127_366065_9	0	0	0	0	0	D17_k127_120598_5	0	0	D17_k127_335343_7	0	0	0	0	0	0	0	0	0	0	0	0	0	0	0	0	0	0	D17_k127_442734_19	0	D17_k127_71977_6	D17_k127_22858_13|D17_k127_351776_6	D17_k127_189793_25	0	0	0	0	D17_k127_398722_5
244	B-1	0	0	sd12_k127_15896_2	0	0	0	sd12_k127_530245_5	0	sd12_k127_259262_2	sd12_k127_875630_6	sd12_k127_1228915_2	0	0	0	0	0	0	0	sd12_k127_1424558_4	0	0	0	sd12_k127_738370_6	sd12_k127_652_13	0	0	sd12_k127_1222561_3	0	0	0	0	0	0	0	0	0	0	sd12_k127_542889_4	0	0	0	sd12_k127_738370_5	sd12_k127_178105_3	0	0	0	0	0
245	PMB-1	0	0	0	0	0	0	0	0	sd17_k127_1117598_3	0	0	sd17_k127_1867479_3	0	0	0	sd17_k127_1710239_3	0	0	sd17_k127_1880953_6	0	0	sd17_k127_1384681_10	0	sd17_k127_1823185_2	0	0	0	0	0	0	0	0	0	0	0	0	0	sd17_k127_1192307_8	0	0	sd17_k127_659468_2	sd17_k127_170471_4	sd17_k127_7677_4|sd17_k127_301166_3|sd17_k127_689640_6|sd17_k127_1923065_4	0	0	0	0	sd17_k127_1864444_2
246	PMB-2	0	G4k87_3638610_10	G4k87_3439419_3	0	0	0	0	0	G4k87_1164434_1	0	0	0	0	G4k87_347628_6	0	G4k87_2052848_2	0	0	G4k87_529864_4	0	0	0	G4k87_2913096_19	G4k87_798460_8	0	0	G4k87_100899_2	0	0	0	0	0	0	0	0	0	G4k87_2244965_11	G4k87_3702153_8|G4k87_4351916_2	0	0	0	G4k87_302819_6|G4k87_2708654_20|G4k87_3643939_4	G4k87_55952_6|G4k87_1525801_3|G4k87_2185973_23|G4k87_4198582_30|G4k87_7139364_4	G4k87_307987_8	0	0	0	G4k87_1926194_6
247	PMB-5	0	0	sd17_k127_787348_11	0	sd17_k127_1277124_5	sd17_k127_531670_7	sd17_k127_1446843_2	0	0	sd17_k127_691170_1	sd17_k127_415696_3|sd17_k127_1577061_16	0	0	sd17_k127_279442_4	0	sd17_k127_626762_8	0	0	sd17_k127_1610091_3	0	0	sd17_k127_539781_1|sd17_k127_606988_26|sd17_k127_2028715_1	0	sd17_k127_851149_3	0	0	sd17_k127_1307338_9	0	sd17_k127_727278_3	0	0	0	0	0	sd17_k127_627227_5	0	sd17_k127_50776_3	sd17_k127_210851_4	0	0	0	sd17_k127_152862_1|sd17_k127_1277124_4	sd17_k127_222307_2|sd17_k127_1062428_8|sd17_k127_1277124_2|sd17_k127_1576873_2|sd17_k127_1576873_3|sd17_k127_1905003_4	sd17_k127_1925616_3	0	0	0	sd17_k127_320888_5
248	PMB-4	0	0	sd15_k127_44605_4	0	0	sd15_k127_63729_2|sd15_k127_813174_8	0	0	sd15_k127_460644_5	sd15_k127_1332210_2	0	sd15_k127_73780_13|sd15_k127_380613_5	sd15_k127_324416_2	0	0	0	0	0	sd15_k127_452504_2	0	0	sd15_k127_295555_6	0	sd15_k127_312530_18	sd15_k127_664455_7	0	sd15_k127_310949_1	0	0	0	sd15_k127_312530_6	0	0	0	sd15_k127_594180_7|sd15_k127_720622_4	0	sd15_k127_460644_4	sd15_k127_568033_4	0	0	0	sd15_k127_1420323_4	sd15_k127_133991_5|sd15_k127_272473_2|sd15_k127_707745_5	sd15_k127_813174_4	sd15_k127_380613_15	0	0	0
249	PMB-3	0	0	G6k87_654693_8	0	0	G6k87_355651_2|G6k87_1818381_3	0	0	G6k87_3581561_6	G6k87_2276508_13	0	G6k87_2431399_10	G6k87_701762_2	0	0	G6k87_829174_1	0	0	G6k87_711476_5	0	0	0	G6k87_96018_20	G6k87_1288082_6	G6k87_461741_3	0	G6k87_3426743_10	0	G6k87_1124031_9	0	0	0	0	0	G6k87_201676_6|G6k87_4457374_7	0	G6k87_853412_1	G6k87_4067407_3	0	0	0	G6k87_2874232_3	G6k87_897054_4|G6k87_2600376_9	0	G6k87_1963482_7|G6k87_2063717_1	0	0	G6k87_1639650_4
250	LB-4	0	G4k87_1484951_3	G4k87_3911101_16	0	0	0	0	0	0	G4k87_162502_12	G4k87_242473_8	0	G4k87_184053_4|G4k87_3326537_1	0	0	G4k87_773603_19	G4k87_2284650_2	0	0	0	G4k87_4624115_7	0	G4k87_492282_21	G4k87_1584328_24	0	0	G4k87_4098677_47	0	0	0	G4k87_5019690_1	0	0	0	0	0	G4k87_462407_18	G4k87_129306_44	0	0	G4k87_5901862_2	G4k87_1994630_9|G4k87_2703185_1|G4k87_3630370_18	G4k87_1584328_27	0	0	0	0	G4k87_129306_22
251	LB-3	0	G4k87_412600_4	G4k87_1756184_3	0	0	0	0	0	G4k87_894291_17	G4k87_1598232_4	G4k87_7062811_9	0	0	0	0	G4k87_1958215_19	G4k87_1900386_4	0	0	0	0	G4k87_2030307_7	G4k87_3423494_5	G4k87_813927_12|G4k87_5734393_5	0	0	G4k87_6480796_3	0	0	0	0	0	0	0	0	0	G4k87_7062811_6	G4k87_4415584_30	0	0	G4k87_1176472_13	G4k87_1833109_10	G4k87_1151027_3	0	0	0	0	G4k87_967655_1
252	LB-2	0	0	D11_k127_414169_116	0	0	0	0	0	D11_k127_253586_10	D11_k127_131232_44	D11_k127_127074_6	0	D11_k127_98561_1	0	0	0	D11_k127_414169_117	0	D11_k127_217869_18	0	0	0	D11_k127_30019_14	D11_k127_363909_4	0	0	D11_k127_48358_6	0	0	0	0	0	0	0	0	0	0	D11_k127_414169_120	0	0	D11_k127_131232_13	D11_k127_244004_5	D11_k127_89323_12	0	0	0	0	0
253	LB-1	0	0	0	0	0	0	0	0	0	0	D11_k127_323832_10	D11_k127_507842_6	0	0	0	D11_k127_77612_1	0	0	D11_k127_130534_14	0	0	0	D11_k127_226612_5	D11_k127_255367_4	0	0	D11_k127_29836_6	0	0	0	0	0	0	0	0	0	D11_k127_4635_7	D11_k127_618463_7	0	0	D11_k127_21442_3	D11_k127_417233_3	0	0	0	0	0	0
254	LB-6	0	0	sd17_k127_1324530_3	0	0	0	0	0	sd17_k127_45051_1|sd17_k127_206614_10	sd17_k127_405386_3	sd17_k127_981657_3	0	sd17_k127_482302_8	sd17_k127_844454_13	0	sd17_k127_891005_5	sd17_k127_116058_1	0	sd17_k127_284668_24	0	0	sd17_k127_1245908_5	sd17_k127_88482_22	sd17_k127_6464_18	0	0	sd17_k127_549287_4	0	0	0	0	0	0	0	0	0	sd17_k127_392429_8|sd17_k127_427264_2	sd17_k127_390717_9	0	0	sd17_k127_169658_4	sd17_k127_503866_10|sd17_k127_716383_7	sd17_k127_513192_4	0	0	0	0	0
255	LB-5	0	0	sd15_k127_65623_2	0	0	sd15_k127_726442_3	0	0	sd15_k127_775509_2	sd15_k127_1129387_8	sd15_k127_1061237_3	0	sd15_k127_1012913_1	sd15_k127_111395_8	0	sd15_k127_257647_4	sd15_k127_445195_3|sd15_k127_1622331_2	0	sd15_k127_19534_2	0	0	0	sd15_k127_580412_5	sd15_k127_274687_2	0	0	0	0	0	0	0	0	0	0	0	0	sd15_k127_111395_4	sd15_k127_917248_7	0	0	sd15_k127_742895_4	sd15_k127_656883_4|sd15_k127_1166209_1	sd15_k127_302175_4	0	0	0	0	0
256	VB-10	0	0	sd17_k127_238076_3	0	0	sd17_k127_636617_1	0	0	sd17_k127_1403653_2	sd17_k127_134562_2	sd17_k127_1102952_10	0	0	sd17_k127_1229299_2	0	0	sd17_k127_127857_1	0	sd17_k127_18344_12	0	0	0	sd17_k127_1353342_4	sd17_k127_555306_3	0	0	sd17_k127_3240_5	0	0	0	0	0	0	0	sd17_k127_636617_2	0	sd17_k127_509823_3	sd17_k127_483378_1	0	0	sd17_k127_200478_3	sd17_k127_61907_2|sd17_k127_353401_8|sd17_k127_751301_8	sd17_k127_132000_5|sd17_k127_592152_1	sd17_k127_102813_1	0	0	sd17_k127_1409208_1	sd17_k127_474322_4
257	VB-7	0	0	D11_k127_749661_4	0	0	0	0	0	0	D11_k127_129695_2	D11_k127_347013_12	0	0	0	0	0	D11_k127_379234_3	0	D11_k127_329351_11	0	0	0	D11_k127_741015_2	D11_k127_181049_7	0	0	D11_k127_92472_3	0	0	0	0	0	0	0	0	0	D11_k127_395715_7	0	0	0	D11_k127_174118_12	D11_k127_552724_9|D11_k127_556237_1	D11_k127_101021_7|D11_k127_101021_8|D11_k127_373493_10|D11_k127_621566_3	D11_k127_129340_5	0	0	0	0
258	VB-9	0	0	sd15_k127_1480441_4	0	0	sd15_k127_910654_4	0	0	sd15_k127_720465_10	sd15_k127_734899_3	sd15_k127_1340043_10	0	0	0	0	0	0	0	sd15_k127_93384_3|sd15_k127_116620_1	0	0	0	sd15_k127_624999_26|sd15_k127_984800_4	sd15_k127_1765371_3	0	0	sd15_k127_734899_22	0	0	0	0	0	0	0	0	0	0	sd15_k127_615663_5	0	0	sd15_k127_519798_6	sd15_k127_1554297_35|sd15_k127_1752270_1	sd15_k127_24240_43|sd15_k127_135648_18|sd15_k127_486678_5	sd15_k127_913581_5	0	0	0	sd15_k127_197804_15|sd15_k127_993581_1
259	VB-8	0	0	G6k87_2556216_2	0	0	0	0	0	G6k87_59655_1|G6k87_1255403_6|G6k87_4238886_2	G6k87_139058_4	G6k87_432573_1|G6k87_1615034_1	0	0	0	0	0	0	0	G6k87_1187552_7|G6k87_1196449_16|G6k87_1948917_10	0	0	0	G6k87_5067562_2	G6k87_727936_6|G6k87_1921346_10	0	0	G6k87_1071332_8	0	0	0	0	0	0	0	0	0	G6k87_966736_17	0	0	0	G6k87_1464960_3	G6k87_363534_6|G6k87_611398_18	G6k87_128353_11|G6k87_417075_17|G6k87_1764968_15	G6k87_871255_5	0	0	0	G6k87_2433461_5
260	VB-3	0	0	G1k87_355234_1	0	0	0	0	0	G1k87_2519586_1	G1k87_161841_3	G1k87_795632_5	0	G1k87_343002_11|G1k87_421546_2	G1k87_943843_7|G1k87_2843834_1	0	0	0	0	G1k87_72799_16	0	0	0	G1k87_326577_2	G1k87_467751_1	0	0	G1k87_2362595_3	0	0	0	0	0	0	0	0	0	G1k87_2353931_1	G1k87_45055_1	0	0	G1k87_1284346_3	G1k87_571528_2	G1k87_1639443_5	0	0	0	0	0
261	VB-4	0	0	0	0	0	sd15_k127_1780313_3	0	0	0	0	sd15_k127_20486_2	0	0	0	0	0	0	0	sd15_k127_502603_1	0	0	0	sd15_k127_45600_2	sd15_k127_678043_4	0	0	sd15_k127_721787_1|sd15_k127_1569052_1	0	0	0	0	0	0	0	0	0	sd15_k127_1728022_2	sd15_k127_1235242_1	0	0	sd15_k127_1123289_3	sd15_k127_140407_3	sd15_k127_229486_7|sd15_k127_926953_6	0	0	0	0	0
262	VB-5	0	0	sd17_k127_364837_3|sd17_k127_1227446_1	0	0	0	0	0	sd17_k127_1408134_6	sd17_k127_193558_5	sd17_k127_30170_3	0	0	sd17_k127_1026062_51	0	0	0	0	sd17_k127_397052_17	0	0	0	sd17_k127_1901704_15	sd17_k127_398531_15	0	0	sd17_k127_532406_10	0	0	0	0	0	0	0	0	0	sd17_k127_450716_25	sd17_k127_283037_8|sd17_k127_901976_1|sd17_k127_1731156_12	0	0	sd17_k127_398628_6	sd17_k127_221829_6|sd17_k127_364837_1	sd17_k127_1100235_2|sd17_k127_1572538_5	0	0	0	0	sd17_k127_1210165_2
263	VB-1	0	D11_k127_212484_3	D11_k127_435905_10	0	0	D11_k127_383813_30	0	0	D11_k127_131941_4|D11_k127_135163_1	D11_k127_478718_12	0	0	D11_k127_21291_2	D11_k127_135163_8	0	D11_k127_240808_3	0	0	D11_k127_17413_1|D11_k127_121088_1	0	0	D11_k127_223814_3	D11_k127_113630_18	D11_k127_567916_7	0	0	D11_k127_98216_3	0	0	0	0	0	0	0	0	0	D11_k127_125102_36	D11_k127_383813_25	0	0	0	D11_k127_123432_17|D11_k127_165924_10|D11_k127_435905_8	D11_k127_67821_6	D11_k127_351589_21	0	0	0	0
264	VB-2	0	0	D11_k127_281391_7	0	0	0	0	0	D11_k127_454668_7	D11_k127_250125_9	D11_k127_307729_3	0	D11_k127_180098_7	D11_k127_340959_3	0	D11_k127_183742_11	0	0	D11_k127_168457_16	0	D11_k127_391026_1	0	D11_k127_89251_5	D11_k127_42637_2	0	0	D11_k127_448422_63	0	0	0	0	0	0	0	0	0	D11_k127_38794_2	D11_k127_277629_5	0	0	0	D11_k127_281391_9|D11_k127_332268_40	D11_k127_243739_20|D11_k127_333656_7|D11_k127_454668_20	0	0	D11_k127_689572_18	0	0
265	VB-6	0	0	D11_k127_819_13	0	0	0	0	0	D11_k127_54062_2	D11_k127_51209_3	D11_k127_159472_10|D11_k127_250118_40	0	0	D11_k127_65669_40	0	D11_k127_262354_28	D11_k127_72930_24	0	D11_k127_65669_39|D11_k127_250118_29	0	0	0	D11_k127_9698_2	D11_k127_346119_13	D11_k127_130851_5	0	D11_k127_506165_1	0	0	0	0	0	0	0	0	0	D11_k127_97260_19	D11_k127_9555_10	0	0	D11_k127_73710_12	D11_k127_819_11|D11_k127_137707_4	D11_k127_54062_9|D11_k127_117217_29	0	D11_k127_35781_13	D11_k127_744714_2	0	D11_k127_259604_24
266	CPR-1	0	0	0	0	0	0	0	0	0	0	0	0	0	0	0	0	0	0	0	0	0	0	0	0	0	0	0	0	0	0	0	0	0	0	0	0	0	0	0	0	0	0	0	0	0	0	0	0
267	DPB-5	0	0	G4k87_1577016_24	0	0	0	0	0	G4k87_2742790_8	G4k87_184772_6	G4k87_6958107_6	0	0	0	0	0	0	0	G4k87_375949_26	G4k87_160553_30	G4k87_3305287_51	0	G4k87_75726_1|G4k87_706961_2	0	0	0	0	0	0	0	0	0	0	0	0	0	G4k87_455333_13	G4k87_455333_10	G4k87_738510_20	0	0	G4k87_3540506_5	G4k87_1066782_28	0	0	0	0	0
268	DPB-19	0	0	0	0	0	0	0	0	0	0	D11_k127_630338_14	0	0	0	0	0	0	0	D11_k127_214686_6	0	0	0	D11_k127_115805_8|D11_k127_303732_32	0	0	0	0	0	0	0	0	0	0	0	0	0	D11_k127_453236_2	D11_k127_296606_6	D11_k127_25896_10|D11_k127_47947_2	0	D11_k127_173716_5|D11_k127_428542_8	D11_k127_15635_4|D11_k127_83830_30|D11_k127_630338_4	D11_k127_10714_19|D11_k127_26800_2	D11_k127_60552_29	0	0	0	0
269	DPB-24	0	sd15_k127_346439_3	0	0	0	0	0	0	sd15_k127_1594541_3	0	0	0	0	0	0	0	0	0	0	0	sd15_k127_205046_4	sd15_k127_855406_2	sd15_k127_1560258_1	0	0	0	0	0	0	0	0	0	0	0	0	0	0	0	sd15_k127_413725_6	0	sd15_k127_960127_3	sd15_k127_848219_7	sd15_k127_519650_2|sd15_k127_1199402_3	0	0	0	0	sd15_k127_1451555_2
270	DPB-21	0	G1k87_708983_15	0	0	0	0	0	0	G1k87_1595810_1	0	0	0	0	0	0	0	0	0	G1k87_632416_27	0	G1k87_1916295_54	G1k87_396951_106	G1k87_91460_9|G1k87_91460_16	0	0	0	0	0	0	0	0	0	0	0	0	0	0	0	G1k87_634761_48	0	G1k87_445567_29|G1k87_547242_63|G1k87_758103_3	G1k87_280948_70	G1k87_339721_3|G1k87_422300_13	0	0	0	0	G1k87_2027468_8
271	DPB-22	0	G1k87_2703223_2	0	0	0	0	0	0	G1k87_1614661_2	0	0	0	0	0	0	0	0	0	G1k87_334092_5|G1k87_498648_1	0	G1k87_1425677_4	G1k87_141045_9	G1k87_649975_2	0	0	0	0	0	0	0	0	0	0	0	0	0	0	0	G1k87_2522968_3	0	G1k87_1612796_8	G1k87_194410_2	G1k87_2482757_1	0	0	0	0	G1k87_1016723_2|G1k87_1589628_4
272	DPB-20	0	G1k87_589421_8	0	0	0	0	0	0	G1k87_171312_2	0	0	0	0	0	0	0	0	0	G1k87_2026851_5	0	G1k87_714979_13	G1k87_453211_65	G1k87_330257_3|G1k87_609442_8	0	0	0	0	0	0	0	0	0	0	0	0	0	0	0	G1k87_1423971_7	0	G1k87_80475_13|G1k87_748815_8	G1k87_1126321_13	G1k87_543908_10|G1k87_679372_2	0	0	0	0	G1k87_737126_4
273	DPB-25	0	0	0	0	0	0	0	0	sd16_k127_527831_7	0	0	0	0	0	0	0	0	0	sd16_k127_752204_34	0	sd16_k127_454148_24	sd16_k127_456720_15	sd16_k127_350007_2	0	0	0	0	0	0	0	0	0	0	0	0	0	0	0	sd16_k127_484948_8|sd16_k127_832308_1	0	sd16_k127_328979_12	sd16_k127_106383_5	sd16_k127_20177_21|sd16_k127_96470_1	0	0	0	0	sd16_k127_339796_3
274	DPB-4	0	0	0	0	0	0	0	0	0	0	0	0	0	0	0	0	0	0	sd12_k127_328918_4|sd12_k127_961615_1	0	sd12_k127_316078_7	sd12_k127_780775_9	sd12_k127_525738_3	0	0	0	0	0	0	0	0	0	0	0	0	0	0	0	sd12_k127_22778_3	0	sd12_k127_650143_3|sd12_k127_971339_4	sd12_k127_512829_2	sd12_k127_571894_2	0	0	0	0	0
275	DPB-23	0	0	0	0	0	0	0	0	G5k87_1467673_3	0	0	0	0	0	0	0	0	0	G5k87_420473_3	0	G5k87_1741767_5	G5k87_864762_1|G5k87_1340844_1	G5k87_1437701_7	0	0	0	0	0	0	0	0	0	0	0	0	0	0	0	G5k87_1442307_1	0	G5k87_919140_4|G5k87_5180272_1	0	G5k87_4157061_13	0	0	0	0	0
276	DPB-3	0	0	sd11_k127_610792_13	0	0	0	0	0	sd11_k127_1589574_2	sd11_k127_235101_27	sd11_k127_168358_5	sd11_k127_374803_8|sd11_k127_639455_7	0	0	0	0	0	0	sd11_k127_118283_6	0	sd11_k127_1787504_2	0	sd11_k127_118283_7|sd11_k127_502317_1	0	0	0	0	0	0	0	0	0	0	0	0	0	sd11_k127_42965_4	sd11_k127_590280_4	0	0	sd11_k127_256858_4	sd11_k127_116319_4|sd11_k127_1737643_4	sd11_k127_1048785_8	0	0	0	0	sd11_k127_1681894_3
277	DPB-18	0	0	sd11_k127_371510_6	0	0	0	0	0	sd11_k127_132325_7	sd11_k127_760192_1	sd11_k127_380612_3	0	0	sd11_k127_133265_5	sd11_k127_264599_7	0	0	0	sd11_k127_343930_1	sd11_k127_290382_6	0	0	sd11_k127_343930_2	0	0	0	0	0	0	0	0	0	0	0	0	0	sd11_k127_1305245_25	sd11_k127_123895_4	0	0	0	sd11_k127_1065983_6	sd11_k127_139574_6|sd11_k127_459970_8	0	0	0	0	0
278	DPB-17	0	0	sd11_k127_826795_19	0	0	0	0	0	sd11_k127_1363136_5	0	sd11_k127_65414_1|sd11_k127_1130776_6	0	sd11_k127_463535_1	sd11_k127_755859_24	0	0	0	0	sd11_k127_1371790_10	0	sd11_k127_172055_21	0	sd11_k127_1371790_9	0	0	0	0	0	0	0	0	0	0	0	0	0	sd11_k127_1673521_5	sd11_k127_883160_1	0	0	sd11_k127_20045_3	sd11_k127_2284980_2	sd11_k127_240600_3|sd11_k127_826795_7|sd11_k127_1967558_3	0	0	0	0	0
279	DPB-2	0	0	sd11_k127_435347_3	0	0	0	0	0	0	sd11_k127_1097314_1	sd11_k127_1111108_1	0	0	sd11_k127_601408_9	0	0	0	0	sd11_k127_1235407_3	sd11_k127_19744_5	sd11_k127_127377_14	0	sd11_k127_1235407_4	0	0	0	0	0	0	0	0	0	0	0	0	0	sd11_k127_675792_23	0	0	0	0	sd11_k127_70455_3	sd11_k127_260089_6|sd11_k127_535384_2|sd11_k127_1161275_10	0	0	0	0	0
280	DPB-7	0	0	sd16_k127_1319430_5	0	0	0	0	0	sd16_k127_215311_10	sd16_k127_498727_5	sd16_k127_186628_2	0	0	0	0	0	0	0	0	0	0	0	sd16_k127_615248_3	0	0	0	0	0	0	0	0	0	0	0	0	0	0	sd16_k127_1195878_1	0	0	sd16_k127_169023_1	sd16_k127_742972_2|sd16_k127_976849_4	sd16_k127_234413_8|sd16_k127_726667_5|sd16_k127_779545_1|sd16_k127_1276792_4	0	0	0	0	0
281	DPB-6	0	0	sd13_k127_483288_4	0	0	0	0	0	sd13_k127_530139_13	sd13_k127_304429_4	0	0	sd13_k127_467206_2	0	0	0	0	0	sd13_k127_708535_5	0	0	0	sd13_k127_189108_2	0	0	0	0	0	0	0	0	0	0	0	0	0	sd13_k127_375163_2	sd13_k127_47884_5	0	0	sd13_k127_161625_1	sd13_k127_54592_14	sd13_k127_116877_6|sd13_k127_559349_7	0	0	0	0	0
282	DPB-8	0	0	G4k87_748979_6	0	0	0	0	0	G4k87_2602541_6	G4k87_2898534_15	G4k87_454852_2	0	G4k87_2225035_20	0	G4k87_3569989_6	G4k87_4276534_15	0	0	G4k87_2995492_18	0	G4k87_2722093_4	0	G4k87_764736_3	0	0	0	0	0	0	0	0	0	0	0	0	0	G4k87_570166_17	G4k87_771036_5	0	0	G4k87_2398313_2	G4k87_301731_3|G4k87_4276534_16	G4k87_107719_4|G4k87_830739_8|G4k87_1942756_9|G4k87_2010947_2|G4k87_4700185_1	0	0	0	0	G4k87_667849_12|G4k87_1893113_2
283	DPB-10	0	0	G6k87_3295786_4	0	0	0	0	0	0	0	0	0	0	0	0	0	0	0	G6k87_728591_1|G6k87_1741719_4	0	0	0	G6k87_2235751_1	0	0	0	G6k87_3225085_4|G6k87_3859772_1	0	0	0	0	0	0	0	0	0	G6k87_2861148_4	G6k87_340449_4	0	0	0	G6k87_1477648_8	G6k87_4135712_3	0	0	0	0	0
284	DPB-9	0	G4k87_1223522_9	G4k87_1481299_3	0	0	0	0	0	G4k87_602948_29	G4k87_2111157_2	G4k87_353108_3	0	0	0	0	0	0	0	0	0	G4k87_2428472_4	0	G4k87_2043043_2	G4k87_4087357_8	0	0	G4k87_4087357_9	0	0	0	0	0	0	0	0	0	G4k87_2111157_4	G4k87_2561658_13	0	0	G4k87_194763_4	G4k87_1063052_4	G4k87_349760_8|G4k87_360068_7|G4k87_540856_4|G4k87_626046_32|G4k87_1084003_7	0	0	0	0	G4k87_5255892_7
285	DPB-11	0	0	0	0	0	0	0	0	G5k87_1862354_3	0	G5k87_703441_6	0	0	0	0	0	0	0	G5k87_3904739_1|G5k87_4621879_2	0	0	0	G5k87_608818_1	0	0	0	0	0	0	0	0	0	0	0	0	0	G5k87_4490235_2	G5k87_1160209_5	0	0	0	0	G5k87_914350_3	0	0	0	0	0
286	DPB-16	sd17_k127_344827_1	0	sd17_k127_580152_5	0	sd17_k127_527727_3|sd17_k127_1974576_4	0	0	0	sd17_k127_1762861_6	0	sd17_k127_59716_2	0	sd17_k127_71645_2	sd17_k127_1762861_5	0	sd17_k127_1141744_9	0	0	0	sd17_k127_3396_7	0	0	sd17_k127_640786_1	sd17_k127_1360440_4|sd17_k127_1376028_15	sd17_k127_717821_7	0	sd17_k127_737898_1	0	0	0	0	0	0	0	0	0	sd17_k127_149952_2	sd17_k127_1151151_4	0	0	sd17_k127_265414_14	sd17_k127_916063_5	sd17_k127_1575022_7	0	0	0	0	sd17_k127_379825_4
287	DPB-12	0	0	G4k87_2301457_7|G4k87_2319823_2	0	0	0	0	0	0	0	G4k87_212589_11	0	0	0	0	0	0	0	0	0	0	0	G4k87_1448607_5|G4k87_6529490_1	0	0	0	0	0	0	0	0	0	0	0	0	0	G4k87_1675988_5	0	0	0	G4k87_1067598_10	0	G4k87_7216868_3	0	0	0	0	G4k87_3370196_4
288	DPB-15	0	0	0	0	0	0	0	0	sd17_k127_193187_1	sd17_k127_686696_19	sd17_k127_646918_5	0	sd17_k127_505971_13	0	0	0	0	0	0	0	sd17_k127_650752_6	0	sd17_k127_400269_1	sd17_k127_2055472_4	0	0	sd17_k127_2055472_5	0	0	0	0	0	0	0	sd17_k127_381313_34	0	sd17_k127_1569454_5	sd17_k127_341237_3	0	0	sd17_k127_1309918_10	0	sd17_k127_137699_3	0	0	0	0	sd17_k127_248191_5
289	DPB-14	0	0	sd16_k127_616524_12	0	0	0	0	0	sd16_k127_32563_3	sd16_k127_406288_11	sd16_k127_78747_6	0	sd16_k127_617633_1	0	0	0	0	0	0	0	sd16_k127_126328_9	0	sd16_k127_126328_2	0	0	0	0	0	0	0	0	0	0	0	0	0	sd16_k127_427826_29	sd16_k127_556226_15	0	0	sd16_k127_827445_14	sd16_k127_360253_18	sd16_k127_290165_61	0	0	0	0	sd16_k127_79341_40
290	DPB-13	0	0	0	0	0	0	0	0	G5k87_1128272_1	G5k87_1519039_2	0	0	0	0	0	0	0	0	0	0	G5k87_4101200_1	0	G5k87_4101200_9	0	0	0	0	0	0	0	0	0	0	0	0	0	0	G5k87_2824603_7	0	0	G5k87_809054_11	G5k87_688650_11	G5k87_1688186_8	0	0	0	0	G5k87_3180538_3
291	DPB-1	sd13_k127_853513_1	0	sd13_k127_8411_6	0	0	0	0	0	sd13_k127_453362_15	sd13_k127_340678_4	sd13_k127_199550_1	0	0	0	0	0	0	0	0	0	sd13_k127_901247_7	0	sd13_k127_568060_3	0	0	0	0	0	0	0	0	0	0	0	0	0	0	sd13_k127_588142_5	0	0	0	sd13_k127_105700_1	sd13_k127_720003_20	0	0	0	0	0
292	EPB-1	0	0	sd17_k127_184079_2	0	0	0	0	0	0	0	sd17_k127_1643949_5	0	0	sd17_k127_1003028_5	0	0	0	0	sd17_k127_1250934_2	0	sd17_k127_351908_1	0	sd17_k127_1250934_3	0	0	0	0	0	0	0	0	0	0	0	0	0	sd17_k127_1899224_3	sd17_k127_682397_11	0	0	0	sd17_k127_1916225_6	sd17_k127_418872_17	0	0	0	0	0
293	APB-3	0	0	0	0	0	0	0	0	D17_k127_163655_12	0	0	0	0	0	0	0	0	0	D17_k127_195176_18	0	D17_k127_457146_24	0	D17_k127_342531_6	0	0	0	0	0	0	0	0	0	0	0	0	0	0	0	0	0	D17_k127_188276_2	0	D17_k127_597076_16	0	0	0	0	D17_k127_67418_4
294	APB-23	0	0	0	0	0	0	0	0	0	0	0	0	0	0	D17_k127_417432_4	0	0	D17_k127_82721_9	D17_k127_308786_9	0	D17_k127_689401_1	0	D17_k127_539264_7	0	0	0	0	0	0	0	0	0	0	0	0	0	0	0	0	0	D17_k127_20993_51|D17_k127_308786_1	0	D17_k127_8011_7	0	0	0	0	D17_k127_308083_2
295	APB-20	0	0	sd17_k127_79105_2	0	0	sd17_k127_294666_2	0	sd17_k127_716311_6	sd17_k127_723556_3	sd17_k127_1458934_8	sd17_k127_512507_4	sd17_k127_378376_2|sd17_k127_823608_7|sd17_k127_1470628_3	sd17_k127_128662_1	0	sd17_k127_493291_5	sd17_k127_87336_6|sd17_k127_126593_8|sd17_k127_127509_3|sd17_k127_553699_13|sd17_k127_791782_11	0	sd17_k127_121998_7|sd17_k127_400281_1|sd17_k127_769507_12	sd17_k127_720630_9	0	sd17_k127_704773_12|sd17_k127_1287481_8	0	sd17_k127_777960_1	sd17_k127_506968_5	0	0	sd17_k127_711700_5	0	0	0	0	0	sd17_k127_614081_2	0	sd17_k127_492777_1|sd17_k127_793471_3	0	sd17_k127_90029_6	sd17_k127_690370_1|sd17_k127_1394050_4	0	sd17_k127_1079966_5	sd17_k127_318102_18|sd17_k127_381933_11	sd17_k127_114997_14|sd17_k127_207424_3|sd17_k127_349305_17|sd17_k127_388449_23|sd17_k127_1048449_19	sd17_k127_37558_8|sd17_k127_239172_19|sd17_k127_539300_12|sd17_k127_553699_3|sd17_k127_719498_12|sd17_k127_849094_10|sd17_k127_1980502_5	0	sd17_k127_283136_2|sd17_k127_720792_18|sd17_k127_930530_8	0	0	0
296	APB-21	0	0	sd17_k127_582609_1	0	0	0	0	0	sd17_k127_1031516_2|sd17_k127_1080862_1	0	sd17_k127_812024_3	sd17_k127_2023298_1	0	0	sd17_k127_601995_8|sd17_k127_980297_5	sd17_k127_709431_5|sd17_k127_717781_1	0	sd17_k127_2047972_2	sd17_k127_2049437_3	0	sd17_k127_135056_3	0	sd17_k127_1069155_1	0	0	0	0	0	0	0	0	0	sd17_k127_1030640_2|sd17_k127_1313853_9	0	sd17_k127_273661_2	0	sd17_k127_1996152_1	sd17_k127_663622_1	sd17_k127_230826_1	0	sd17_k127_833499_1	sd17_k127_585632_4|sd17_k127_1098170_2|sd17_k127_1481255_3	sd17_k127_803967_4	0	0	sd17_k127_676737_5	0	0
297	APB-22	0	0	0	0	0	0	0	0	0	G4k87_1201687_2	0	G4k87_3235165_3	0	0	0	G4k87_900775_5|G4k87_1011923_8|G4k87_1191093_2|G4k87_2849353_7	0	G4k87_878079_9	G4k87_550126_3	0	G4k87_388846_2|G4k87_937303_1	0	G4k87_1050052_1	G4k87_1906702_1	0	0	0	0	0	0	0	0	0	0	0	0	G4k87_953666_1|G4k87_2164147_4|G4k87_5854491_1	0	0	0	G4k87_80005_4	G4k87_180711_2|G4k87_373367_2|G4k87_1731887_3|G4k87_2432113_1	G4k87_246255_1|G4k87_772636_3|G4k87_1333738_1|G4k87_2782380_2|G4k87_3341625_5|G4k87_3628260_2	0	0	0	0	G4k87_3120467_7
298	APB-24	0	0	G1k87_1165401_1	0	0	0	0	0	G1k87_283290_1	G1k87_2837394_11	G1k87_1454191_8	G1k87_430241_1|G1k87_702622_1	0	0	G1k87_675387_12	G1k87_195880_2|G1k87_991941_1	0	G1k87_337003_25	G1k87_734015_6	0	G1k87_501091_2|G1k87_1161647_8	0	G1k87_455334_11	0	0	0	G1k87_114476_10	0	0	G1k87_754927_6	0	0	G1k87_952474_4	0	0	0	G1k87_1564751_3	G1k87_800458_4	0	0	G1k87_2524486_2	G1k87_1520341_2	G1k87_447481_10|G1k87_492484_6|G1k87_645262_46|G1k87_1072027_6	0	0	0	G1k87_630957_1	G1k87_2079793_4
299	APB-1	0	0	D13_k127_183720_7	0	0	0	0	0	D13_k127_92226_1|D13_k127_129795_2|D13_k127_361857_11|D13_k127_439894_4	D13_k127_184117_10	D13_k127_446754_3|D13_k127_458204_5	D13_k127_26271_2	0	0	D13_k127_50348_6	D13_k127_288643_6|D13_k127_495131_1	0	D13_k127_325883_5	D13_k127_376477_13	0	D13_k127_173600_1|D13_k127_265714_8	0	D13_k127_32138_5|D13_k127_45177_7	0	0	0	0	0	0	0	0	0	D13_k127_3209_32	0	D13_k127_339677_1|D13_k127_561613_3	0	D13_k127_521458_8	D13_k127_461890_2	D13_k127_85918_22	0	D13_k127_125357_6	D13_k127_1600_8|D13_k127_146433_1	D13_k127_57071_5|D13_k127_64981_1|D13_k127_70755_6|D13_k127_198230_5|D13_k127_200962_1|D13_k127_245896_5	0	0	0	0	0
300	APB-4	0	0	0	0	0	0	0	0	G1k87_2427979_4	0	G1k87_115785_5	0	0	0	G1k87_855152_10	G1k87_678264_2|G1k87_1553304_3	0	G1k87_910130_11	G1k87_1572993_4	0	G1k87_81756_4|G1k87_1334046_3	0	G1k87_268891_5	0	0	0	G1k87_1144663_1	0	0	0	0	0	0	0	0	0	G1k87_160661_1	G1k87_160661_8|G1k87_213463_3	0	0	0	G1k87_29774_8|G1k87_48000_2	G1k87_855152_3	G1k87_237450_11	0	0	0	G1k87_333468_9
301	APB-11	0	0	sd17_k127_868928_1	0	0	0	0	0	sd17_k127_10456_8	0	sd17_k127_910501_3	0	0	0	0	sd17_k127_10456_3|sd17_k127_998865_3	0	sd17_k127_1436026_2	sd17_k127_704086_3	0	sd17_k127_749554_1	0	0	0	0	0	0	0	0	0	0	0	0	0	0	0	sd17_k127_501260_2	sd17_k127_1792521_2	0	0	sd17_k127_1107402_3	sd17_k127_765276_2	sd17_k127_828404_7|sd17_k127_1169390_5|sd17_k127_1306836_1	0	0	0	0	0
302	APB-9	0	0	sd17_k127_2016007_3	0	sd17_k127_1396281_4	0	0	sd17_k127_687132_3	sd17_k127_264024_4|sd17_k127_851276_4|sd17_k127_1562768_1	sd17_k127_91999_16	sd17_k127_362823_4	sd17_k127_445887_2	0	0	sd17_k127_152828_4|sd17_k127_1800629_1	sd17_k127_7671_4	0	sd17_k127_206781_3	sd17_k127_115270_13	0	sd17_k127_24001_5|sd17_k127_1615072_2	0	sd17_k127_70057_2|sd17_k127_1708570_1	0	sd17_k127_204278_7|sd17_k127_1010793_4	sd17_k127_187966_3	sd17_k127_1067411_3	sd17_k127_67877_6	0	sd17_k127_57883_46|sd17_k127_1016596_11	0	0	sd17_k127_1603994_2	sd17_k127_582878_9	sd17_k127_1127599_3	0	sd17_k127_689696_3	sd17_k127_204278_5	0	0	sd17_k127_71511_6	sd17_k127_1239863_4	sd17_k127_641155_5|sd17_k127_1297490_5	0	sd17_k127_1292996_4	sd17_k127_57883_45|sd17_k127_948304_2|sd17_k127_1016596_12	sd17_k127_1763065_2	0
303	APB-6	0	0	G4k87_1434427_2	0	0	0	0	0	0	G4k87_4456402_3	G4k87_4012157_4	0	0	0	G4k87_785568_1|G4k87_2464107_2	G4k87_1684240_2	0	0	G4k87_2333572_2	0	G4k87_967815_4	0	0	0	0	0	G4k87_7055658_3	G4k87_331283_1	0	0	0	0	G4k87_1097260_4	0	0	0	G4k87_1565537_3	G4k87_3405893_4	0	0	G4k87_56951_1	G4k87_1225544_1	G4k87_4566789_2	0	0	0	G4k87_300540_4	0
304	APB-5	0	0	G1k87_1507347_5	0	0	0	0	G1k87_1495069_17	G1k87_422922_2	G1k87_200831_32	G1k87_283194_3	G1k87_1136948_17	0	0	G1k87_2657795_7	G1k87_270505_3|G1k87_764419_2|G1k87_1136948_41|G1k87_2807767_1	0	G1k87_2286276_7	G1k87_83530_14	0	G1k87_283194_19|G1k87_746211_9	0	G1k87_83530_27	0	0	0	G1k87_764740_10	0	0	0	0	0	0	0	0	0	G1k87_1652557_6	G1k87_1411193_64	0	0	G1k87_290036_6	G1k87_579536_1|G1k87_1495069_19|G1k87_1768724_5	G1k87_38071_27|G1k87_175240_1|G1k87_525642_4|G1k87_1021075_1|G1k87_1875078_2	G1k87_1660501_26	0	0	0	G1k87_1137037_12
305	APB-10	0	0	sd188_k127_430530_5	0	0	sd188_k127_910289_10	0	sd188_k127_568210_1	0	sd188_k127_7214_7	sd188_k127_277926_16|sd188_k127_469511_4	sd188_k127_345207_12	0	0	sd188_k127_298537_2	sd188_k127_44999_11|sd188_k127_511611_19|sd188_k127_602271_1|sd188_k127_1188592_3	0	sd188_k127_520140_9	sd188_k127_652003_2	0	sd188_k127_319204_3|sd188_k127_349235_12	0	sd188_k127_184739_1|sd188_k127_547006_1	0	0	0	sd188_k127_276826_22	0	0	0	0	0	0	0	0	0	sd188_k127_345207_5	sd188_k127_736530_1	0	0	sd188_k127_100540_13	sd188_k127_55220_2|sd188_k127_297661_9|sd188_k127_1091602_15	sd188_k127_286205_6|sd188_k127_543317_7|sd188_k127_661361_2	0	0	0	0	0
306	APB-8	0	0	sd12_k127_25101_6	0	0	0	0	sd12_k127_208781_2	sd12_k127_24119_3	sd12_k127_659969_2	sd12_k127_47877_5	sd12_k127_810233_1	0	0	sd12_k127_891182_1	sd12_k127_92218_3|sd12_k127_293489_1	0	sd12_k127_693552_13	sd12_k127_564315_1	0	sd12_k127_330506_3|sd12_k127_927587_4	0	sd12_k127_359437_6	0	0	0	0	0	0	0	0	0	0	0	0	0	sd12_k127_796694_2|sd12_k127_864077_3	sd12_k127_1010772_6	0	0	sd12_k127_91572_1	sd12_k127_114307_1|sd12_k127_877303_2	sd12_k127_369951_3|sd12_k127_743903_6	0	0	0	0	sd12_k127_281358_3
307	APB-7	0	0	0	0	0	0	0	0	0	0	sd11_k127_874259_4	sd11_k127_992758_1	0	0	sd11_k127_1886924_1	sd11_k127_590382_2|sd11_k127_1121567_1	0	sd11_k127_251025_4	sd11_k127_30982_1	0	sd11_k127_1473982_1|sd11_k127_2048895_1|sd11_k127_2236354_1	0	sd11_k127_1623843_1	0	0	0	sd11_k127_1211498_4	0	0	0	0	0	sd11_k127_447795_4	0	0	0	sd11_k127_1890730_10|sd11_k127_1893441_1	sd11_k127_109539_12	0	0	sd11_k127_1817546_1	sd11_k127_2395672_1	sd11_k127_1269372_2|sd11_k127_1572980_3	sd11_k127_1351493_2	0	0	0	sd11_k127_251025_6
308	APB-18	0	0	G5k87_745687_8	0	0	0	0	0	G5k87_1825498_4|G5k87_1825498_5	G5k87_2455486_3	G5k87_850291_6	G5k87_257094_13	0	0	G5k87_582223_13	G5k87_927018_5	0	G5k87_572451_2	G5k87_581022_1|G5k87_4485201_8	0	G5k87_4557688_7	0	G5k87_1069001_1|G5k87_2625730_2	0	0	0	G5k87_396852_3	0	0	0	0	0	0	0	G5k87_2632547_9	0	G5k87_2728685_8|G5k87_2961762_4	G5k87_541330_3	0	0	G5k87_673155_16	G5k87_2931019_2	G5k87_46130_7	0	0	0	0	G5k87_160547_7|G5k87_706997_1
309	APB-19	0	0	sd15_k127_317566_3	0	0	0	0	sd15_k127_1373667_4	sd15_k127_106057_1|sd15_k127_157529_6|sd15_k127_1040733_4	sd15_k127_680447_15	sd15_k127_132339_1	sd15_k127_186005_4	0	0	sd15_k127_77930_7	sd15_k127_222822_16|sd15_k127_291621_10|sd15_k127_998304_3	0	sd15_k127_12189_4|sd15_k127_365836_6|sd15_k127_663259_19	sd15_k127_231853_1|sd15_k127_1146348_9	0	sd15_k127_812412_5	0	sd15_k127_550424_6	0	0	0	sd15_k127_586499_8	0	0	0	0	0	0	sd15_k127_932014_5	sd15_k127_218358_15|sd15_k127_291621_1	0	sd15_k127_323937_3	sd15_k127_141907_15	0	0	sd15_k127_1166448_5	sd15_k127_8131_25|sd15_k127_224866_4	sd15_k127_761977_12	sd15_k127_203329_7	0	0	0	sd15_k127_750147_5
310	APB-2	0	0	sd11_k127_231479_7	0	0	0	0	0	0	sd11_k127_127261_10|sd11_k127_246573_7	sd11_k127_582006_2	0	0	0	0	sd11_k127_985759_2	0	sd11_k127_455693_6	sd11_k127_685390_2	0	sd11_k127_101289_1|sd11_k127_268199_1|sd11_k127_304140_12|sd11_k127_742544_1	0	sd11_k127_161797_4|sd11_k127_1974897_1	0	0	0	sd11_k127_984784_4	0	0	0	0	0	0	sd11_k127_278376_4	sd11_k127_1054220_5	0	sd11_k127_161797_3	sd11_k127_152199_5	0	0	sd11_k127_942153_10	sd11_k127_455693_15	sd11_k127_313974_16|sd11_k127_448458_11|sd11_k127_539609_12|sd11_k127_1002113_1	sd11_k127_710318_2	0	0	0	sd11_k127_177969_7
311	APB-17	0	0	G5k87_4044337_9	0	0	0	0	0	0	G5k87_3089206_26	G5k87_1460170_4	G5k87_4837512_1	0	0	G5k87_3542694_6	G5k87_1510415_13|G5k87_1612560_6	0	G5k87_1169538_5	0	0	G5k87_3530603_4|G5k87_4317751_11	0	G5k87_28233_1|G5k87_1792098_24	0	0	0	G5k87_2891345_13	0	0	G5k87_1415751_3|G5k87_2606771_1	0	0	0	0	G5k87_2714303_6	0	G5k87_28233_2	0	0	0	G5k87_130239_3	G5k87_2629813_3	G5k87_2610701_8	0	0	0	0	0
312	APB-15	0	0	G4k87_2315462_2	0	0	0	0	0	G4k87_390218_3	G4k87_6394061_5	G4k87_3832757_2	G4k87_15552_2	0	0	G4k87_1515222_3	G4k87_26627_5	0	G4k87_610021_4	G4k87_156402_6	0	G4k87_624260_1|G4k87_3819624_1|G4k87_6045650_1	0	G4k87_1780102_3	0	0	0	0	0	0	0	0	0	0	0	0	0	0	G4k87_595190_1	0	0	G4k87_1796866_6	G4k87_692008_1	0	0	0	0	0	G4k87_718102_2
313	APB-13	0	0	D17_k127_10690_5	0	0	0	0	D17_k127_342737_10	D17_k127_40718_7	D17_k127_10690_68	D17_k127_141037_1|D17_k127_639190_1	D17_k127_190502_41	0	0	D17_k127_177362_12	D17_k127_4480_28|D17_k127_263205_8	0	D17_k127_22427_4|D17_k127_70217_23	D17_k127_4480_40	0	D17_k127_50471_46|D17_k127_452238_8	0	D17_k127_29218_3|D17_k127_315727_15	0	0	D17_k127_114073_51	D17_k127_114408_8	0	0	0	0	0	0	D17_k127_302589_5	D17_k127_82049_23	0	D17_k127_315727_14	D17_k127_4480_89	0	0	D17_k127_4480_165	D17_k127_461658_6	D17_k127_182039_19|D17_k127_321021_3	D17_k127_10690_56	0	0	0	0
314	APB-12	0	0	D16_k127_128462_3	0	0	0	0	D16_k127_1067_24	0	D16_k127_213510_3	D16_k127_29427_5	D16_k127_566063_3	0	0	0	D16_k127_180214_10|D16_k127_278341_1|D16_k127_480553_2	0	D16_k127_79886_8|D16_k127_79886_9|D16_k127_141077_1	D16_k127_281494_6	0	D16_k127_179770_9	0	D16_k127_425601_21|D16_k127_498973_1	0	0	0	D16_k127_202480_2	0	0	0	0	0	0	D16_k127_287595_1|D16_k127_412121_12	D16_k127_333134_1	0	D16_k127_498973_2	D16_k127_566557_4	0	0	D16_k127_87706_9	D16_k127_312902_9|D16_k127_366118_4	D16_k127_14902_14|D16_k127_321694_8	0	0	0	0	D16_k127_73406_2|D16_k127_563286_3
315	APB-14	0	0	G1k87_408722_2	0	0	0	0	0	G1k87_161899_5	G1k87_210219_3	0	0	0	0	G1k87_328120_6	G1k87_1943600_2	0	G1k87_128051_3	G1k87_1155498_2	0	G1k87_66236_5|G1k87_604771_1	0	G1k87_107480_3	0	0	0	G1k87_814152_1	0	0	0	0	0	0	G1k87_1172692_8	G1k87_789664_2	0	0	G1k87_300222_1	0	0	G1k87_748377_4	G1k87_2214333_1	G1k87_682915_2|G1k87_1044603_1	0	G1k87_8773_3	0	0	0
316	APB-16	0	0	0	0	0	0	0	G4k87_2430874_3	0	G4k87_6059549_3	G4k87_4703101_5	G4k87_215542_5	0	0	G4k87_1996236_3	G4k87_4534410_11	0	0	G4k87_2326148_2	0	G4k87_1256_2	0	G4k87_1037936_1	0	0	0	0	0	0	0	0	0	0	G4k87_2583285_1	G4k87_4534410_2	0	0	0	0	0	0	0	G4k87_215542_4	0	0	0	G4k87_429664_3|G4k87_1407922_2	0
317	GPB-64	0	0	0	0	0	0	0	0	G5k87_2017554_6	0	G5k87_973770_5	0	0	0	G5k87_378556_2	0	0	0	G5k87_798203_5|G5k87_3222229_2	G5k87_1176949_2	G5k87_999366_2	0	G5k87_4695476_3	G5k87_256243_10	0	0	G5k87_1914271_14	0	0	0	0	0	0	0	0	0	0	0	0	0	G5k87_610431_1	0	G5k87_2502337_5	G5k87_746794_11	0	0	0	0
318	GPB-63	0	G2k87_169893_7	G2k87_2313169_3	0	0	0	0	0	G2k87_50360_24	0	G2k87_896385_2	0	0	G2k87_796881_4	0	0	G2k87_832271_3	0	G2k87_121851_32	G2k87_999024_4	0	0	G2k87_479780_27|G2k87_2089003_13	0	0	0	0	0	0	0	0	0	0	0	0	0	0	0	0	0	0	0	G2k87_2131014_5	0	0	0	0	0
319	GPB-14	0	0	0	0	0	0	0	0	D11_k127_284297_1	0	0	0	0	D11_k127_183674_2	D11_k127_302688_2	D11_k127_442855_1	0	0	D11_k127_7351_22	D11_k127_24945_1	D11_k127_158945_4	D11_k127_482681_5	D11_k127_76235_1|D11_k127_755681_1	0	0	0	D11_k127_557311_3	0	0	0	0	0	0	0	0	0	D11_k127_256549_9	0	0	0	D11_k127_52420_14	D11_k127_185565_6	D11_k127_100033_10|D11_k127_199230_2	D11_k127_260127_5	0	0	0	0
320	GPB-15	0	0	0	0	0	0	0	0	0	D11_k127_428689_1	0	0	0	D11_k127_169955_11	D11_k127_470753_6	D11_k127_47865_2	0	0	D11_k127_270924_10	D11_k127_197472_6	D11_k127_324831_1	D11_k127_337775_5	D11_k127_8828_3|D11_k127_192199_5	0	0	0	D11_k127_705735_5	0	0	0	0	0	0	0	0	0	0	D11_k127_185857_6	0	0	0	D11_k127_167211_5	D11_k127_226659_3	D11_k127_672873_1	0	0	0	D11_k127_533277_2
321	GPB-16	0	0	0	0	0	0	0	0	0	D11_k127_372946_2	0	0	0	0	0	D11_k127_230350_7|D11_k127_396859_6	0	0	D11_k127_146447_8	D11_k127_625413_1	D11_k127_280708_8	D11_k127_613766_5	D11_k127_620334_1	0	0	0	0	0	0	0	0	0	0	0	0	0	0	0	0	0	D11_k127_69944_5	D11_k127_31478_4	D11_k127_230350_6|D11_k127_276198_4	0	0	0	0	0
322	GPB-55	0	0	G4k87_2530210_5	0	0	0	0	0	G4k87_3218814_2	0	G4k87_2435438_2	0	0	0	0	0	G4k87_2548140_8	0	0	0	G4k87_490851_2	0	G4k87_464462_4	0	0	0	0	0	0	0	0	0	0	0	G4k87_981058_9	0	0	0	0	0	G4k87_1114361_2	G4k87_1106427_6	G4k87_1994_9|G4k87_275412_3|G4k87_2391518_3|G4k87_3112328_2|G4k87_3838901_2	0	0	0	0	0
323	GPB-54	0	0	0	0	0	0	0	0	G4k87_5628897_9|G4k87_5628897_12	G4k87_2362611_14	0	0	0	G4k87_2114219_14	0	G4k87_1128562_1|G4k87_2858621_3	G4k87_1292478_5	0	G4k87_768152_2	0	G4k87_4733508_4	0	0	0	0	0	0	0	0	0	0	0	0	0	G4k87_1951112_6	0	G4k87_1756159_4|G4k87_3538115_4	0	0	0	G4k87_1481376_2	G4k87_652252_4|G4k87_2599781_5	G4k87_5296168_2	0	0	0	0	0
324	GPB-57	0	0	sd11_k127_487329_18	0	0	0	0	0	sd11_k127_669807_3|sd11_k127_1044440_3|sd11_k127_1044440_6	sd11_k127_2461371_17	sd11_k127_1735087_10	0	0	sd11_k127_363758_6	0	sd11_k127_22522_11|sd11_k127_335989_13	sd11_k127_2097046_11	sd11_k127_858149_13	0	0	sd11_k127_1114067_10	sd11_k127_536747_3	sd11_k127_2079353_2	0	0	0	0	0	0	0	0	0	0	0	0	0	sd11_k127_228538_4	sd11_k127_939095_2	0	0	sd11_k127_191883_9|sd11_k127_899078_1	sd11_k127_555672_7	sd11_k127_1186053_18	0	0	0	0	0
325	GPB-53	0	0	G4k87_4391968_4	0	0	0	0	0	G4k87_400306_6	G4k87_951316_2	G4k87_2388711_3	0	0	0	0	G4k87_3862277_2|G4k87_4781266_20	G4k87_5145551_1	0	G4k87_19975_3	0	G4k87_1807857_16	G4k87_2834624_1	G4k87_3711274_1	0	0	0	0	0	0	0	0	0	0	0	0	0	G4k87_1708791_14	G4k87_376933_2	0	0	G4k87_1708791_21	G4k87_4895162_20|G4k87_5630450_2	G4k87_79966_1|G4k87_499818_2|G4k87_2301026_9	0	G4k87_1177689_7	0	0	0
326	GPB-56	0	0	sd11_k127_1122510_4	0	0	0	0	0	sd11_k127_1555944_7	sd11_k127_1531222_20	sd11_k127_1902049_5	0	0	sd11_k127_2327450_9	0	sd11_k127_2389911_11	0	0	sd11_k127_259896_5	0	sd11_k127_364915_12	0	sd11_k127_2383292_4	0	0	0	0	sd11_k127_1921537_3	0	0	0	0	0	0	0	0	sd11_k127_240916_13	sd11_k127_1869962_4	0	0	sd11_k127_148571_8|sd11_k127_624485_3	sd11_k127_506777_7	sd11_k127_700844_11|sd11_k127_782042_3|sd11_k127_990961_12|sd11_k127_2115465_4	0	0	0	0	sd11_k127_364915_1|sd11_k127_1555944_5
327	GPB-13	0	0	sd183_k127_449211_7	0	0	0	0	0	sd183_k127_394253_2	sd183_k127_127072_5|sd183_k127_397961_1	sd183_k127_160137_9	0	0	sd183_k127_1479371_2	sd183_k127_266451_12	sd183_k127_244553_2	0	sd183_k127_1314673_10	0	0	sd183_k127_126639_1	0	sd183_k127_73254_1	0	0	0	sd183_k127_894900_14	0	0	0	0	0	0	0	sd183_k127_994051_8	0	sd183_k127_1439763_6	sd183_k127_404142_6	0	0	sd183_k127_813857_3	0	sd183_k127_60650_8|sd183_k127_341165_4|sd183_k127_1501373_4	0	0	0	0	sd183_k127_353800_8
328	GPB-12	0	0	sd17_k127_84773_1|sd17_k127_873607_11	0	0	0	0	0	0	sd17_k127_752198_28|sd17_k127_963959_1	0	0	0	0	0	sd17_k127_523428_1	0	0	0	0	sd17_k127_825635_3	0	sd17_k127_12518_5	0	0	0	0	0	0	0	0	0	0	0	0	0	sd17_k127_795724_3	sd17_k127_138062_2	0	0	sd17_k127_275161_2	sd17_k127_623590_9	sd17_k127_975373_7	0	0	0	0	sd17_k127_859602_3
329	GPB-11	0	0	G4k87_1061387_4	0	0	0	0	0	G4k87_766901_3	G4k87_3264622_5	G4k87_5951_11	0	0	G4k87_769982_1	0	G4k87_221929_7|G4k87_3880187_2	0	G4k87_367244_2	0	0	G4k87_1846599_4	0	G4k87_3052913_8	0	0	0	G4k87_3797639_2	0	0	0	0	0	0	0	0	0	G4k87_1131621_5	G4k87_2740620_5	0	0	G4k87_645088_6	G4k87_766521_9	G4k87_450075_6|G4k87_1470679_4|G4k87_2054490_1|G4k87_2756423_8|G4k87_2896046_16	0	0	0	0	G4k87_391366_27
330	GPB-59	0	0	sd13_k127_151398_22	0	0	0	0	0	sd13_k127_194334_18|sd13_k127_617164_2	sd13_k127_46990_43	sd13_k127_540082_4	0	0	sd13_k127_290641_2	sd13_k127_46116_2	sd13_k127_88544_2|sd13_k127_110266_18|sd13_k127_169026_20	0	sd13_k127_151398_3	sd13_k127_897625_1	sd13_k127_294985_18	sd13_k127_741345_3	0	sd13_k127_264106_21|sd13_k127_264106_22	0	0	0	sd13_k127_575363_2	0	0	0	0	0	0	0	0	0	sd13_k127_121896_4	sd13_k127_68904_1	0	0	sd13_k127_374565_3	sd13_k127_189063_25	sd13_k127_305281_5	0	0	0	0	sd13_k127_398706_4
331	GPB-58	0	0	D15_k127_5660_3|D15_k127_295129_1	0	0	0	0	0	D15_k127_191233_3	D15_k127_58820_4	D15_k127_427656_4	0	0	D15_k127_122481_4	D15_k127_14958_1	D15_k127_156029_2|D15_k127_210517_2|D15_k127_213874_1	0	D15_k127_38232_6	D15_k127_497592_2	D15_k127_75629_3	D15_k127_99542_3	0	D15_k127_47749_1|D15_k127_174204_7|D15_k127_247996_3	0	0	0	D15_k127_373922_4	0	0	0	0	0	0	0	0	0	0	D15_k127_504135_5	0	0	D15_k127_257916_1	D15_k127_382801_6|D15_k127_429747_1	D15_k127_106222_12|D15_k127_401367_8	0	0	0	0	D15_k127_354771_4
332	GPB-52	0	0	D11_k127_379430_14	0	0	0	0	0	0	D11_k127_381001_25|D11_k127_457627_19	D11_k127_37509_6|D11_k127_373179_6	0	0	0	0	D11_k127_20310_6	0	0	0	D11_k127_310494_8	D11_k127_54059_24|D11_k127_588259_1	0	0	0	0	0	0	0	0	0	0	0	0	0	0	0	D11_k127_67916_17|D11_k127_219177_2	D11_k127_343940_7	0	0	D11_k127_425060_5	D11_k127_54059_6	D11_k127_330909_7	0	0	0	0	0
333	GPB-51	0	0	D11_k127_67732_46	0	0	0	0	0	D11_k127_669545_7	D11_k127_324708_48	D11_k127_14340_3|D11_k127_577176_15	0	0	D11_k127_53429_13	0	D11_k127_116736_14|D11_k127_447751_32	0	0	0	0	D11_k127_324967_52	0	D11_k127_386517_31	0	0	0	D11_k127_438265_7	0	D11_k127_483038_18	0	0	0	0	D11_k127_169059_6	0	0	D11_k127_461879_17	D11_k127_295359_5	0	0	D11_k127_592582_23	D11_k127_26782_24	D11_k127_3693_49|D11_k127_29587_71|D11_k127_105295_1|D11_k127_174920_1	D11_k127_108577_25	0	0	0	D11_k127_324708_7
334	GPB-60	0	0	G1k87_114914_2	0	0	0	0	0	G1k87_194562_40|G1k87_194562_43	G1k87_194562_22	G1k87_165808_6	0	0	G1k87_1309248_14	G1k87_525604_3	G1k87_176729_3|G1k87_287601_3	G1k87_897666_4	G1k87_1381006_2	G1k87_1018762_16	0	G1k87_587951_7	0	G1k87_205723_4|G1k87_358725_3	0	0	0	G1k87_556730_3	0	0	0	0	0	0	0	0	0	G1k87_972728_2	G1k87_2829883_6	0	0	G1k87_214515_2	G1k87_225660_3	G1k87_194562_31|G1k87_287601_5|G1k87_1018762_7	G1k87_249662_1|G1k87_1082612_1	0	0	0	G1k87_220218_15|G1k87_882141_1
335	GPB-61	0	0	0	0	0	0	0	0	0	0	sd11_k127_262602_2	0	0	0	0	sd11_k127_1353249_4	0	0	sd11_k127_1314368_3	0	sd11_k127_782719_3	0	sd11_k127_298795_3|sd11_k127_444151_1	0	0	0	0	0	0	0	0	0	0	0	0	0	sd11_k127_51727_12	sd11_k127_1381042_5	0	0	sd11_k127_1326014_3	sd11_k127_927_4	sd11_k127_464938_4|sd11_k127_712206_4	0	0	0	0	sd11_k127_712819_1
336	GPB-62	0	0	sd11_k127_644518_3	0	0	0	0	0	sd11_k127_75956_1	sd11_k127_2293919_4	sd11_k127_14217_7	0	0	0	sd11_k127_693933_2	sd11_k127_270885_7	sd11_k127_475827_7	0	0	0	sd11_k127_1700560_3	0	sd11_k127_396620_1|sd11_k127_799140_4	0	0	0	0	0	0	0	0	0	0	0	0	0	0	sd11_k127_712512_2	0	0	sd11_k127_1435018_3	0	sd11_k127_304768_2|sd11_k127_493474_3	0	0	0	0	0
337	GPB-65	0	0	sd11_k127_209061_2	0	0	0	0	0	sd11_k127_321914_2|sd11_k127_1323274_6	sd11_k127_750814_17	sd11_k127_2200025_6	0	0	0	0	0	sd11_k127_1478093_2	0	0	0	0	0	0	sd11_k127_711714_2	0	0	sd11_k127_711714_1|sd11_k127_1563520_4	0	0	0	0	0	0	0	0	0	sd11_k127_1961167_4	sd11_k127_2271121_1	0	0	sd11_k127_592622_1	0	sd11_k127_199429_5|sd11_k127_1783463_4	0	0	0	0	sd11_k127_2538397_2
338	GPB-30	0	0	sd11_k127_1918216_7	0	0	0	0	0	0	sd11_k127_116568_3	0	0	0	sd11_k127_2335720_3	0	0	0	0	0	0	sd11_k127_2284343_2	0	sd11_k127_378609_10	sd11_k127_1127257_1|sd11_k127_2039029_4	0	0	sd11_k127_1127257_2|sd11_k127_2039029_3	0	0	0	0	0	0	0	0	0	0	sd11_k127_2600749_2	0	0	sd11_k127_141767_3	sd11_k127_7774_5	sd11_k127_2520775_3	0	0	0	0	0
339	GPB-29	0	0	0	0	0	0	0	0	sd11_k127_960616_7	sd11_k127_1918250_3	sd11_k127_431228_1|sd11_k127_527048_6	0	0	sd11_k127_1877952_5	0	0	0	0	0	0	sd11_k127_101908_6	0	sd11_k127_101908_5	sd11_k127_2349918_1	0	0	sd11_k127_2349918_2	0	0	0	0	0	0	0	0	0	0	sd11_k127_854766_9	0	0	sd11_k127_443257_17	sd11_k127_822890_5	sd11_k127_1493155_1	0	0	0	0	sd11_k127_125667_12
340	GPB-50	0	0	G5k87_318322_8	0	0	0	0	0	0	G5k87_1531888_54	G5k87_3789668_3	0	G5k87_500424_26	0	0	0	0	0	0	0	G5k87_2396719_22	0	G5k87_3113622_1	0	0	0	0	0	0	0	0	0	0	0	0	0	G5k87_907870_4	G5k87_742659_20	0	0	G5k87_307847_67	G5k87_754998_13	G5k87_2396719_13	0	0	0	0	0
341	GPB-10	0	0	sd11_k127_1953789_3	0	0	0	0	0	0	sd11_k127_2083040_21	sd11_k127_655270_3	0	0	0	0	0	0	0	0	0	0	0	sd11_k127_136223_6	sd11_k127_1148692_20	0	0	sd11_k127_1148692_21	0	0	0	0	0	0	0	0	0	0	sd11_k127_212623_3	0	0	sd11_k127_368674_11	sd11_k127_25221_2	sd11_k127_337718_8	0	0	0	0	0
342	GPB-4	0	0	sd188_k127_305141_7	0	0	0	0	0	sd188_k127_742297_2	0	sd188_k127_13672_4	0	sd188_k127_959496_4	sd188_k127_555496_2	0	0	0	sd188_k127_571301_6	0	0	sd188_k127_389140_6	0	sd188_k127_935737_12	0	0	0	0	0	0	0	0	0	0	0	0	0	sd188_k127_97662_3|sd188_k127_917995_1	sd188_k127_64455_1	0	0	sd188_k127_201479_1	sd188_k127_14896_17|sd188_k127_577637_3	sd188_k127_935737_7	0	0	0	0	0
343	GPB-9	0	0	0	0	0	0	0	0	0	sd16_k127_113290_3	sd16_k127_878621_1	0	0	0	0	0	0	0	0	0	sd16_k127_92902_3	0	sd16_k127_180952_3	0	0	0	0	0	0	0	0	0	0	0	0	0	0	0	0	0	0	sd16_k127_1801_3	sd16_k127_518127_8	0	0	0	0	0
344	GPB-47	0	0	G4k87_151903_8	0	0	0	0	0	0	G4k87_5056338_6	G4k87_436564_11	0	G4k87_4367241_4	G4k87_3642873_12	0	0	0	G4k87_2798592_8	G4k87_54323_5|G4k87_120988_5	0	G4k87_37050_5|G4k87_120988_4	0	G4k87_1820050_3	G4k87_1416486_9	0	0	G4k87_1416486_10	0	0	0	0	0	0	0	0	0	G4k87_2070549_9	0	0	0	G4k87_1333345_9	G4k87_1132705_6	G4k87_1204295_4	0	0	0	0	0
345	GPB-8	0	0	sd15_k127_441058_6	0	0	0	0	0	0	sd15_k127_77124_4	sd15_k127_216225_5	0	sd15_k127_1487244_12	sd15_k127_110642_20	0	0	0	sd15_k127_555502_6	sd15_k127_809128_7|sd15_k127_848732_6	0	sd15_k127_86919_13|sd15_k127_640043_4	0	sd15_k127_1072522_3	sd15_k127_547617_18	0	0	sd15_k127_547617_17	0	0	0	0	0	0	0	0	0	sd15_k127_246270_21	sd15_k127_329193_2	0	0	sd15_k127_171907_20	sd15_k127_1077824_7	sd15_k127_19583_4|sd15_k127_345298_11	0	0	0	0	sd15_k127_19380_1
346	GPB-7	0	0	D17_k127_292792_6	0	0	0	0	0	D17_k127_113346_4	D17_k127_578380_7	D17_k127_175994_10	0	D17_k127_16182_2	D17_k127_206034_1	0	0	0	D17_k127_184762_3	D17_k127_558994_6	0	D17_k127_191347_26|D17_k127_558994_5	0	D17_k127_348859_6	0	0	0	0	0	0	0	0	0	0	0	0	0	D17_k127_184762_28	D17_k127_425013_4	0	0	D17_k127_51072_11	D17_k127_43371_10	D17_k127_348859_1	0	0	0	0	0
347	GPB-48	0	0	sd11_k127_1202193_8	0	0	0	0	0	0	sd11_k127_451989_18	sd11_k127_124351_9	0	sd11_k127_306562_6	sd11_k127_28207_2	0	0	0	sd11_k127_1340243_2	sd11_k127_467001_10	0	sd11_k127_337493_2	0	sd11_k127_377050_6|sd11_k127_594447_5	sd11_k127_163980_13	0	0	sd11_k127_163980_12	0	0	0	0	0	0	0	0	0	sd11_k127_644155_2	sd11_k127_327032_1|sd11_k127_1704800_4	0	0	sd11_k127_1861117_24	sd11_k127_131212_14	sd11_k127_377050_1|sd11_k127_787207_7	0	0	0	0	sd11_k127_440178_1|sd11_k127_780945_7
348	GPB-23	0	0	G4k87_167711_9	0	0	0	0	0	G4k87_2476871_1	G4k87_279777_9|G4k87_4014271_5	G4k87_2049844_1	G4k87_765800_2	0	0	0	G4k87_1611740_5	0	G4k87_5025202_7	G4k87_1672083_13	0	G4k87_2509607_22	0	G4k87_1672083_18	0	0	0	0	0	0	0	0	0	0	0	0	0	G4k87_5706753_5	G4k87_986643_10	0	0	G4k87_2444081_12	G4k87_676549_2|G4k87_2476871_2	G4k87_759644_6	0	0	0	0	G4k87_384870_3
349	BPB-3	0	0	0	0	0	0	0	0	0	G1k87_448560_3	G1k87_1722881_5	0	0	G1k87_30987_4	0	0	0	G1k87_969478_5|G1k87_969478_6	G1k87_212724_5	0	G1k87_2784496_3|G1k87_3071444_4	0	G1k87_1421948_5	0	0	0	0	0	0	0	0	0	0	0	0	0	G1k87_815147_3	G1k87_1615839_1	0	0	G1k87_554425_3	0	0	0	0	0	0	G1k87_1268082_3
350	BPB-4	0	0	G4k87_1784219_68	0	0	0	0	0	G4k87_2512795_2	G4k87_1360952_14	G4k87_51850_36|G4k87_1728837_5	0	0	G4k87_645040_2	0	0	0	G4k87_2189027_54|G4k87_2189027_55	G4k87_589231_14	0	G4k87_645040_10|G4k87_4011633_3	0	G4k87_3503676_5	0	0	0	0	0	0	0	0	0	0	0	0	0	G4k87_2189027_73	G4k87_967929_6	0	0	G4k87_296734_21	G4k87_372804_6	G4k87_1775823_24	0	0	0	0	G4k87_262729_5
351	BPB-2	0	0	D11_k127_144831_2	0	0	0	0	0	0	0	D11_k127_101741_3	0	0	0	D11_k127_478544_4	0	0	D11_k127_780491_3	D11_k127_461255_4	0	D11_k127_95533_1|D11_k127_113249_1|D11_k127_316388_5	0	D11_k127_281313_1|D11_k127_614869_6	0	0	0	0	0	0	0	0	0	D11_k127_498400_3	0	0	0	D11_k127_6419_5	D11_k127_10303_3	0	0	D11_k127_288336_4	D11_k127_52080_6	D11_k127_129754_6|D11_k127_242138_2|D11_k127_385954_2	0	0	0	0	D11_k127_451783_9
352	BPB-1	0	0	D11_k127_90792_4	0	0	0	0	0	0	0	D11_k127_770632_2	0	0	D11_k127_169625_4|D11_k127_284171_8	D11_k127_583794_3	D11_k127_90613_1|D11_k127_174596_3|D11_k127_409284_1|D11_k127_603451_1	0	D11_k127_583075_2	0	0	D11_k127_335093_1|D11_k127_572935_2	0	D11_k127_288466_2	0	0	0	0	D11_k127_400410_2	0	D11_k127_351269_3	0	0	0	0	0	0	0	0	D11_k127_313978_4	0	D11_k127_161484_10|D11_k127_225878_1	D11_k127_220997_5|D11_k127_754897_4	D11_k127_66353_3|D11_k127_194937_2|D11_k127_351269_4|D11_k127_422225_3|D11_k127_483209_4	D11_k127_422225_2	0	0	0	D11_k127_596008_8
353	GPB-22	0	0	G4k87_23952_19	0	0	0	0	0	G4k87_729486_4	G4k87_4795187_9	G4k87_2093829_5	0	0	0	0	0	0	0	G4k87_797971_8|G4k87_1377824_1	0	G4k87_1095019_3	0	G4k87_1138285_3|G4k87_1800734_5	0	0	0	G4k87_261850_4	0	0	0	0	0	0	0	G4k87_297389_2	0	G4k87_1358601_5	G4k87_1358601_14	0	0	G4k87_4467405_5	G4k87_230289_3	G4k87_15671_10|G4k87_134149_15|G4k87_690840_16	0	0	0	0	0
354	GPB-36	0	0	D12_k127_13125_19	0	0	0	0	0	D12_k127_202858_4	D12_k127_567265_41	D12_k127_306004_13	0	0	D12_k127_176053_49	D12_k127_143343_36	D12_k127_9865_33|D12_k127_148441_17	0	D12_k127_234867_40	D12_k127_148441_32	0	D12_k127_66610_5|D12_k127_149130_49	0	D12_k127_218462_27	0	0	0	0	0	0	0	0	0	0	0	0	0	D12_k127_102922_26	D12_k127_19442_46	0	0	D12_k127_149130_80	D12_k127_573127_19	D12_k127_10255_4|D12_k127_88637_33|D12_k127_149130_82	0	0	0	0	0
355	GPB-41	0	0	sd12_k127_417002_16	0	0	0	0	0	sd12_k127_988387_1|sd12_k127_1408992_3	sd12_k127_548005_4|sd12_k127_849920_1	sd12_k127_697942_7	0	sd12_k127_707826_9	sd12_k127_795713_4	sd12_k127_300236_15|sd12_k127_531595_4	sd12_k127_923534_6	0	0	sd12_k127_132327_7	0	sd12_k127_10892_1|sd12_k127_62128_7|sd12_k127_85978_1|sd12_k127_512121_1	0	sd12_k127_261197_2|sd12_k127_406482_5	0	0	0	0	0	0	0	0	0	0	0	0	0	0	sd12_k127_1063747_6	0	0	sd12_k127_447961_3	sd12_k127_1340346_7	sd12_k127_75732_3|sd12_k127_165188_2|sd12_k127_447961_1|sd12_k127_487488_3|sd12_k127_986962_7|sd12_k127_1351328_2	0	0	0	0	0
356	GPB-40	0	0	G6k87_1646471_1	0	0	0	0	0	G6k87_2857342_6	G6k87_2156295_3	G6k87_975731_11	G6k87_92669_12	0	G6k87_258598_5	G6k87_3296123_1|G6k87_3376303_1	G6k87_386654_6|G6k87_3811226_19	0	G6k87_630795_9|G6k87_1969132_1|G6k87_2756886_1	G6k87_2857342_12	0	G6k87_2430389_24|G6k87_2444989_1	0	G6k87_2776554_9	0	0	0	G6k87_1669934_1	0	0	0	0	0	0	0	G6k87_38816_8	0	0	G6k87_1328389_13	0	0	G6k87_930330_19	G6k87_2174377_3	G6k87_65638_7|G6k87_197323_5|G6k87_383684_1|G6k87_1208662_6|G6k87_1742142_29|G6k87_3088807_9	0	0	0	0	0
357	GPB-38	0	0	D188_k127_89075_12|D188_k127_315922_6	0	0	D188_k127_144898_4	0	0	D188_k127_485795_1	D188_k127_15384_41	D188_k127_23145_24	0	0	D188_k127_236654_10	D188_k127_97665_6|D188_k127_119508_5	D188_k127_383936_7	0	D188_k127_82453_7|D188_k127_417843_5	D188_k127_517156_19	0	D188_k127_327469_2|D188_k127_333795_29	0	D188_k127_123757_10	0	0	0	0	0	0	0	0	0	0	0	D188_k127_170349_2|D188_k127_395465_2|D188_k127_506059_15	0	D188_k127_262839_10	D188_k127_132614_4	0	0	D188_k127_333795_8	D188_k127_219395_1|D188_k127_431007_1|D188_k127_491038_1	D188_k127_29790_18|D188_k127_123757_9|D188_k127_176098_5|D188_k127_339658_5|D188_k127_355431_21|D188_k127_408713_8	0	0	0	0	D188_k127_164181_36
358	GPB-39	0	0	G4k87_1574925_6	0	0	0	0	0	G4k87_496675_11	G4k87_3368399_31	G4k87_273522_18	0	0	G4k87_947984_11	0	G4k87_471833_13	0	G4k87_688746_10	G4k87_1124496_2	0	G4k87_1882231_11	G4k87_696607_14	G4k87_901883_2	0	0	0	G4k87_2274705_3	0	0	0	0	0	0	0	0	0	G4k87_1071848_10	G4k87_53257_39	0	0	G4k87_3242800_11	G4k87_4372301_2	G4k87_14844_2|G4k87_536170_2|G4k87_907640_9|G4k87_3416532_13	0	0	0	0	0
359	GPB-37	0	0	D13_k127_405569_2	0	0	0	0	0	D13_k127_306857_3	D13_k127_218068_3|D13_k127_550228_1	D13_k127_3444_8	0	0	D13_k127_294467_5	0	D13_k127_521504_5	0	D13_k127_320011_10	D13_k127_246349_2	0	D13_k127_268130_7	D13_k127_160494_14	D13_k127_333857_15	0	0	0	D13_k127_138323_5	0	0	0	D13_k127_124766_12	0	0	0	0	0	D13_k127_131895_15	D13_k127_56517_15	0	0	D13_k127_48282_20	D13_k127_317705_18	D13_k127_48282_22|D13_k127_124766_20|D13_k127_235813_2|D13_k127_235813_4|D13_k127_420508_27|D13_k127_481254_21|D13_k127_560758_9	0	0	0	0	0
360	GPB-45	0	0	G4k87_5471097_6	0	0	0	0	0	G4k87_1961509_10	G4k87_998890_11	G4k87_1484182_6|G4k87_2857528_5	0	0	0	0	0	0	G4k87_349753_17|G4k87_573265_15	G4k87_1043240_6	0	G4k87_2197997_5	0	G4k87_5226538_11|G4k87_5226538_12	0	0	0	G4k87_1991266_3	0	0	0	0	G4k87_729658_4	0	0	0	0	G4k87_580212_6	G4k87_6332347_2	0	0	G4k87_995788_13	G4k87_640287_9	G4k87_370241_2|G4k87_1649366_9|G4k87_2684832_3|G4k87_3191949_2	0	0	0	0	0
361	GPB-6	0	0	sd15_k127_557710_7	0	0	0	0	0	sd15_k127_1005004_3	sd15_k127_539213_11	0	0	0	0	0	0	0	sd15_k127_488184_8|sd15_k127_550333_6	sd15_k127_1005004_11	0	sd15_k127_685991_17	0	sd15_k127_197478_6	0	0	0	sd15_k127_385957_3	0	0	0	0	0	0	0	0	0	sd15_k127_1237913_8	sd15_k127_57258_3	0	0	sd15_k127_1105116_1	0	sd15_k127_655688_2	0	0	0	0	0
362	GPB-42	0	0	G5k87_1606659_2	0	0	0	0	0	G5k87_573639_2	G5k87_2037141_4	G5k87_2329788_12	0	0	0	0	G5k87_2156094_1	0	0	G5k87_2303735_4	0	G5k87_2049876_3	0	G5k87_292827_3	0	0	0	0	0	0	0	0	0	0	0	0	0	0	0	0	0	0	G5k87_1660662_2	0	0	0	0	0	0
363	GPB-44	0	0	sd188_k127_148420_14	0	0	0	0	0	sd188_k127_1447805_4	sd188_k127_554611_39	sd188_k127_356187_8	0	0	sd188_k127_1327719_20	sd188_k127_921612_6	sd188_k127_187771_17	0	sd188_k127_1043288_4	sd188_k127_1164816_20	0	sd188_k127_1178195_3	sd188_k127_267632_54	sd188_k127_1070448_26	0	0	0	0	0	0	0	0	0	0	0	0	0	sd188_k127_267632_10	sd188_k127_181448_8	0	0	sd188_k127_701602_4	sd188_k127_5501_3	sd188_k127_343396_10	0	0	0	0	0
364	GPB-5	0	0	sd188_k127_436538_13	0	0	0	0	0	sd188_k127_1013140_3	sd188_k127_648144_40	sd188_k127_1221719_7	0	0	sd188_k127_112246_34	0	sd188_k127_344372_4	0	sd188_k127_151789_1|sd188_k127_344289_1|sd188_k127_427341_11	sd188_k127_129034_11	0	sd188_k127_139526_16	0	sd188_k127_842366_7	0	0	0	0	0	0	0	0	0	0	0	0	0	sd188_k127_856557_60	sd188_k127_908245_8	0	0	sd188_k127_187699_4	sd188_k127_356047_5	sd188_k127_112246_44	0	0	0	0	0
365	GPB-43	0	0	G6k87_252969_13	0	0	0	0	0	0	G6k87_88255_1	G6k87_1015844_3	0	0	G6k87_1873710_2	0	0	0	G6k87_52310_1|G6k87_187169_6	0	0	G6k87_1067383_5	0	G6k87_507138_3	0	0	0	0	0	0	0	0	0	0	0	0	0	0	0	0	0	G6k87_1186343_4	0	G6k87_349983_19	0	0	0	0	G6k87_566941_4
366	GPB-46	0	0	D183_k127_74916_10	0	0	0	0	0	D183_k127_167551_1	D183_k127_373327_6	D183_k127_410880_50	0	0	D183_k127_347465_9	0	D183_k127_182976_12	0	0	D183_k127_6794_1	0	D183_k127_117920_130	D183_k127_347465_3	D183_k127_413011_2	0	0	0	0	0	0	0	0	0	0	0	0	0	D183_k127_65046_4	D183_k127_567807_10	0	0	D183_k127_602969_31	D183_k127_234837_3	D183_k127_138621_9|D183_k127_333649_3	0	0	0	0	0
367	GPB-49	0	0	sd183_k127_239232_117	0	0	0	0	0	sd183_k127_187465_3	sd183_k127_25790_16	sd183_k127_165654_29	0	0	sd183_k127_549769_11	sd183_k127_694190_16	sd183_k127_767740_2|sd183_k127_1085427_10	0	0	sd183_k127_61613_19	0	sd183_k127_657264_20	sd183_k127_549769_18	sd183_k127_674566_7	0	0	0	0	0	0	0	0	0	0	0	0	0	sd183_k127_247268_49	sd183_k127_1104515_22	0	0	sd183_k127_62690_5	sd183_k127_224451_46|sd183_k127_1085427_29	sd183_k127_247268_75|sd183_k127_925347_59	sd183_k127_340734_8	0	0	0	0
368	GPB-2	0	0	0	0	G1k87_763462_61	0	0	0	G1k87_311363_3	G1k87_1164149_4	G1k87_546161_9	0	0	G1k87_763462_14	0	G1k87_1093706_135	0	0	G1k87_2058519_2	0	G1k87_1555652_35	0	G1k87_501955_20|G1k87_1617262_87	0	0	0	0	0	0	0	0	0	0	0	0	0	G1k87_941318_48	G1k87_1617262_45	0	G1k87_1555652_44	G1k87_238450_66	G1k87_268819_8|G1k87_345648_25	G1k87_268819_76|G1k87_345648_8|G1k87_691852_39|G1k87_1155334_51|G1k87_1617262_129	G1k87_2246424_51	0	0	0	0
369	GPB-33	0	0	0	0	0	0	0	0	sd17_k127_1398650_7	sd17_k127_862822_10	sd17_k127_647564_6	0	0	sd17_k127_126155_7	0	sd17_k127_1000428_14	0	0	sd17_k127_854207_2	sd17_k127_662410_2	0	0	sd17_k127_82857_1	0	sd17_k127_434736_4	0	0	0	0	0	0	0	0	0	0	0	sd17_k127_281765_8	0	0	0	sd17_k127_283093_1|sd17_k127_1590825_6	sd17_k127_1009822_8	sd17_k127_500339_4|sd17_k127_1048763_5	sd17_k127_636736_2|sd17_k127_921750_1	0	0	0	sd17_k127_517776_3
370	GPB-28	0	0	0	0	0	0	0	0	0	sd11_k127_133736_8	sd11_k127_212977_4	0	0	sd11_k127_109469_8	0	0	0	sd11_k127_940888_3	sd11_k127_2259546_10	sd11_k127_1060075_10	0	0	sd11_k127_493565_3|sd11_k127_1303744_4	0	0	0	0	0	0	0	0	0	0	0	0	0	sd11_k127_531438_42	sd11_k127_192403_8|sd11_k127_531438_34	0	0	sd11_k127_1471140_9	sd11_k127_977935_18	sd11_k127_1138816_14|sd11_k127_2226693_16	sd11_k127_392402_29	0	0	0	0
371	GPB-35	0	0	0	0	0	0	0	0	sd183_k127_235141_11	sd183_k127_1355636_10	sd183_k127_217299_25	0	0	sd183_k127_30744_54	0	sd183_k127_150540_12	0	0	sd183_k127_1309943_103	sd183_k127_144431_16|sd183_k127_760134_36	0	0	sd183_k127_238358_93|sd183_k127_971235_24	0	0	0	0	0	0	0	0	0	0	0	0	0	0	0	0	0	sd183_k127_759658_95|sd183_k127_1481293_12	sd183_k127_81486_30	sd183_k127_30744_87|sd183_k127_148860_51|sd183_k127_238358_58	sd183_k127_971235_31	0	0	0	0
372	GPB-24	0	0	0	0	0	0	0	0	0	G5k87_976943_10	G5k87_619904_6	0	0	G5k87_266208_16	0	G5k87_967092_13	0	0	G5k87_2990328_1	G5k87_353661_18|G5k87_2049192_4	0	0	G5k87_430611_1|G5k87_1269143_1|G5k87_2168857_6	0	0	0	0	0	0	0	0	0	0	0	0	0	0	G5k87_5653158_5	0	0	G5k87_2517884_12|G5k87_3578808_2	G5k87_3999681_3	G5k87_400840_23|G5k87_505171_24	0	0	0	0	0
373	GPB-25	0	0	0	0	0	0	0	0	G5k87_1207357_10|G5k87_4527611_4	G5k87_197203_52	G5k87_2671145_10	0	0	G5k87_3795520_54	0	G5k87_2054790_74	0	0	G5k87_3934430_84	G5k87_3795520_168|G5k87_3934430_50	0	0	G5k87_2124737_41|G5k87_4645944_48	0	0	0	0	0	0	0	0	0	0	0	0	0	0	G5k87_1237376_37|G5k87_5034634_2	0	0	G5k87_1207357_61|G5k87_2054790_104	G5k87_2196730_50	G5k87_855687_23|G5k87_2124737_172	G5k87_2124737_49	0	0	0	G5k87_3934430_26
374	GPB-17	0	0	0	0	0	0	0	0	0	D11_k127_73734_7	D11_k127_104423_4	0	0	0	D11_k127_320566_2	D11_k127_121843_9	0	0	D11_k127_293076_1	0	D11_k127_287034_5	D11_k127_275953_7	D11_k127_34130_4	0	0	0	D11_k127_15022_8	0	0	0	0	0	0	0	0	0	D11_k127_544917_2	D11_k127_544917_9	D11_k127_10364_14|D11_k127_166014_35	0	D11_k127_82201_11	D11_k127_547185_4|D11_k127_682495_5	D11_k127_80596_10|D11_k127_682495_1	D11_k127_348876_2	0	0	0	D11_k127_66336_12
375	GPB-32	0	0	0	0	0	0	0	0	sd15_k127_625053_5|sd15_k127_625053_11	sd15_k127_518553_10	sd15_k127_530678_14	0	0	0	sd15_k127_962066_4	sd15_k127_364125_5	0	0	sd15_k127_523475_6	0	sd15_k127_215565_2	sd15_k127_492833_10	sd15_k127_252592_13|sd15_k127_284239_15	0	0	0	0	0	0	0	0	0	0	0	0	0	sd15_k127_1515231_4	sd15_k127_157262_12	sd15_k127_427950_8	0	sd15_k127_619222_5	sd15_k127_524735_2	sd15_k127_584570_4	sd15_k127_33449_4	0	0	0	sd15_k127_169598_13
376	GPB-18	0	0	0	0	0	0	0	0	G1k87_2024453_1	0	G1k87_278367_3	0	0	0	0	G1k87_318695_5	0	G1k87_833861_1|G1k87_2573779_5	G1k87_1506283_3	0	G1k87_94059_6	G1k87_2556827_10	G1k87_77676_1|G1k87_917751_4	0	0	0	0	0	0	0	0	0	0	0	0	0	G1k87_1577716_4	G1k87_212329_5|G1k87_869116_1	G1k87_980645_2	0	0	G1k87_326762_15	G1k87_111838_3|G1k87_284846_5|G1k87_1299651_2|G1k87_2573779_2	G1k87_264168_3	0	0	0	G1k87_480294_7
377	GPB-34	0	0	0	0	0	0	0	0	sd17_k127_277844_17	0	sd17_k127_174589_18	0	0	0	sd17_k127_124394_15	0	sd17_k127_646806_7	0	sd17_k127_46548_10	0	sd17_k127_605098_95	sd17_k127_1689259_39	sd17_k127_1114195_23	0	0	0	0	0	0	0	0	0	0	0	0	0	0	0	sd17_k127_375139_2	0	sd17_k127_248260_84	sd17_k127_900811_6	sd17_k127_54754_11|sd17_k127_248260_49	sd17_k127_1246678_15	0	0	0	sd17_k127_1689259_29
378	GPB-1	0	0	0	0	0	0	0	0	D11_k127_210770_1	0	0	0	0	0	D11_k127_157405_8	D11_k127_69103_11	0	0	D11_k127_193597_1	0	D11_k127_88095_1	D11_k127_335934_29	D11_k127_71501_3|D11_k127_96593_26	0	0	0	0	0	0	0	0	0	0	0	0	0	D11_k127_196937_12	D11_k127_389731_4	D11_k127_469964_2	0	D11_k127_377438_4	D11_k127_179802_6	D11_k127_6019_6|D11_k127_14626_6|D11_k127_85923_11|D11_k127_107229_15|D11_k127_388505_1|D11_k127_643541_2	0	0	0	0	D11_k127_335934_18
379	GPB-20	0	0	0	0	0	0	0	0	G4k87_1595107_15	G4k87_1167456_2	G4k87_1697607_3	0	0	0	0	G4k87_3014761_1	0	G4k87_985065_2	G4k87_839780_5	0	G4k87_1421407_11	G4k87_6270664_7	G4k87_550437_3|G4k87_3846009_2	0	0	0	G4k87_903112_1|G4k87_4540012_6	0	0	0	0	0	0	0	0	0	G4k87_1963009_3	G4k87_1963009_10	G4k87_440658_1	0	G4k87_4400405_3	G4k87_454353_9	G4k87_615486_15|G4k87_733201_3|G4k87_985065_5|G4k87_2919364_20	G4k87_877357_1	0	0	0	G4k87_1775330_6
380	GPB-26	0	0	0	0	0	0	0	0	G6k87_355525_1	G6k87_596203_2	G6k87_445610_11	0	0	0	G6k87_53941_9	G6k87_127413_5	G6k87_3066381_3	G6k87_1074456_5	G6k87_1021405_9	0	G6k87_1276251_8	G6k87_2246633_13	G6k87_207520_1|G6k87_1021082_1|G6k87_1863752_2	0	0	0	G6k87_1295007_2	0	0	0	0	0	0	0	0	0	0	0	G6k87_2522148_4|G6k87_2574910_4	0	G6k87_952873_3|G6k87_2617524_12	G6k87_4716473_4	G6k87_263500_14|G6k87_1074456_2	G6k87_1269463_5	0	0	0	G6k87_4908381_4
381	GPB-3	0	0	0	0	0	0	0	0	0	sd16_k127_481504_3	0	0	0	0	sd16_k127_74092_4	sd16_k127_81245_6	0	sd16_k127_682887_9	0	0	0	sd16_k127_677091_4	0	0	0	0	0	0	0	0	0	0	0	0	0	0	0	0	sd16_k127_1123520_1	0	0	0	sd16_k127_682887_6	sd16_k127_172159_2	0	0	0	0
382	GPB-31	0	0	0	0	0	0	0	0	0	sd12_k127_72774_2	sd12_k127_163567_9	0	0	0	sd12_k127_292727_5	sd12_k127_394920_5|sd12_k127_540983_3	sd12_k127_161510_1	sd12_k127_172216_3	sd12_k127_780937_1	0	sd12_k127_24529_2	sd12_k127_1539_1	sd12_k127_69133_10	0	0	0	sd12_k127_53387_10	0	0	0	0	0	0	0	0	0	0	sd12_k127_42880_1	sd12_k127_621245_6	0	sd12_k127_415083_13|sd12_k127_715360_4	sd12_k127_119062_1	sd12_k127_7325_13|sd12_k127_689421_2	sd12_k127_79856_8	0	0	0	sd12_k127_45403_10
383	GPB-19	0	0	0	0	0	0	0	0	0	G4k87_2163040_15	G4k87_2048132_2	0	0	0	G4k87_284239_63	0	G4k87_634133_4	G4k87_1551754_1	G4k87_2735102_2	0	G4k87_987071_1	G4k87_284239_28	G4k87_2497255_34	0	0	0	G4k87_1248691_2	0	0	0	0	0	0	0	0	0	G4k87_1457049_4	G4k87_1239278_4	G4k87_2497255_9	0	G4k87_41225_8	G4k87_1732243_3	G4k87_41225_40|G4k87_3074896_3	G4k87_483360_50	0	0	0	G4k87_284239_18
384	GPB-21	0	0	0	0	0	0	0	0	G4k87_835701_6	G4k87_1302711_16|G4k87_3106616_2	G4k87_772335_4	0	0	0	G4k87_513766_6	G4k87_5089266_2	G4k87_835701_2	G4k87_3499076_11	G4k87_1195284_2	0	G4k87_138921_2	G4k87_463625_8	G4k87_217815_6	0	0	0	G4k87_1612167_3	0	0	0	0	0	0	0	0	0	G4k87_522700_4	G4k87_4586057_1	G4k87_27610_4	0	0	G4k87_1077140_61	G4k87_305749_24|G4k87_2463328_20	G4k87_990159_7	0	0	0	G4k87_4057092_21
385	GPB-27	0	0	0	0	0	0	0	0	0	G6k87_3165237_1	0	0	0	0	0	G6k87_2169409_5	G6k87_1447895_2	0	0	0	G6k87_1118266_1	0	G6k87_311934_1	0	0	0	0	0	0	0	0	0	0	0	0	0	0	0	G6k87_4846485_2	0	G6k87_1452388_3|G6k87_2749453_8	0	G6k87_1142529_2|G6k87_3876831_8	G6k87_1328717_14	0	0	0	G6k87_4436_8
[truncated: 5,000 more columns]
